# Supplementary material for: RSH enzyme diversity for (p)ppGpp metabolism in Phaeodactylum tricornutum and other diatoms
Source: Sci Rep. 2019 Nov 27;9:17682. doi: 10.1038/s41598-019-54207-w (PMC6881373; doi:10.1038/s41598-019-54207-w)
Supplement: Supplementary file 2 — Table S2 [file 41598_2019_54207_MOESM2_ESM.xlsx]

## Sheet: Feuil1
Species		Accession	RSH Family1	Domains2
				Signal peptide	HYD	SYN	TGS	ACT	EF	Other domains3
	Ochrophytes
Asterionella formosa	Diatom	AFBG1_04832-RA	RSH1
Asterionella formosa	Diatom	AFBG1_05489-RA	RSH4	ASAFAP
Asterionella formosa	Diatom	AFBG1_08512-RA	RSH4
Cyclotella cryptica	Diatom	g11894.t1	RSH1
Cyclotella cryptica	Diatom	g23670.t1	RSH1
Cyclotella cryptica	Diatom	g2078.t1	RSH4
Cyclotella cryptica	Diatom	g5699.t1	RSH4
Cyclotella cryptica	Diatom	g9445.t1	New RSH
Fistulifera solaris	Diatom	GAX14878.1	RSH1	ASAFAP
Fistulifera solaris	Diatom	GAX10747.1	RSH4	ASAFAP
Fistulifera solaris	Diatom	GAX12045.1	RSH4
Fistulifera solaris	Diatom	GAX18927.1	RSH4
Fistulifera solaris	Diatom	GAX23555.1	RSH4	ASAFAP
Fragilariopsis cylindrus	Diatom	OEU10076.1	RSH1
Fragilariopsis cylindrus	Diatom	OEU20746.1	RSH4
Fragilariopsis cylindrus	Diatom	OEU21949.1	RSH4
Phaeodactylum tricornutum	Diatom	JGI:11099	RSH1	ASAFAP
Phaeodactylum tricornutum	Diatom	JGI :7629	RSH4a
Phaeodactylum tricornutum	Diatom	JGI :33947	RSH4b
Pseudo-nitzschia multiseries	Diatom	195742	RSH1
Pseudo-nitzschia multiseries	Diatom	178926	RSH4
Pseudo-nitzschia multiseries	Diatom	193757	RSH4
Pseudo-nitzschia multistriata	Diatom	VEU36326.1. 30810.1	RSH1
Pseudo-nitzschia multistriata	Diatom	VEU35195.1 19220.1	RSH4	ASAFAP						MOAD
Pseudo-nitzschia multistriata	Diatom	VEU40528.1 74170.1	RSH4
Synedra acus	Diatom	6972	RSH1	ASAFAP
Synedra acus	Diatom	11925	RSH4
Synedra acus	Diatom	7671	RSH4
Synedra acus	Diatom	6453	New RSH
Synedra acus	Diatom	872	New RSH
Thalassiosira oceanica	Diatom	EJK46819.1	RSH1
Thalassiosira oceanica	Diatom	EJK45244.1	RSH4
Thalassiosira oceanica	Diatom	EJK49442.1	RSH4
Thalassiosira oceanica	Diatom	EJK63859.1	New RSH
Thalassiosira pseudonana	Diatom	XP_002289042.1	RSH1
Thalassiosira pseudonana	Diatom	XP_002293072.1	RSH4
Thalassiosira pseudonana	Diatom	XP_002294153.1	New RSH
Thalassiosira pseudonana	Diatom	XP_002297567.1	New RSH
Ectocarpus siliculosus	Brown algae	CBN78357.1	RSH1							Chlbp
Ectocarpus siliculosus	Brown algae	CBJ27227.1	RSH4
Ectocarpus siliculosus	Brown algae	CBJ31981.1	RSH4	ASAFAP
Nannochloropsis gaditana	Eustigmatophyte	EWM27646.1	RSH1
Nannochloropsis gaditana	Eustigmatophyte	EWM29759.1	RSH1	ASAFAP
Nannochloropsis gaditana	Eustigmatophyte	EWM27974.1	RSH4
Nannochloropsis gaditana	Eustigmatophyte	EWM28606.1	RSH4							EF(Nterm)
Aureococcus anophagefferens	pelagophyte	XP_009034630.1	RSH1
Aureococcus anophagefferens	pelagophyte	XP_009039283.1	RSH1
Aureococcus anophagefferens	pelagophyte	XP_009036518.1	RSH4
Aureococcus anophagefferens	pelagophyte	XP_009042664.1	RSH1
	Cryptophyta
Guillardia theta	Cryptomonad	XP_005834725.1	RSH4
Guillardia theta	Cryptomonad	XP_005830237.1	New RSH
	Haptophytes
Chrysochromulina sp.	Prymnesiophyte	KOO29868.1	RSH1	ASAFAP
Chrysochromulina sp.	Prymnesiophyte	KOO31885.1	RSH1
Chrysochromulina sp.	Prymnesiophyte	KOO35032.1	RSH1							Endomucin (Nterm)
Chrysochromulina sp.	Prymnesiophyte	KOO35751.1	RSH1
Chrysochromulina sp.	Prymnesiophyte	KOO21806.1	RSH4
Chrysochromulina sp.	Prymnesiophyte	KOO27310.1	RSH4
Emiliania huxleyi	Coccolithophore	XP_005769172.1	New RSH
Emiliania huxleyi	Coccolithophore	XP_005769365.1	RSH1
Emiliania huxleyi	Coccolithophore	XP_005777229.1	RSH1	ASAFAP
Emiliania huxleyi	Coccolithophore	XP_005785512.1	RSH1	ASAFAP
Emiliania huxleyi	Coccolithophore	XP_005759301.1	RSH4							RRM, MOAD
Emiliania huxleyi	Coccolithophore	XP_005763353.1	RSH4							MOAD
Emiliania huxleyi	Coccolithophore	XP_005779118.1	RSH4							SFP
Emiliania huxleyi	Coccolithophore	XP_005783324.1	RSH4
	Alveolates
Symbiodinium microadriaticum	Dinoflagellate	OLP90598.1	New RSH
Symbiodinium microadriaticum	Dinoflagellate	OLP91394.1	RSH1
Symbiodinium microadriaticum	Dinoflagellate	OLP90600.1	RSH4	ASAFAP
Symbiodinium microadriaticum	Dinoflagellate	OLP95483.1	RSH4							MIP
Vitrella brassicaformis	Chromerida	CEL95797.1	RSH1	ASAFAP						MCPVI (Nterm)
	Archaeplastida
Chlamydomonas reinhardtii	Green algae	XP_001697429.1	RSH2/3	C
Chlamydomonas reinhardtii	Green algae	XP_001689858.1	RSH2/3	C
Chlamydomonas reinhardtii	Green algae	PNW86049.1	RSH4
Chlorella variabilis	Green algae	XP_005843741.1	RSH1	C
Chlorella variabilis	Green algae	XP_005849048.1	RSH2/3
Chlorella variabilis	Green algae	XP_005851775.1	RSH4	C						FHA, TPR
Coccomyxa subellipsoidea	Green algae	XP_005643557.1	RSH1
Coccomyxa subellipsoidea	Green algae	XP_005643555.1	RSH2/3	C
Klebsormidium nitens	Green algae	GAQ87841.1	RSH1	C
Klebsormidium nitens	Green algae	GAQ91082.1	RSH4	C						TPR
Micromonas commode	Green algae	XP_002505076.1	RSH2/3
Micromonas pusilla	Green algae	XP_003059515.1	RSH1
Micromonas pusilla	Green algae	XP_003060243.1	RSH2/3
Ostreococcus lucimarinus	Green algae	XP_001416591.1	RSH4
Ostreococcus lucimarinus	Green algae	XP_001420831.1	RSH2/3
Ostreococcus lucimarinus	Green algae	XP_001416051.1	RSH2/3
Ostreococcus tauri	Green algae	XP_003079611.1	RSH1	C
Ostreococcus tauri	Green algae	CEG01219.1	RSH2/3	C
Ostreococcus tauri	Green algae	OUS43685.1	RSH4							TPR
Volvox carteri	Green algae	XP_002958643.1	RSH2/3	C						RECX
Volvox carteri	Green algae	XP_002950935.1	RSH4
Chondrus crispus	Red algae	XP_005715321.1	RSH1
Cyanidioschyzon merolae	Red algae	XP_005538788.1	RSH1	C
Cyanidioschyzon merolae	Red algae	XP_005539556.1	RSH1
Cyanidioschyzon merolae	Red algae	XP_005536559.1	RSH4	C
Cyanidioschyzon merolae	Red algae	XP_005537243.1	RSH4	C
Galdieria sulphuraria	Red algae	XP_005705328.1	RSH1
Galdieria sulphuraria	Red algae	XP_005707095.1	RSH1
Galdieria sulphuraria	Red algae	XP_005705135.1	RSH4	C
Galdieria sulphuraria	Red algae	XP_005706615.1	RSH4
Porphyra umbilicalis	Red algae	OSX69462.1	RSH1
Cyanophora paradoxa	Glaucophyta	Contig39422-abinit-gene-0.	RSH4
Cyanophora paradoxa	Glaucophyta	Contig38252-abinit-gene-0.0	New RSH
Cyanophora paradoxa	Glaucophyta	Contig7433-abinit-gene-0.1	RSH2/3							DUF3432 (Nterm)
Physcomitrella patens	Plant	XP_024377135.1 142688	RSH1	C
Physcomitrella patens	Plant	XP_024398657.1 142546	RSH1	C
Arabidopsis thaliana	Plant	NP_001329795.1	RSH1	C
Arabidopsis thaliana	Plant	AAF37282.1	RSH2 /3	C
Arabidopsis thaliana	Plant	NP_564652.2	RSH2/3	C
Arabidopsis thaliana	Plant	OAP03147.1	RSH4	C
Capsicum annum	Plant	XP 016565796.1	RSH1	C
Capsicum annum	Plant	XP 016565797.1	RSH1
Capsicum annum	Plant	NP 001311747.1	RSH2/3	C
Capsicum annum	Plant	XP 016564157.1	RSH2/3	C
Capsicum annum	Plant	XP 016564158.1	RSH2/3
Capsicum annum	Plant	XP 016564159.1	RSH2/3	C
Capsicum annum	Plant	XP 016551642.1	RSH4	C
Cucumis melo	Plant	MELO3C017941.2.1	RSH1	C
Cucumis melo	Plant	MELO3C024351.2.1	RSH2/3	C
Cucumis melo	Plant	MELO3C024870.2.1	RSH2/3	C
Cucumis melo	Plant	MELO3C025801.2.1	RSH2/3	C
Cucumis melo	Plant	MELO3C006759.2.1	RSH4
Hordeum vulgare	Plant	HORVU2Hr1G031740	RSH2/3
Hordeum vulgare	Plant	HORVU4Hr1G047070	RSH1
Hordeum vulgare	Plant	HORVU5Hr1G061710	RSH2/3
Hordeum vulgare	Plant	HORVU6Hr1G067890	RSH2/3
Marchantia polymorpha	Plant	Mapoly0035s0150.1	RSH2/3
Marchantia polymorpha	Plant	Mapoly0002s0095.1	RSH4							TPR
Marchantia polymorpha	Plant	Mapoly0053s0013.1.p	RSH2/3	C
Marchantia polymorpha	Plant	Mapoly0053s0023.1.p	RSH1	C
Medicago truncatula	Plant	Medtr4g123930	RSH4	C
Medicago truncatula	Plant	Medtr7g108940	RSH1	C
Medicago truncatula	Plant	Medtr5g007870	RSH2/3	C
Medicago truncatula	Plant	Medtr8g020880	RSH2/3	C
Oryza sativa	Plant	LOC Os05g06890	RSH4	C
Oryza sativa	Plant	LOC Os03g22160	RSH1	C
Oryza sativa	Plant	LOC Os02g47120	RSH2/3	C
Oryza sativa	Plant	LOC Os08g35620	RSH2/3	C
Oryza sativa	Plant	LOC Os09g27050	RSH2/3
Oryza sativa	Plant	LOC Os05g06940	RSH4
Oryza sativa	Plant	LOC Os07g42160	RSH2/3	C
Oryza sativa	Plant	LOC Os05g06920	RSH4
Physcomitrella patens	Plant	XP_024375791.1 200569	RSH2/3	C
Physcomitrella patens	Plant	XP_024398683.1 176108	RSH2/3	C
Physcomitrella patens	Plant	XP_024378514.1 146184	RSH2/3	C
Physcomitrella patens	Plant	XP_024378912.1 146168	RSH2/3
Physcomitrella patens	Plant	XP_024399053.1 116207	RSH2/3	C
Physcomitrella patens	Plant	XP_024363061.1 113771	RSH4	C
Physcomitrella patens	Plant	XP_024374482 140875	RSH4	C
Populus trichocarpa	Plant	Potri.003G066000	RSH2/3	C
Populus trichocarpa	Plant	Potri.013G089000	RSH2/3
Populus trichocarpa	Plant	Potri.010G002400	RSH4	C
Populus trichocarpa	Plant	Potri.001G168200	RSH2/3	C
Populus trichocarpa	Plant	Potri.014G126700	RSH1	C
Ricinus communis	Plant	29986.m001651	RSH1	C
Ricinus communis	Plant	29706.m001275	RSH2/3	C
Ricinus communis	Plant	29889.m003399	RSH4
Ricinus communis	Plant	30073.m002237	RSH2/3
Selaginella moellendorffii	Plant	100367	RSH2/3
Selaginella moellendorffii	Plant	83164	RSH4	C
Selaginella moellendorffii	Plant	89270	RSH1
Selagonella moellendorffii	Plant	52204	RSH2/3
Solanum lycopersicum	Plant	Solyc09g075390.2	RSH1	C
Solanum lycopersicum	Plant	Solyc09g098580.2	RSH1	C
Solanum lycopersicum	Plant	Solyc03g096900.2	RSH2/3	C
Solanum lycopersicum	Plant	Solyc03g123370.2	RSH2/3	C
Solanum lycopersicum	Plant	Solyc12g098920.1	RSH4	C
Sorghum bicolor	Plant	Sobic.001G378100.2	RSH1
Sorghum bicolor	Plant	Sobic.004G271600.1	RSH2/3	C
Sorghum bicolor	Plant	Sobic.002G217400.1	RSH2/3
Sorghum bicolor	Plant	Sobic.007G150100.1	RSH2/3	C
Sorghum bicolor	Plant	Sobic.002G372300.2	RSH2/3	C
Sorghum bicolor	Plant	Sobic.009G054900.1	RSH4	C
Vitis vinifera	Plant	GSVIVG01028045001	RSH1	C
Vitis vinifera	Plant	GSVIVG01024422001	RSH2/3	C
Vitis vinifera	Plant	GSVIVG01017689001	RSH4	C
Vitis vinifera	Plant	GSVIVG01016749001	RSH2/3
Zea mays	Plant	GRMZM2G353147	RSH1
Zea mays	Plant	GRMZM2G086714	RSH2/3
Zea mays	Plant	GRMZM2G417072	RSH2/3	C
Zea mays	Plant	GRMZM2G021074	RSH2/3
Zea mays	Plant	GRMZM2G106931	RSH2/3	C
Zea mays	Plant	GRMZM2G152040	RSH4	C
	Rhizaria
Bigelowiella natans	Chlorarachniophyte	JGI V11 85038	RSH4
Bigelowiella natans	Chlorarachniophyte	JGI V11 80753	RSH4
Paulinella chromatophora	Amoeba	YP_002048999.1
Paulinella micropora	Amoeba	APP88130.1
	Prokaryotes
Bacillus subtilis	Bacteria	WP_087992279.1
Brucella sp.	Bacteria	WP_004683389.1
Caldanaerobacter subterraneus	Bacteria	KKC29792.1
Caulobacter vibrioides	Bacteria	WP_010919427.1
Dictyoglomus thermophilum	Bacteria	WP_012547884.1
Enterococcus faecalis	Bacteria	WP_104859299.1
Escherichia coli	Bacteria	WP_000226815.1
Escherichia coli	Bacteria	AJF45176.1
Marinithermus hydrothermalis	Bacteria	WP_013704776.1
Meiothermus silvanus	Bacteria	WP_013156925.1
Mesorhizobium sp.	Bacteria	WP_010915098.1
Neisseria meningitides	Bacteria	WP_101294840.1
Oceanithermus profundus	Bacteria	WP_013457017.1
Pseudomonas aeruginosa	Bacteria	PA5338
Pseudomonas aeruginosa	Bacteria	PA0934
Rhizobiales	Bacteria	WP_003527294.1
Rhodobacter capsulatus	Bacteria	WP_013069013.1
Salmonella enterica	Bacteria	STM3742
Salmonella enterica	Bacteria	STM2956
Streptococcus pneumoniae	Bacteria	WP_061632868.1
Thermoanaerobacter sp.	Bacteria	WP_013150236.1
Thermomicrobium roseum	Bacteria	WP_081433447.1
Xylella fastidiosa	Bacteria	WP_004089929.1
Gloeobacter violaceus	Cyanobacteria	WP_011142742.1
Nostocaceae	Cyanobacteria	WP_010995718.1
Synechococcus sp. WH 8102	Cyanobacteria	WP_011129177.1
Synechocystis sp. PCC 6803	Cyanobacteria	ALJ69438.1
Thermosynechococcus vulcanus	Cyanobacteria	BAY51563.1
1. RSH family according to phylogenetic inference in this study.
2. ASAFAP, ASAFAP motif of the bipartite targeting peptide predicted by ASAFind (Gruber et al. 2015); C, chloroplast peptide, predicted with ChloroP (Emanuelsson et al. 1999); HYD, presence of conserved (blue) or non-conserved (light blue) (p)ppGpp hydrolase domain; SYN, presence of conserved (magenta) or non-conserved (light pink) (p)ppGpp synthase domain; TGS, presence of TGS domain; ACT, prese…
3. Chlbp, chlorophyll A-B binding protein (Pfam00504); DUF3432, domain of unknown function (PF11914); EF, EF-hand calcium binding motif (Cd00051); Endomucin, Endomucin Superfamily (Cl25495); FHA, Forked-associated domain (pfam00498); MoaD, Ubiquitin domain of MoaD-like proteins (cd00754); MIP, Major intrinsic protein (Cl00200); MCPVI, Minor capsid protein VI (Pfam02993); RECX, RecX family (Cl0093…

## Sheet: Sheet1
		AncId	Desc1	Desc2	Branch Length 1	Branch Length 2
		352	Paulinella chromatophora YP 002048999.1 53-370	Paulinella micropora APP88130.1 41-358	0.182406	0.145311		Paulinella chromatophora YP 002048999.1 53-370
		353	352	Synechococcus sp. WH 8102 WP 011129177.1 71-388	0.310357	0.0956302		Paulinella chromatophora YP 002048999.1 53-370
		349	Nostocaceae WP 010995718.1 46-364	Thermosynechococcus vulcanus NIES-2134 BAY51563.1 36-354	0.159947	0.226334		Synechococcus sp. WH 8102 WP 011129177.1 71-388
		350	Gloeobacter violaceus WP 011142742.1 62-379	Synechocystis sp. PCC 6803 ALJ69438.1 32-350	0.263072	0.2569		Nostocaceae WP 010995718.1 46-364
		351	349	350	0.0462107	0.0230004		Thermosynechococcus vulcanus NIES-2134 BAY51563.1 36-354
		354	353	351	0.179236	0.0859768		Gloeobacter violaceus WP 011142742.1 62-379
		217			0.738225	1.01046		Synechocystis sp. PCC 6803 ALJ69438.1 32-350
		218		217	1.17996	0.0642074		Symbiodinium microadriaticum OLP90598.1 315-664
		414	Chlamydomonas reinhardtii XP 001689858.1 85-276	Ostreococcus lucimarinus CCE9901 XP 001420831.1 97-582	0.522356	0.640416		Cyanophora paradoxa ConsensusfromContig38252-abinit-gene-0.0 9-336
		415	Smoellendorffii 52204 1-357	Mpolymorpha 250-758	0.154847	0.0902207		Emiliania huxleyi CCMP1516 XP 005769172.1 106-485
		416	415	Physcomitrella patens 116207 e gw1.15.321.1 22-415	0.0272603	0.242055		Cyanophora paradoxa ConsensusfromContig7433-abinit-gene-0.1 279-604
		425	Hordeum vulgare HORVU6Hr1G067890 115-599	Oryza sativa LOC Os02g47120 142-620	0.0283465	0.135923
		426	Sorghum bicolor Sobic.004G271600.1 144-630	Zea mays GRMZM2G106931 143-629	0.00679597	0.0192055		RSH231
		427	425	426	0.031495	0.0136293		RSH23 2
		423	Populus trichocarpa Potri.013G089000 8-488	Ricinus communis 30073.m002237 134-561	0.0805775	0.0492698
		417	Capsicum annum XP 016564159.1 16-503	Capsicum annum XP 016564158.1 34-521	0	0		E.coli
		418	Capsicum annum XP 016564157.1 129-616	417	2.5715e-06	2.5715e-06		Thermomicrobium roseum WP 081433447.1 50-376
		419	Solanum lyco Solyc03g096900.2 138-625	418	0.0130999	2.0733e-06
		420	Vitis vinifera GSVIVG01024422001 126-613	419	0.0303607	0.12073		Escherichia coli AJF45176.1 26-343
		421	Cucumis melo MELO3C024870.2.1 145-629	420	0.0988173	0.0245549		Neisseria meningitidis WP 101294840.1 36-353
		422	Medicago truncatula Medtr5g007870 131-644	421	0.0911918	0.0113186		Pseudomonas aeruginosa WP 096249453.1 25-342
		424	423	422	0.0181913	0.0151054		Xylella fastidiosa WP 004089929.1 45-362
		428	427	424	0.092298	0.0824041
		429	416	428	0.0890941	0.0563553		Synedra acus 6453 129-447
		430	414	429	0.0893947	0.225489		Synedra acus 872 25-309
		413		430	0.556864	0.370142
		383	Hordeum vulgare HORVU5Hr1G061710 172-493	Oryza sativa LOC Os09g27050 213-534	0.0732408	0.0491454		Brucella WP 004683389.1 25-342
		384	Sorghum bicolor Sobic.002G217400.1 216-537	Zea mays GRMZM2G086714 1-219	0.021036	0.0807012		Mesorhizobium WP 010915098.1 25-342
		385	383	384	0.0105171	0.0290552		Rhizobiales WP 003527294.1 25-343
		386	Sorghum bicolor Sobic.007G150100.1 225-546	Zea mays GRMZM2G021074 221-542	0.003253	0.028126		Caulobacter vibrioides WP 010919427.1 44-362
		387	Oryza sativa LOC Os08g35620 223-544	386	0.018589	0.0192081		Rhodobacter capsulatus WP 013069013.1 25-342
		388	385	387	0.0253576	0.05176
		382	Vitis vinifera CBI35865.3 35-356	Vitis vinifera GSVIVG01016749001 35-356	2.5137e-06	2.5715e-06		Guillardia theta CCMP2712 XP 005830237.1 4-323
		389	388	382	0.138163	0.0638438		Thalassiosira pseudonana CCMP1335 XP 002294153.1 5-329
		390	389	Cucumis melo MELO3C024351.2.1 231-552	0.0170579	0.136228		Thalassiosira pseudonana CCMP1335 XP 002297567.1 56-380
		379	Populus trichocarpa Potri.001G168200 235-555	Populus trichocarpa Potri.003G066000 237-557	0.034971	0.0658532		Cyclotella cryptica g9445.t1 249-572
		380	379	Ricinus communis 29706.m001275 119-428	0.0508797	0.0524302		Cyclotella cryptica g9445.t1 249-572
		375	Arabidopsis thaliana AAF37282.1 213-534	Arabidopsis thaliana NP 564652.2 217-538	0.0702451	0.0326534
		376	Capsicum annuum NP 001311747.1 221-542	Capsicum annum NP 001311747.1 221-542	2.1159e-06	2.5715e-06		Meiothermus silvanus WP 013156925.1 33-378
		377	Solanum lyco Solyc03g123370.2 223-544	376	0.0309412	0.0338508		Marinithermus hydrothermalis WP 013704776.1 32-370
		378	375	377	0.0622479	0.0841992		Oceanithermus profundus WP 013457017.1 32-371
		381	380	378	0.0229078	0.00928334
		391	390	381	0.0125162	0.00538643		Chondrus crispus XP 005715321.1 1-393
		392	391	Medicago truncatula Medtr8g020880 225-546	0.0163208	0.110112		Porphyra umbilicalis OSX69462.1 147-582
		393	392	Cucumis melo MELO3C025801.2.1 241-562	0.0405959	0.177319		Galdieria sulphuraria XP 005707095.1 153-584
		394	Sorghum bicolor Sobic.002G372300.2 106-427	Zea mays GRMZM2G417072 138-459	0.0339558	0.0305236		Cyanidioschyzon merolae strain 10D XP 005538788.1 115-570
		395	Oryza sativa LOC Os07g42160 112-433	394	0.0364195	0.0808495
		396	Hordeum vulgare HORVU2Hr1G031740 3-285	395	0.0611803	0.00825329
		397	393	396	0.0753948	0.286751
		398	Physcomitrella patens 146168 e gw1.240.61.1 36-357	Physcomitrella patens 146184 e gw1.240.52.1 1-233	0.00473787	0.00958673
		399	Physcomitrella patens 200569 estExt gwp gw1.C 4400001 118-437	398	0.107067	0.0599878
		400	Physcomitrella patens 176108 estExt gwp gw1.C 150229 50-371	399	0.0664691	0.042587		RSH1
		401	Mpolymorpha Mapoly0053s0013.1.p 306-627	400	0.172701	0.262631
		402	Smoellendorffii 100367 21-342	401	0.250707	0.0794937
		403	397	402	0.266905	0.0390626
		404	Chlamydomonas reinhardtii XP 001697429.1 199-523	Volvox carteri f. nagariensis XP 002958643.1 197-522	0.163453	0.0698966
		405	Chlorella variabilis XP 005849048.1 247-454	404	0.664024	0.648261
		406	Coccomyxa subellipsoidea C-169 XP 005643555.1 156-487	405	0.736972	0.0305529
		407	403	406	0.19826	0.23406		Cyanidioschyzon merolae strain 10D XP 005539556.1 249-608
		408	Micromonas pusilla CCMP1545 XP 003060243.1 335-686	Micromonas commoda XP 002505076.1 153-476	0.433649	0.340565		Galdieria sulphuraria XP 005705328.1 108-461
		409	Ostreococcus lucimarinus CCE9901 XP 001416051.1 38-360	Ostreococcus tauri CEG01219.1 156-478	0.134734	0.100123		Symbiodinium microadriaticum OLP91394.1 122-501
		410	408	409	0.283545	0.632796		Vitrella brassicaformis CCMP3155 CEL95797.1 342-872
		411	407	410	0.0300712	0.161145		RSHi ochro
		412	413	411	0.159498	0.081551
		374	412	Escherichia coli WP 000226815.1 35-358	0.169625	0.95461
		373	374	Thermomicrobium roseum WP 081433447.1 50-376	0.123642	0.374228
		372	218	373	0.087453	0.0955496
		362	Escherichia coli AJF45176.1 26-343	Neisseria meningitidis WP 101294840.1 36-353	0.340718	0.457753
		363	362	Pseudomonas aeruginosa WP 096249453.1 25-342	0.0432702	0.327681
		364	363	Xylella fastidiosa WP 004089929.1 45-362	0.0763063	0.517983
		359	Synedra acus 6453 129-447	Synedra acus 872 25-309	0.136451	0.141014
		356	Brucella WP 004683389.1 25-342	Mesorhizobium WP 010915098.1 25-342	0.0816846	0.0939253
		357	Rhizobiales WP 003527294.1 25-343	356	0.139529	0.110486
		358	Caulobacter vibrioides WP 010919427.1 44-362	357	0.398308	0.269764
		360	359	358	0.262971	0.0550679
		361	Rhodobacter capsulatus WP 013069013.1 25-342	360	0.400739	0.112916
		365	364	361	0.188221	0.28789
		366	Thalassiosira pseudonana CCMP1335 XP 002294153.1 5-329	Thalassiosira pseudonana CCMP1335 XP 002297567.1 56-380	0.0032927	2.5299e-06
		367	366	Cyclotella cryptica g9445.t1 249-572	0.126884	0.105534
		368	367	Thalassiosira oceanica EJK63859.1 258-552	0.10053	0.340387
		369	Guillardia theta CCMP2712 XP 005830237.1 4-323	368	0.334237	0.174591
		370	365	369	0.135494	0.179797
		371	372	370	0.0466919	0.0842175
		355	354	371	0.238848	0.035912
		340	Marinithermus hydrothermalis WP 013704776.1 32-370	Oceanithermus profundus WP 013457017.1 32-371	0.101407	0.178248
		341	Meiothermus silvanus WP 013156925.1 33-378	340	0.18681	0.0375507
		335	Chondrus crispus XP 005715321.1 1-393	Porphyra umbilicalis OSX69462.1 147-582	0.264265	0.147577
		336	335	Galdieria sulphuraria XP 005707095.1 153-584	0.188923	0.394569
		337	336	Cyanidioschyzon merolae strain 10D XP 005538788.1 115-570	0.0651087	0.529418
		331	Chlorella variabilis XP 005843741.1 130-345	Coccomyxa subellipsoidea C-169 XP 005643557.1 45-404	0.615254	0.276382
		332	Micromonas pusilla CCMP1545 XP 003059515.1 11-359	Ostreococcus tauri XP 003079611.1 80-501	0.302276	0.368429
		333	331	332	0.0725659	0.209952
		326	Physcomitrella patens 142688 e gw1.195.2.1 112-477	Physcomitrella patens 142546 e gw1.194.45.1 132-495	0.0628882	0.0693481
		327	326	Smoellendorffii 89270 21-361	0.0655058	0.30671
		328	327	Mpolymorpha Mapoly0053s0023.1.p 144-505	0.0367517	0.120859
		322	Sorghum bicolor Sobic.001G378100.2 1-245	Zea mays GRMZM2G353147 1-245	0.0091953	0.0189476
		323	322	Hordeum vulgare HORVU4Hr1G047070 301-652	0.0321581	0.0304105
		324	323	Oryza sativa LOC Os03g22160 164-513	0.00870666	0.0159904
		312	Vitis vinifera XP 010652206.1 148-497	Vitis vinifera GSVIVG01028045001 151-500	2.5715e-06	2.5715e-06
		313	Capsicum annum XP 016565796.1 148-496	Capsicum annum XP 016565797.1 148-496	2.5715e-06	2.5715e-06
		314	Solanum lyco Solyc09g075390.2 145-493	Solanum lyco Solyc09g098580.2 147-495	0.00643689	0.0161419
		315	313	314	2.3091e-06	0.00313027
		316	312	315	0.0514773	0.0870549
		317	Arabidopsis thaliana NP 001329795.1 152-501	316	0.141014	0.0124976
		318	Populus trichocarpa Potri.014G126700 153-502	317	0.024505	2.6327e-06
		319	Ricinus communis 29986.m001651 155-504	318	0.0443204	0.0128811
		320	Cucumis melo MELO3C017941.2.1 152-501	319	0.0501643	0.00289464
		321	Medicago truncatula Medtr7g108940 150-499	320	0.0647277	0.00722831
		325	324	321	0.0842422	0.0473013
		329	328	325	0.0357884	0.177337
		330	Klebsormidium nitens GAQ87841.1 145-514	329	0.310485	0.116602
		334	333	330	0.0598993	0.0883288
		338	337	334	0.132362	0.316652
		310	Cyanidioschyzon merolae strain 10D XP 005539556.1 249-608	Galdieria sulphuraria XP 005705328.1 108-461	0.609648	0.250716
		300	Cyclotella cryptica g11894.t1 219-519	Cyclotella cryptica g24705.t1 292-592	2.5715e-06	2.5715e-06
		301	300	Cyclotella cryptica g23670.t1 292-633	2.5715e-06	2.5715e-06
		302	301	Thalassiosira pseudonana CCMP1335 XP 002289042.1 26-368	0.0327921	0.0333206
		303	302	Thalassiosira oceanica EJK46819.1 282-626	0.041636	0.089815
		294	Asterionella formosa AFBG1 04832-RA 236-581	Synedra acus 6972 123-457	0.0803106	0.112524
		295	Fistulifera solaris GAX14878.1 137-493	Phaeodactylum tricornutum 11099 mature 129-476	0.107304	0.0828411
		296	Pseudo-nitzschia multiseries 195742 33-375	Pseudo-Nizschia multistriata 0030810.1 243-585	0.0121516	0.0308575		Aureococcus anophagefferens XP 009034630.1 25-364
		297	Fragilariopsis cylindrus CCMP1102 OEU10076.1 33-375	296	0.0656062	0.0674543		Aureococcus anophagefferens XP 009042664.1 25-212
		298	295	297	0.0324244	0.0508743		Chrysochromulina sp. CCMP291 KOO29868.1 268-625
		299	294	298	0.0249095	0.0169825		Chrysochromulina sp. CCMP291 KOO31885.1 1-322
		304	303	299	0.052851	0.0756578		Emiliania huxleyi CCMP1516 XP 005777229.1 137-451
		305	Aureococcus anophagefferens XP 009039283.1 9-345	304	0.353529	0.202134		Emiliania huxleyi CCMP1516 XP 005785512.1 136-627
		306	Nannochloropsis gaditana EWM27646.1 198-549	305	0.627117	0.0613486
		307	Vitrella brassicaformis CCMP3155 CEL95797.1 342-872	306	1.25247	0.0266287		Ectocarpus siliculosus CBN78357.1 203-568
		308	Symbiodinium microadriaticum OLP91394.1 122-501	307	0.58871	0.0395024		Nannochloropsis gaditana EWM29759.1 186-621
		288	Aureococcus anophagefferens XP 009034630.1 25-364	Aureococcus anophagefferens XP 009042664.1 25-212	2.4337e-06	2.5715e-06		Emiliania huxleyi CCMP1516 XP 005769365.1 59-249
		289	Chrysochromulina sp. CCMP291 KOO29868.1 268-625	Chrysochromulina sp. CCMP291 KOO31885.1 1-322	0.266326	0.186811		Chrysochromulina sp. CCMP291 KOO35032.1 234-467
		290	Emiliania huxleyi CCMP1516 XP 005777229.1 137-451	Emiliania huxleyi CCMP1516 XP 005785512.1 136-627	0.00357475	0.00374326		Chrysochromulina sp. CCMP291 KOO35751.1 58-241
		291	289	290	0.0542038	0.204781
		292	288	291	0.244178	0.0566614
		285	Ectocarpus siliculosus CBN78357.1 203-568	Nannochloropsis gaditana EWM29759.1 186-621	0.540527	0.778393
		283	Chrysochromulina sp. CCMP291 KOO35032.1 234-467	Chrysochromulina sp. CCMP291 KOO35751.1 58-241	0.0342275	0.0429031
		284	Emiliania huxleyi CCMP1516 XP 005769365.1 59-249	283	0.691708	0.925586
		286	285	284	0.160988	0.294693
		237	Chlamydomonas reinhardtii PNW86049.1 283-747	Volvox carteri f. nagariensis XP 002950935.1 2-360	0.0404506	0.123401
		238	237	Chlorella variabilis XP 005851775.1 153-549	0.363222	0.457386
		239	Ostreococcus lucimarinus CCE9901 XP 001416591.1 47-399	Ostreococcus tauri OUS43685.1 1-338	0.101344	0.0602499
		240	238	239	0.371448	0.613824
		233	Physcomitrella patens 113771 e gw1.7.243.1 88-429	Physcomitrella patens 140875 e gw1.171.95.1 35-376	0.13135	0.0879106
		234	233	Mpolymorpha 328-672	0.276901	0.203951
		227	Sorghum bicolor Sobic.009G054900.1 100-435	Zea mays GRMZM2G152040 91-426	0.0356142	0.0414702
		228	227	Oryza sativa LOC Os05g06890 102-437	0.049375	0.0672034
		229	Oryza sativa LOC Os05g06920 70-402	Oryza sativa LOC Os05g06940 78-423	0.176317	0.0703517
		230	228	229	0.0464818	0.292047
		219	Populus trichocarpa Potri.010G002400 88-423	Ricinus communis 29889.m003399 34-373	0.126738	0.0827013
		220	219	Arabidopsis thaliana OAP03147.1 91-430	0.0320453	0.210175
		221	Vitis vinifera XP 002268377.1 93-432	Vitis vinifera GSVIVG01017689001 93-432	2.5715e-06	2.5715e-06
		222	Capsicum annum XP 016551642.1 88-427	Solanum lyco Solyc12g098920.1 95-434	0.0175461	0.0422286
		223	221	222	0.0678079	0.152126
		224	Cucumis melo MELO3C006759.2.1 183-519	223	0.155098	0.0210256
		225	220	224	0.0176362	0.0241547
		226	Medicago truncatula Medtr4g123930 94-433	225	0.132079	0.041516
		231	230	226	0.100658	0.151676
		232	Smoellendorffii 83164 156-494	231	0.410248	0.302567
		235	234	232	0.105695	0.0287258
		236	Klebsormidium nitens GAQ91082.1 237-578	235	0.526417	0.148631
		241	240	236	0.0958973	0.0885581
		242	Cyanophora paradoxa ConsensusfromContig39422-abinit-gene-0.0 115-441	241	0.81401	0.313606
		243	Ectocarpus siliculosus CBJ27227.1 158-833	Nannochloropsis gaditana EWM28606.1 241-782	0.634781	0.785208
		244	243	Cyanidioschyzon merolae strain 10D XP 005536559.1 83-430	0.447418	0.846475
		245	Galdieria sulphuraria XP 005705135.1 114-572	Guillardia theta CCMP2712 XP 005834725.1 5-301	1.04143	0.635022
		246	244	245	0.0714626	0.112935
		247	Chrysochromulina sp. CCMP291 KOO27310.1 12-391	Emiliania huxleyi CCMP1516 XP 005779118.1 1-232	0.481504	0.859691
		248	246	247	0.130515	0.887366
		249	242	248	0.0948635	0.150308
		250	Cyanidioschyzon merolae strain 10D XP 005537243.1 250-774	Galdieria sulphuraria XP 005706615.1 64-452	0.878233	1.20535
		251	Chrysochromulina sp. CCMP291 KOO21806.1 1-244	Symbiodinium microadriaticum OLP90600.1 251-684	1.60623	1.48613
		252	250	251	0.269009	0.155414
		253	249	252	0.21004	0.054606
		254	Emiliania huxleyi CCMP1516 XP 005759301.1 103-526	Emiliania huxleyi CCMP1516 XP 005763353.1 66-500	0.812551	0.522033
		255	253	254	0.220073	0.540635
		278	Aureococcus anophagefferens XP 009036518.1 1-380	Nannochloropsis gaditana EWM27974.1 172-581	1.11975	0.920709
		258	Fistulifera solaris GAX10747.1 110-485	Fistulifera solaris GAX23555.1 109-484	0.00354133	2.5715e-06
		259	258	Phaeodactylum tricornutum 7629 mature 62-441	0.250532	0.262541
		257	Asterionelle formosa AFBG1 05489-RA 99-495	Synedra acus 11925 1-379	0.190767	0.222596
		260	259	257	0.100836	0.0781572
		261	Pseudo-nitzschia multiseries 193757 1-275	Pseudo-Nizschia multistriata 0074170.1 183-643	0.0418229	0.0514647
		262	Fragilariopsis cylindrus CCMP1102 OEU21949.1 1-282	261	0.179841	0.0611126
		263	260	262	0.0831652	0.257711
		264	Cyclotella cryptica g2078.t1 240-650	Thalassiosira oceanica EJK49442.1 84-474	0.179122	0.308478
		265	263	264	0.194317	0.350988
		273	Cyclotella cryptica g5699.t1 114-631	Thalassiosira pseudonana CCMP1335 XP 002293072.1 14-285	0.19291	0.0940173
		274	273	Thalassiosira oceanica EJK45244.1 117-521	0.0765455	0.419479
		270	Pseudo-nitzschia multiseries 178926 1-266	Pseudo-Nizschia multistriata 0019220.1 1222-1803	0.09144	0.155276
		271	270	Fragilariopsis cylindrus CCMP1102 OEU20746.1 1-292	0.101075	0.178136
		266	Asterionella formosa AFBG1 08512-RA 106-552	Synedra acus 7671 165-615	0.315293	0.469004
		267	Fistulifera solaris GAX12045.1 112-549	Fistulifera solaris GAX18927.1 113-548	0.0751156	0.017584
		268	Phaeodactylum tricornutum 33947 mature 68-508	267	0.399299	0.662855
		269	266	268	0.0762732	0.135823
		272	271	269	0.347986	0.0848221
		275	274	272	0.246937	0.29175
		276	265	275	0.105165	0.261978
		277	Ectocarpus siliculosus CBJ31981.1 162-614	276	0.993434	0.631028
		279	278	277	0.0763247	0.266354
		280	Symbiodinium microadriaticum OLP95483.1 33-438	279	2.22149	0.0757457
		256	Bigelowiella natans JGI V11 85038 12-343	Emiliania huxleyi CCMP1516 XP 005783324.1 1-223	1.74834	2.42036
		281	280	256	0.071709	0.453816
		282	255	281	0.115165	0.0857562
		287	286	282	0.0554083	0.165954
		293	292	287	0.255294	0.0487049
		309	308	293	0.111341	0.046141
		311	310	309	0.090143	0.0352819
		339	338	311	0.0675624	0.0815716
		342	341	339	0.058867	0.090424
		348	355	342	0.0440444	0.33048
		345	Caldanaerobacter subterraneus subsp. pacificus DSM 12653 KKC29792.1 26-343	Thermoanaerobacter WP 013150236.1 24-341	0.0255329	0.0605056
		343	Enterococcus faecalis WP 104859299.1 30-347	Streptococcus pneumoniae WP 061632868.1 30-346	0.113324	0.389858
		344	Bacillus subtilis WP 087992279.1 30-347	343	0.10293	0.107852
		346	345	344	0.192635	0.213359
		347	Dictyoglomus thermophilum WP 012547884.1 26-343	346	0.40226	0.0882504
		431	348	347	0.0147702	0.0645166
