# Supplementary material for: RSH enzyme diversity for (p)ppGpp metabolism in Phaeodactylum tricornutum and other diatoms
Source: Sci Rep. 2019 Nov 27;9:17682. doi: 10.1038/s41598-019-54207-w (PMC6881373; doi:10.1038/s41598-019-54207-w)
Supplement: Supplementary file 3 — Dataset 1 [file 41598_2019_54207_MOESM3_ESM.zip]

Archive with 22 entries (18 files):
- Supplementary Dataset 1/
- Supplementary Dataset 1/Alignments/
- Supplementary Dataset 1/Alignments/desktop.ini
- Supplementary Dataset 1/Alignments/RSH_hd_syn_all_final.fa
- Supplementary Dataset 1/Alignments/RSH_hd_syn_all_final_aligned.fa
- Supplementary Dataset 1/Alignments/RSH_hd_syn_all_final_aligned_26-343ecoli-SpoT.fa
- Supplementary Dataset 1/Alignments/RSH_hd_syn_all_final_aligned_26-343ecoli-SpoT_cleaned30.fa
- Supplementary Dataset 1/desktop.ini
- Supplementary Dataset 1/IQTREE/
- Supplementary Dataset 1/IQTREE/desktop.ini
- Supplementary Dataset 1/IQTREE/RSH_hd_syn_all_final_aligned_26-343ecoli-SpoT_cleaned30.fa.contree
- Supplementary Dataset 1/IQTREE/RSH_hd_syn_all_final_aligned_26-343ecoli-SpoT_cleaned30.fa.iqtree
- Supplementary Dataset 1/IQTREE/RSH_hd_syn_all_final_aligned_26-343ecoli-SpoT_cleaned30.fa.log
- Supplementary Dataset 1/IQTREE/RSH_hd_syn_all_final_aligned_26-343ecoli-SpoT_cleaned30.fa.treefile
- Supplementary Dataset 1/IQTREE/RSH_hd_syn_all_final_aligned_26-343ecoli-SpoT_cleaned30.fa.treefile.pdf
- Supplementary Dataset 1/IQTREE/RSH_hd_syn_all_final_aligned_26-343ecoli-SpoT_cleaned30.fa.treefile.svg
- Supplementary Dataset 1/RAXML/
- Supplementary Dataset 1/RAXML/desktop.ini
- Supplementary Dataset 1/RAXML/RAxML_bestTree.RSH_hd_syn_all_final_aligned_26-343ecoli-SpoT_cleaned30_raxml
- Supplementary Dataset 1/RAXML/RAxML_bipartitions.RSH_hd_syn_all_final_aligned_26-343ecoli-SpoT_cleaned30_raxml
- Supplementary Dataset 1/RAXML/RAxML_bipartitionsBranchLabels.RSH_hd_syn_all_final_aligned_26-343ecoli-SpoT_cleaned30_raxml
- Supplementary Dataset 1/RAXML/RAxML_bootstrap.RSH_hd_syn_all_final_aligned_26-343ecoli-SpoT_cleaned30_raxml
