# Supplementary material for: RSH enzyme diversity for (p)ppGpp metabolism in Phaeodactylum tricornutum and other diatoms
Source: Sci Rep. 2019 Nov 27;9:17682. doi: 10.1038/s41598-019-54207-w (PMC6881373; doi:10.1038/s41598-019-54207-w)
Supplement: Supplementary file 3 — Dataset 1 [file 41598_2019_54207_MOESM3_ESM.zip › Supplementary Dataset 1/Alignments/RSH_hd_syn_all_final_aligned.fa]

>Cyanophora_paradoxa_ConsensusfromContig7433-abinit-gene-0.1
------------------------------------------------------------
------------------------------------------------------------
---------------------------------------------------MDA------
------------------------------------------------------------
---------------QAFAAVVGS-PPGG-------------------------------
-------HAI-------------------------------------------------L
PQPD--------------------------------------------------------
------------------------------------------------------------
---------------------------------SKHCKH---------------------
------------------------------------------------------------
------------VDRPPSRKSSLKAAL----------------QQSD-------------
--------------------------------------GIQRRERPP-------------
------------------------------------------------------------
-----------------------------S------------------------------
---------------------VPSTTPPP---------GSRN------------------
---------CR-TPADDKL-----------------------------------------
------------------------------------------------------------
-------------------LSTSQPPELP------------TFKKSNS------------
-------------------------------------GTNLVG-----------------
------------------------------MDDS--------------------------
----------------------------SQSSAPR----------------------MPL
PRSMSSS-------------------------------------SPVPLSF---------
------------------PTSTSTW-----------------------------------
-------------------------------------------------LRKILDSFPSP
AE--VGVDASENTQQIAR------------------------------------------
SFEPVSAAHEESSP--------PASPAWRPDD-AVFPMELE-------------------
----------------GLDMMLDSLE---------------GRTTHLPRTVDK-------
---------RLLDTLRRKRRESRKFDLDTPLSPSKRSSVGAEPFE---------------
-------------------DPEDKVWQ---------------------------------
----------------ETQQKFP-------------------------------------
--------------VFRRAALELAYQT----------------------------AK---
----------E-----------------------------HKGQI---------------
-------------------RKTG------------------------DP-----------
------------------------------------------------YV----------
---------------------VH------------------------CIETAVIL-----
----------AE----------------------------LGMEDEVL------------
---QAALLHD--------------------------------------------------
-------------------------------TTDDTL-M---------------------
-----------------------------TIDTLRAKF----------------------
----------------GFGVADLVGG---------------------VSK--------LS
QIT-Q-LMRS--------------------------------------------------
------------------------------------------------------RG----
-----------------------------------ESL----------------------
----------------D-------A----D------------------------------
-ERDRLNK-----------MMLA--M---------------IRDGRVVLIKMADRLHNMR
TA----------------------------------------------------------
------------------------------------------------------------
---YAL-PL------------------------------------------EKQINMAQD
TLDVFA-PLA-SRLGIQHMK----------AELE-LCFEILQPDEARALRVQL-------
------------------------------------------------------------
------------------GNENESMAKV--------------------------------
-----------------------------------------MGTMRALGAELEQSRIP-H
--------------------------------EISGRTKNLFSVYKKMQ------K----
---------KNYD-L----------------D----------------------------
------------------------RIY-----------------DLR-------------
--A-----------VRVL--------V--------GS-----------------------
------------------------------------------------------------
------------------------------------------------------------
----------IE---------------------------------DCYRVLD--------
AVHAL----------------------------WTP----------------L-PT-EFA
DYIRR--PKKNN--------------------------------YQSLHTAVVLKD-P--
------------------------------------------------------------
--------------------------------------------------QTG-------
------------------AETVVE-VQIRTREMHQVAEYGVAA-----------------
-----------------HWRYKE-NN----------------------------------
---------------------TGRADFIDH------------------------------
------------------------------------------------------------
-----------------KIKWLRE------------MLAWRQR--------------LVT
FAVTREKVE-------------------------------------------------AV
DPRH-----------------------------------VLPAAAA--------------
-------------------------------AV---------------------------
------------------------------------------------------------
----------------------------------------------ESPFTL--------
----------------PPVPD-------ASE-----------VGGLEYP-----------
-----TQES-----------------VVII-TA------------KGD------------
-----------------------ILEL-----ATGSSA-------FDAASIMG------A
AE-----GNSTGRRYC--------------------------------------------
----GVRVNGELVT--------L-----------DHR-VKDGDLLEL-------------
--AVCSGEKEE-------------EAASPCGCSERP-PCVKSGVEP--------------
AGA------------KSSSLCRALARMK--------------------------------
------------------------------------------------------------
-------------------------------------EF---------------------
------------------------------------------------------------
------------------------------------------------------------
------------------------------------------------------------
------------------------------------------------------------
------------------------------------------------------------
------------------------------------------------------------
------------------------------------------------------------
------------------------------------------------------------
------------------------------------------------------------
------------------------------------------------------------
----------------------------------------------G-------------
------------------------------------FA----------------------
------------------------------------------------------------
------------------------------------------------------------
------------------------------------------------------------
------------------------------------------------------------
------------------------------------------------------------
------------------------------------------------------------
------------------------------------------------------------
------------------------------------------------------------
------------------------------------------------------------
------------------------------------------------------------
------------------------------------------------------------
------------
>Cyanophora_paradoxa_ConsensusfromContig38252-abinit-gene-0.0
------------------------------------------------------------
------------------------------------------------------------
------------------------------------------------------------
------------------------------------------------------------
------------------------------------------------------------
------------------------------------------------------------
------------------------------------------------------------
------------------------------------------------------------
------------------------------------------------------------
------------------------------------------------------------
------------------------------------------------------------
------------------------------------------------------------
------------------------------------------------------------
------------------------------------------------------------
------------------------------------------------------------
------------------------------------------------------------
------------------------------------------------------------
------------------------------------------------------------
------------------------------------------------------------
------------------------------------------------------------
------------------------------------------------------------
------------------------------------------------------------
------------------------------------------------------------
------------------------------------------------------------
------------------------------------------------------------
------------------------------------------------------------
------------------------------------------------------------
------------------------------------------------------------
------------------------------------------------------------
------------------------------------------------------------
--------------MTPSALLMKSYEV----------------------------AA---
----------DA----------------------------HKHQR---------------
-------------------RKTG------------------------EP-----------
------------------------------------------------LI----------
---------------------NS------------------------KVGDESVI-----
----------ERGFE--------------G--------MFGPNESNLI------------
---AAAMLHD--------------------------------------------------
-------------------------------T--DTD-L---------------------
-----------------------------TLEDIEKIF----------------------
----------------GAEVAEMVDG---------------------VTK--------LN
KIN-A-LTRT-------RTADP--------------------------------------
------------------------------------------------------EK----
-----------------------EPPVAAA-----TSS----------------------
--------------LPR------------G------------------------------
-NADYLRK-----------IFLS--M---------------ARDVRVILIKLADRLHNMR
TL----------------------------------------------------------
------------------------------------------------------------
---QL--SR------------------------------------------PKQIKIAQE
TLDIFA-PLA-SRLGIGLVE----------AELE-LCFQYLHPTLHEELAGQAA------
------------------------------------------------------------
------------------AREAESASYR--------------------------------
-----------------------------------------ERVERTLKARLHEEHVLSD
----------------------------------------IQAVPKRLQ------R----
--------------I----------------H----------------------------
------------------------QVY-----------------DVE-------------
--T-----------IRIL--------V--------PT-----------------------
------------------------------------------------------------
------------------------------------------------------------
----------AR---------------------------------DCYIALG--------
VVHNL----------------------------WKP----------------I-PG-ELH
DYIAN--AKNNH--------------------------------YQALHSTVCGLD-GKL
IC----------------------------------------------------------
------------------------------------------------------------
-------------------------VRICTREMFYLAQYGIAA-----------------
-----------------HWRYQS-ELAV--------------------------------
-----------------------LSSGDSR------------------------------
------------------------------------------------------------
-----------------ELRWLRS------------VLDW--------------------
------KTGD-----------------------------------------------GLF
DAEEFMAR---------------------------PGPRAPGARLK--------------
-------------------------------SV---------------------------
------------------------------------------------------------
----------------------------------------------RSDIL---------
------------------------------------------------------------
-------PE----------------RAIVF-TP------------SG-------------
----------------------ATVEL-----PLGATP-------IDYAYVGGTG-----
----------LGHRAR--------------------------------------------
----GARVNG-QFV-------PL-----------NYC-LKDGDQVEI-------------
--MTSKSA----------------------------------LRGP--------------
RLAWLNPH---LNYVHTQRARAGIRSYF--------------------------------
------------------------------------------------------------
------------------------------------------------------------
------------------------------------------------------------
------------------------------------------------------------
------------------------------------------------------------
------------------------------------------------------------
------------------------------------------------------------
------------------------------------------------------------
------------------------------------------------------------
------------------------------------------------------------
------------------------------------------------------------
------------------------------------------------------------
----------------------------------------------A-------------
------------------------------------------------------------
---------------------------L--------------------------------
------------------------------------------------------------
------------------------------------------------------------
---------------------------------------------------------QD-
------------------------------------------------------------
------------------------------------------------------------
----------------------------------------------ES------------
----LN------------------------------------------------------
------------------------------------------------------------
------------------------------------------------------------
------------------------------------------------------------
------------
>Cyanophora_paradoxa_ConsensusfromContig39422-abinit-gene-0.0
------------------------------------------------------------
------------------------------------------------------------
------------------------------------------------------------
------------------------------------------------------------
---------------------MEEVFKN--------------------------------
------------------------------------------------------------
------------------------------------------------------------
------------------------------------------------------------
------------------------------------------------------------
------------------------------------------------------------
------------------------------------------------------------
------------------------------------MKRLQ-------------------
------------------------------------------------------------
------------------------------------------------------------
-------------------TLSFE-----QHL----------------------------
------------------------------------------------------------
------------------------------------------------------------
----------------------------------------DSLK-S--------------
------------------------------------------------------------
------------------------------------------------------------
--------------------------------FRIDQ-----------------------
---------------------------------------------DVPEQL---------
------------------------------------------------------------
--------------------------------------------EFEECDEDDEECDICE
ALIVPSDDE---------------------------------------------------
-------------------------IVPFIR-----------------------------
------------------------------------------------------------
-------------------------SGLQSELDILGGEHVGLLESAFR------------
--------------------LVYSNYT---------------------------------
-------------------QRLC---EGRGVA----------------------------
--------------GVSLIRVSEVFE----------------------------------
------------------------------------------------------------
-----------------------------------------------DE-----------
-------------------------------------------------L----------
----------------------S------------------------TIRLLAAL-----
----------R-------------------------------MDPPTL------------
---AACVVRD--------------------------------------------------
-------------------------------AHRRGL-VH--PALPPSVML---------
------------------------SAQFFSMWQIEETL----------------------
----------------GKNVRAIVED---------------------EAA--------LS
RLPSM-------------------------------------------------------
------------------------------------------------------------
------------------------------------VES---------------------
--------------WDD------------S------------------------------
-KSALLRE-----------MCFA--V---------------TRDPRPMMLKLATRLHEMR
EL----------------------------------------------------------
------------------------------------------------------------
---KRL-PS------------------------------------------WERQIVALE
TMQVWS-VLA-HGLGVGRVM----------WELEDLAFRELFPESYQQLESWVR------
------------------------------------------------------------
------------------GEWDCHQALL--------------------------------
-----------------------------------------DDARERITKLLSADHEFRS
----HS----------------------S-AYMISARAKNMYSTYKKLV------R----
---------NPGY-----------------A-----------------------------
-------------------------YH-----------------DYL-------------
--G-----------LRVV--------L---------------------------------
------------------------------------------------------------
--EAPG------------------------------------------------------
--GPEEE---AR---------------------------------ACYRALE--------
LVHSL----------------------------WPA----------------V-PG-RSK
DYVAR--PKPNG--------------------------------YQSLHTTVALAP-GVF
------------------------------------------------------------
------------------------------------------------------------
----------------------LE-VQLRSARMHEHAEYGFAS-----------------
-----------------HALYK--------------------------------------
------------------------------------------------------------
------------------------------------------------------------
------------------------------------------------------------
------------------------------------------------------------
------------------------------------------------------------
------------------------------------------------------------
------------------------------------------------------------
------------------------------------------------------------
------------------------------------------------------------
------------------------------------------------------------
------------------------------------------------------------
------------------------------------------------------------
------------------------------------------------------------
------------------------------------------------------------
------------------------------------------------------------
------------------------------------------------------------
------------------------------------------------------------
------------------------------------------------------------
------------------------------------------------------------
------------------------------------------------------------
------------------------------------------------------------
------------------------------------------------------------
------------------------------------------------------------
------------------------------------------------------------
------------------------------------------------------------
------------------------------------------------------------
------------------------------------------------------------
------------------------------------------------------------
------------------------------------------------------------
------------------------------------------------------------
------------------------------------------------------------
------------------------------------------------------------
------------------------------------------------------------
------------------------------------------------------------
------------------------------------------------------------
------------------------------------------------------------
------------------------------------------------------------
------------------------------------------------------------
------------------------------------------------------------
------------------------------------------------------------
------------
>Bigelowiella_natans_JGI_V11_85038
------------------------------------------------------------
------------------------------------------------------------
------------------------------------------------------------
------------------------------------------------------------
------------------------------------------------------------
------------------------------------------------------------
------------------------------------------------------------
------------------------------------------------------------
------------------------------------------------------------
------------------------------------------------------------
------------------------------------------------------------
------------------------------------------------------------
------------------------------------------------------------
------------------------------------------------------------
------------------------------------------------------------
------------------------------------------------------------
------------------------------------------------------------
------------------------------------------------------------
------------------------------------------------------------
------------------------------------------------------------
------------------------------------------------------------
------------------------------------------------------------
------------------------------------------------------------
------------------------------------------------------------
------------------------------------------------------------
------------------------------------------------------------
------------------------------------------------------------
------------------------------------------------------------
-------------------------ME---------------------------------
-----------V------------------------------------------------
--------------GQPLSKKRNAFEY----------------------------ST---
----------SI-------------------N----------------------------
-------------------FNSGGE-----------------------------------
------------------------------------------------WL-----IF---
---------------------SRDK--------------------YKTLLLVVIL---MA
I--VHG----SN--------------------------SGLRQKKDIAHP-VKHGAR---
---RQALLHH--------------------------------------------------
-----------------------P-------SFP--------------------------
-----------------------------SIGYSQRRL-K--------------------
----------------GLSAEKLLS----------------------VGQQ-----DTLA
SIQ---------------------------------------------------------
------------------------------------------------------------
------------------------------------------------------------
------------------------------------------------------------
-KSTATRN----------------SV---------------TEEIAEGLLKAIQGASPTQ
GL----------------------------------------------------------
--------------------------------------------------D---------
-------PVALIW--------------------------------------------NRD
LLDNMV-QMA---HGTELFN----------SVLHDTEVR---------------------
------------------------------------------------------------
------------------------------------------------------------
-----------------------------------------------VQQMLQDDTELLA
----HLG-----------------------KMQIIGRVKTPESITRKIL-----FKSNQW
---------KKRETFGFFP----------ANDKKRH------------------------
---------------------HISKVY-----------------DVV-------------
--G-----------LRII--------L--------DS-----------------------
------------------------------------------------------------
-------------------------------------------------------NEIPN
ETGEERA---AR-------------E-------------LR----MCYRVQE--------
LISRN----------------------------WET-I-------------LF----RGK
DYIEK--PKANG--------------------------------YQSLHLTAVVNY----
-------------------------------------------------HLTK-------
--------------------------------------------------IP--------
----------------------VE-FQIRTAEMEKFASNGPAA-----------------
-----------------HNRYKE-------------------------------------
------------------------------------------------------------
------------------------------------------------------------
------------------------------------------------------------
------------------------------------------------------------
------------------------------------------------------------
-------------------------------NV---------------------------
------------------------------------------------------------
----------------------------------------------MDDLL---------
------------------------------------------------------------
------------------------FNSFPI---------------NS-------------
--------------------------------PKQTNQ-------YD-------------
-------------------H-----------D----------------------------
----GVSVNQSETE-------PP-------------------------------------
--IKQKKKHKRRR--------------------------FPRTRKPALQ-----------
------------TKGSSRKSRSK-------------------------------------
------------------------------------------------------------
-------------------------------------DR---------------------
------------------------------------------------------------
--LIA-------------------------------------------------------
------------------------------------------------------------
------------------------------------------------------------
----------------------------------------------------D-------
------------------------------------------------------------
------------------------------------------------------------
------------------------------------------------------------
------------------------------------------------------------
------------------------------------------------------------
------------------------------------------------------------
------------------------------------------------------------
------------------------------------------------------------
--------------------------------------D---------------------
-------------------------------------LEYVS--------WLA-------
---------------------------------------------------------TD-
-------------------------------------------------EEQNVPSS---
--------------------------------------------------FRL-------
------------------------------------------------------------
------------------------------------------------------------
------------------------------------------------------------
------------------------------------------------------------
------------------------------------------------------------
------------
>Nostocaceae_WP_010995718.1
------------------------------------------------------------
------------------------------------------------------------
------------------------------------------------------------
------------------------------------------------------------
------------------------------------------------------------
------------------------------------------------------------
------------------------------------------------------------
------------------------------------------------------------
------------------------------------------------------------
------------------------------------------------------------
------------------------------------------------------------
------------------------------------------------------------
------------------------------------------------------------
------------------------------------------------------------
------------------------------------------------------------
------------------------------------------------------------
------------------------------------------------------------
------------------------------------------------------------
------------------------------------------------------------
------------------------------------------------------------
------------------------------------------------------------
------------------------------------------------------------
------------------------------------------------------------
-----------------------------------------------------------M
SSIAIS------------------------------------------------------
------------------------------------------------------------
---------------SPTD-----------------------------------------
-------------------------------------LSLPEW-----------------
--------------------LKQ-CLR---------------------------------
----------------DS----------------------------------STHG-SKA
E-D--DRM------CSDNTLICRAFDF----------------------------AY---
----------QL----------------------------HHGQY---------------
-------------------RKSG------------------------EL-----------
------------------------------------------------YI----------
---------------------SH------------------------PIAVAGLL-----
----------RD----------------------------LGGSPAMI------------
---AAGFLHD--------------------------------------------------
-------------------------------VVEDTD-V---------------------
-----------------------------TIEEIEERF----------------------
----------------GPEVKQLVEG---------------------VTK--------LS
KIN-F-------------------------------------------------------
-------------------------------------------------------T----
-----------------------------------SKK----------------------
----------------E------------S------------------------------
-QAENFRR-----------MFLA--M---------------AQDIRVIVVKLADRLHNMR
TL----------------------------------------------------------
------------------------------------------------------------
---QYM-SE------------------------------------------DSRRRSAQE
TRDIFA-PLA-NRLGIWRIK----------WELEDLAFKNLEPEAFRQMQKYVS------
------------------------------------------------------------
------------------EKRDAREEKL--------------------------------
-----------------------------------------AKATAILRDRLQQAGVR--
------------------------------CLDISGRPKHLYSIYQKMH------R----
---------QQKE-F----------------N----------------------------
------------------------EIY-----------------DLA-------------
--A-----------LRII--------V--------ET-----------------------
------------------------------------------------------------
------------------------------------------------------------
----------NE---------------------------------ECYRALA--------
VVHDA----------------------------FRP----------------I-PG-RFK
DYIGL--PKPNR--------------------------------YQSLHTGVIGLT-G--
------------------------------------------------------------
--------------------------------------------------RP--------
----------------------LE-VQIRTMEMHRIAEYGIAA-----------------
-----------------HWKYKE-TGGS--NSL---------------------------
------------------------ITTSDE------------------------------
------------------------------------------------------------
-----------------KFTWLRQ------------LLEW--------------------
------QSD-------------------------------------------------LK
DAQEY---------------------------------------LD--------------
-------------------------------SV---------------------------
------------------------------------------------------------
----------------------------------------------KDNLF---------
------------------------------------------------------------
-------ED----------------DVYVF-TP------------KG-------------
----------------------DVIPL-----SPGATT-------IDFAYHIHTE-----
----------VGNHCA--------------------------------------------
----GARVNG-RMV-------PL-----------STR-LHNGDIVEI-------------
--ITQKN------------------------------------SHP--------------
SLDWL-------NFVRTSAAKYRIKQWY------------------KRSRREENVARGRE
LLEKELGKT-----------------------------------GLDSLLKSD-AMRTVS
-------------------------------------EK---------------------
---------------------------C-NYHSAED------------------------
--LLA------------GMGYGEVTLN--------------LVLNRW-------------
-----------------------RE-----------------------------------
-------------------------------------------VVKSQQPVV--------
------------------------------------------------------------
--------------------------------------DTPI---L--------------
-----------------LPKEPS-AGK---APT----PITRATDSPIV------------
------------------------------------------------------------
-------GVE-----------------------GLVYHLAGCCTPIPGE-----------
---------------------------AIIGVVTRG----------------------R-
----------------------------------------------G-------------
------------------------------------ISIHRQG----------CHNL---
ET----------------------------------------------------------
----------VECD------------------------R---------------------
-------------------------------------LVPVS--------WNPGA-----
----------------------------------ENRGRP-QTYPVNV----QIEA-LD-
-------------------------RVG------VLKDI-----------LSRLSDQGIN
VRYAQVKTAVN-Q-------------------------------PALID-LGIDI-----
----------------------------------------------RD------------
----RPQLEQVFIQIKKMS-----------------------------DILNIRRVGQID
E-----------------------------------------------------------
------------------------------------------------------------
------------------------------------------------------------
------------
>Arabidopsis_thaliana_OAP03147.1
------------------------------------------------------------
------------------------------------------------------------
------------------------------------------------------------
------------------------------------------------------------
------------------------------------------------------------
------------------------------------------------------------
------------------------------------------------------------
------------------------------------------------------------
------------------------------------------------------------
------------------------------------------------------------
------------------------------------------------------------
------------------------------------------------------------
------------------------------------------------------------
------------------------------------------------------------
------------------------------------------------------------
------------------------------------------------------------
------------------------------------------------------------
------------------------------------------------------------
---------------------------------MSVI-----------------------
------------------------------------------------------------
------------------------------RPSP--------------------------
-IPIPRCR------------------------------SQVLHR-RLYSI----------
-----------------QLIQRRR------------------------------------
--------------------------------------------RRWNPRSE----VEDT
AIESTARS----------------------------------------------------
------------------------------------------------------------
------------------------------------------------------------
-------------------------------PEAAGGKMVVELVGAF-------------
-----------------------NEVT---------------------------------
-------------------ERMNSVWLSTS------------------------------
----------------SSRLLFKALKL----------------------------SI---
----------PILQSLPLAS----------------------------------------
---------------------DG----------------R-------SP-----------
-------------------------------------------------L----------
---------------------SK------------------------ALSLSIIL-----
----------AD----------------------------LQMDAEVI------------
---SASILSE--------------------------------------------------
-------------------------------VVDANA-I---------------------
-----------------------------SIYEVRDQI----------------------
----------------GTGTAHLLHE---------------------IFR--------VK
NIPFK-------------------------------------------------------
------------------------------------------------------------
------------------------------------VDV---------------------
--------------LDD------------E------------------------------
-TAASLRK-----------FYL---T---------------YYDIRAVIMDLVSKLDEMR
HL----------------------------------------------------------
------------------------------------------------------------
---DHL-PR------------------------------------------YRQQILSLE
VLKIYS-PLA-HAVGANHLS----------LELEDISFRYLFPCSYIYLDSWLR------
------------------------------------------------------------
------------------GHENGSKPLI--------------------------------
-----------------------------------------DVYKEQLHRSLKDDLVLAE
----MV----------------------N-DVYIKGRYKSRYSMMKKLL------R----
---------DGRK-----------------PE----------------------------
------------------------EVN-----------------DVL-------------
--G-----------LRVI--------L--------MP-----------------------
------------------------------------------------------------
-NSVVN------------------------------------------------------
--DVEVG---EK---------------------------------ACYRTSE--------
IIRSL----------------------------WKE----------------I-PH-RTK
DYIAR--PKENG--------------------------------YRSLHLAVDVSD-S--
--------------------------------------------------DQI-------
--------------------------------------------------RPL-------
----------------------ME-IQIRTMDMDGSANAGTAS-----------------
-----------------HSLYKG-GL-T--------------------------------
--------------------------------------------D---------------
--PK--------------------------------------------------------
-----------------EAKRLKAI-----------------------------------
-----------------------------------------------------MLAAADL
AAIRL---------------------------------------KDISS-N---------
----------------------------KHQSFKT-------------------------
------------------------------------------------------------
------------------------------------------------------------
----------------------------TTN-----------------------------
-----QR-D----------------RVFCLLDK------------NGDGMI---------
--------------S-IEELMEVMEEL-------GAPG-------ED-------------
------------------------------------------------------------
----------------------------------------AEEMMQL-------------
LDSNSDGSLSSD------------------------------------------------
------------EFDTFQKQVEFMRKWE-----------------DRDNEYKSLLD----
---EKLHD----------------------------------------------------
------------------------------------------------------------
------------------------------LPHQDTT-----------------------
-GLI--------------------------------------------------------
------------------------------------------------------------
------------------------------------------------------------
------------------------------------------------------------
------------------------------------------------------------
------------------------------------------------------------
------------------------------------------------------------
------------------------------------------------------------
------------------------------------------------------------
------------------------------------------------------------
------------------------------------------------------------
------------------------------------------------------------
------------------------------------------------------------
------------------------------------------------------------
------------------------------------------------------------
----------------------------------------------------QLYNK---
------------------------------------------------------------
------------------------------------------------------------
-----ELEDRLSTH----------------------------------------------
------------------------------------------------------------
------------------------------------------------------------
------------------------------------------------------------
------------
>Arabidopsis_thaliana_NP_001329795.1
------------------------------------------------------------
------------------------------------------------------------
---------------------------------------------------MTS------
------------------------------------------------------------
----------------AS------------------------------------------
------------------------------------------------------------
------------------------------------------------------------
------------------------------------------------------------
------------------------------------------------------------
------------------------------------------------------------
-------------------SMSVSVEC----------------VNICN-LTKGDG-----
-------------------NAR------------SDCSALSCAWK---------------
------------------------------------------------------------
------------------------------------------------------------
-------------------------APRA-------------------------------
------------------------------------------------------------
------------------------------------------------------------
------------------------------------------------------------
-----------------------------------L------------------------
-------------------------------TGF--------------------------
------------------------LASTAHPP----------------------------
VCSVYSC------------------------GRN--------------------------
-------------------GRKSRMKACAW------------------------------
----------------------------QRYEYEVGFS-EAPYFV-------NVRNILKS
RLSCGGH-----------------------------------------------------
-----KR--------------------------WELYCVSAE------------------
------------------------------------------------------------
------------------------------SSSGASSDVTVET-----------------
--------------------LWE-DLF---------------------------------
----------------PSISYLP-------------------------------------
--------------RKELEFVQKGLKL----------------------------AF---
----------EA----------------------------HHGQK---------------
-------------------RRSG------------------------EP-----------
------------------------------------------------FI----------
---------------------IH------------------------PVAVARIL-----
----------GE----------------------------LELDWESI------------
---VAGLLHD--------------------------------------------------
-------------------------------TVEDTNFI---------------------
-----------------------------TFEKIEEEF----------------------
----------------GATVRHIVEG---------------------ETK--------VS
KLG-K-LKC--------KTES---------------------------------------
-------------------------------------------------------E----
-----------------------------------TIQ----------------------
----------------D------------V------------------------------
-KADDLRQ-----------MFLA--M---------------TDEVRVIIVKLADRLHNMR
TL----------------------------------------------------------
------------------------------------------------------------
---CHM-PP------------------------------------------HKQSSIAGE
TLQVFA-PLA-KLLGMYSIK----------SELENLSFMYVSAEDYDRVTSRIA------
------------------------------------------------------------
------------------NLYKEHEKEL--------------------------------
-----------------------------------------TEANRILVKKIEDDQFLDL
----VT----------------------V-NTDVRSVCKETYSIYKAAL------K----
---------SKGS-I----------------N----------------------------
------------------------DYN-----------------QIA-------------
--Q-----------LRIV--------V--------KP-----------------------
------------------------------------------------------------
-KPSVGV-------------------------------------------------GPLC
SP--------QQ---------------------------------ICYHVLG--------
LVHEI----------------------------WKP----------------I-PR-TVK
DYIAT--PKPNG--------------------------------YQSLHTTVIPFL-Y--
--------------------------------------------------ESM-------
--------------------------------------------------FR--------
----------------------LE-VQIRTEEMDLIAERGIAV-----------------
-----------------YYNGKS-LS------------------TGLV------------
------GNAVPLGRNSRGKTGCLNNADFAL------------------------------
------------------------------------------------------------
-----------------RVGWLNA------------IREW--------------------
------QEEF----------------------------------------------VGNM
SSREF---------------------------------------VD--------------
-------------------------------TI---------------------------
------------------------------------------------------------
----------------------------------------------TRDLL---------
------------------------------------------------------------
-------GS----------------RVFVF-TP------------KG-------------
----------------------EIKNL-----PKGATV-------VDYAYLIHTE-----
----------IGNKMV--------------------------------------------
----AAKVNG-NLV-------SP-----------THV-LENAEVVEI-------------
--VTYNALSSK-----------------------------SAFQR---------------
HKQWL-------QHAKTRSARHKIMRFL------------------REQAA---------
-----QCAA---------------------------------------EITQD-QVNDFV
-------------------------------------AD---------------------
---------------------------S--DSDVED------------------------
--L---------------------------------------------------------
-------------------TEDSRKS----------------------------------
------------------------------------------------------------
------------------------------------------------------------
---------------------------------------LQWWEKI--------------
-----------------LVNVKQ----------FQSQDKSRDTTPAP-------------
------------------------------------------------------------
-----QNGSVW--------------------------------AP---------------
---------------------------KVNGKHNKAI-----------------------
---------------KNSSS-DEPEFLLP-----------------G-------------
-----------------------DGIARILPA---NIPAYKEV----------LPGLD--
-----------------------------------------SW-----------------
----------RDSKI---------------------------------------------
----------------------------------------AT--------WH--------
--------------------------------------HLEG------------------
----------------------------------IIAEV-----------TTVLAAEGIA
LCSCVAEIDRG-R------------------------------GLAVML-FQIE------
----------------------------------------------AN------------
----IESLVSVCAKVDLVL-----------------------------GVLGWSSGCSWP
R----------------------------------------------------------S
T--EN----------------AQVLEC---------------------------------
------------------------------------------------------------
------------
>Arabidopsis_thaliana_AAF37282.1
------------------------------------------------------------
------------------------------------------------------------
--------------------------------------------------MVVA------
------------------------------------------------------------
----------------TTIALYAS-PPS--------------------------------
--------SV-------------------------------------------------C
STPHQ-------------------------------------------------------
------------------------------------------------------------
------------------------------------ISC---------------------
------------------------------------------------------------
------------DLDLTSRSSSTSSSM----------------ASSP-------------
--------------------QK------------PIVGGLSSLFSSA-------------
------------------------------------------------------------
-----------------------------S----VKS-SS--------------------
---------------------SSSCSY---------------------------------
------------STAVDE------------------------------------------
------------------------------------------------------------
----------------FSSLRYDRSDDL------KDLSFSSSFGYSPAKF----------
-----------------------------------V-NS--FR-----------------
-------------------------------RD---------------------------
----------------------------HQSPISV----------------------LHG
PVSCSC--------------------------------------SP-PMR----------
-------------------MSRDR------------------------------------
-------------------------------NLDG--SFRLG-------ASRLFNGFVRK
ALG-SCVDYEL-------------------------------------------------
-----------------------GSDSGLVDE-LTFPM----------------------
----------------------EV------------------------------------
--------------------------------------DTIKPY----------------
---------------------ARDLLR---------------------------------
----------------RAQLRHK-------------------------------------
--------------IFNDESVIKAFYE----------------------------AE---
----------KA----------------------------HRGQM---------------
-------------------RASR------------------------DP-----------
------------------------------------------------YL----------
---------------------QH------------------------CVETAMLL-----
----------AN----------------------------IGANSTVV------------
---VAGLLHD--------------------------------------------------
-------------------------------TVDDSF-M---------------------
-----------------------------SYDYILRNF----------------------
----------------GAGVADLVEG---------------------VSK--------LS
QLS-K-LARE--------------------------------------------------
------------------------------------------------------NN----
-----------------------------------TAC----------------------
----------------K-------T----V------------------------------
-EADRLHP-----------MFLA--M---------------A-DARAVLIKLADRLHNMK
TL----------------------------------------------------------
------------------------------------------------------------
---YAL-SP------------------------------------------VKQQRFAKE
TLEIFA-PLA-NCLGISTWK----------VQLENLCFKHLYPNQHNEMSTML-------
------------------------------------------------------------
-------------------EDSFDEAMI--------------------------------
-----------------------------------------TSAIEKLDQALKKAGISYH
--------------------------------VLCGRHKSLYSIYSKML------K----
---------KKLT-V----------------D----------------------------
------------------------EIH-----------------DIH-------------
--G-----------LRLI--------V--------DN-----------------------
------------------------------------------------------------
------------------------------------------------------------
----------EG---------------------------------DCYKALG--------
VVHSL----------------------------WSE----------------V-PG-KLK
DYITH--PKFNG--------------------------------YQSLHTVVMDNG-T--
------------------------------------------------------------
--------------------------------------------------VP--------
----------------------LE-VQIRTQEMHLQAEFGFAA-----------------
-----------------HWRYKE-GG----------------------------------
---------------------CKYSSFVLQ------------------------------
------------------------------------------------------------
-----------------MVEWARW------------VVTW--------------------
------HCE-------------------------------------------------AM
SKDR-----------------------------------SSISSSD--------------
-------------------------------SI---------------------------
------------------------------------------------------------
----------------------------------------------KPP--L--------
----------------QVFRL-------TLE-----------DCPASYK-----------
-PNS-SQDG----------------PVYVI-VI------------ENDKM----------
----------------------SVQEF-----PASSTV-------SDLLSRAGPGSSRWS
MY-----GIPAKEE-L--------------------------------------------
----RPRLNQIPVS-------DL-----------KWK-LKMGDVVEL-------------
--TPK----------------------------------I-----P--------------
DE-------------SLTEYREEIQRMY--------------------------------
------------------------------------------------------------
-------------------------------------DR---------------------
------------------------------------------------------------
------------------------------------------------------------
------------------------------------------------------------
------------------------------------------------------------
------------------------------------------------------------
------------------------------------------------------------
------------------------------------------------------------
------------------------------------------------------------
------------------------------------------------------------
------------------------------------------------------------
----------------------------------------------G-------------
------------------------------------LAFSRP------------------
------------------------------------------------------------
------------------------------------------------------------
------------------------------------------------------------
------------------------------------------------------------
-------------------------------------------------------GT---
MVGWGS------------------------------------------------------
------------------------------------------------------------
------------------------------------------------------------
------------------------------------------------------------
------------------------------------------------------------
------------------------------------------------------------
------------
>Arabidopsis_thaliana_NP_564652.2
------------------------------------------------------------
------------------------------------------------------------
--------------------------------------------------MVVA------
------------------------------------------------------------
----------------TTIALYAS-PAS--------------------------------
--------TV-------------------------------------------------C
STAHQI------------------------------------------------------
------------------------------------------------------------
---------------------------------NAHISC---------------------
------------------------------------------------------------
------------DLDLNSRSSSASSST----------------SS---------------
----------------------------------PTIGGLSLLFSGA-------------
------------------------------------------------------------
-----------------------------S----VKS-SS--------------------
---------------------SSSSSH---------------------------------
------------PSVGEE------------------------------------------
------------------------------------------------------------
----------------LASIRHDRSE---------DRTLSGSFCYSPSKF----------
-----------------------------------I-GSSYLK-----------------
-------------------------------RD---------------------------
----------------------------HQSPVSV----------------------LHG
PISSGN--------------------------------------SP-PMR----------
-------------------ISRDR------------------------------------
-------------------------------NLDGGSALRVG-------SSRLFNGFVRK
AIG-SCVDYD--------------------------------------------------
------------------------TDSVLVDEQLPFTMD---------------------
------------------DGF-EG------------------------------------
--------------------------------------ERRQPY----------------
---------------------ARDLLR---------------------------------
----------------RAQLKHK-------------------------------------
--------------IFEDESVIKAFYE----------------------------AE---
----------KA----------------------------HRGQM---------------
-------------------RATG------------------------DP-----------
------------------------------------------------YL----------
---------------------QH------------------------CVETAMLL-----
----------AD----------------------------IGANSTVV------------
---VAGILHD--------------------------------------------------
-------------------------------TLDDSF-M---------------------
-----------------------------SYDYILRTF----------------------
----------------GSGVADLVEG---------------------VSK--------LS
QLS-K-LARE--------------------------------------------------
------------------------------------------------------NN----
-----------------------------------TAC----------------------
----------------K-------T----V------------------------------
-EADRLHT-----------MFLA--M---------------A-DARAVLIKLADRLHNMM
TL----------------------------------------------------------
------------------------------------------------------------
---YAL-PP------------------------------------------VKRQRFAKE
TLEIFA-PLA-NRLGISSWK----------VKLENLCFKHLHPDQHHEMSDML-------
------------------------------------------------------------
-------------------EDSFDEAMI--------------------------------
-----------------------------------------TSAIEKLEQALKKEGISYH
--------------------------------VVSGRHKSLYSIYCKML------K----
---------KKLT-M----------------D----------------------------
------------------------EIH-----------------DIH-------------
--G-----------LRLI--------V--------DN-----------------------
------------------------------------------------------------
------------------------------------------------------------
----------EK---------------------------------DCYKALG--------
VVHKL----------------------------WSE----------------V-PG-KLK
DYISH--PKFNG--------------------------------YQSLHTVVMGDG-T--
------------------------------------------------------------
--------------------------------------------------IP--------
----------------------LE-VQIRTKEMHLQAEFGFAA-----------------
-----------------HWRYKE-GD----------------------------------
---------------------CKHSSFVLQ------------------------------
------------------------------------------------------------
-----------------MVEWARW------------VVTW--------------------
------HFE-------------------------------------------------TM
SKDG-----------------------------------SSICSSE--------------
------------------------------------------------------------
------------------------------------------------------------
------------------------------------------------P--L--------
----------------CSFPS-------HAE-----------DCPFSYK-----------
-PSG-NQEG----------------PVYVI-VI------------ENEKM----------
----------------------TVQEF-----PENSTV-------SDLLRRAGPGSSRWS
MY-----SIPAKEE-L--------------------------------------------
----RPRLNQTPVS-------DL-----------KCK-LKMGDVVEL-------------
--TPA----------------------------------I-----P--------------
DK-------------SLTEYREEIQRMY--------------------------------
------------------------------------------------------------
-------------------------------------DR---------------------
------------------------------------------------------------
------------------------------------------------------------
------------------------------------------------------------
------------------------------------------------------------
------------------------------------------------------------
------------------------------------------------------------
------------------------------------------------------------
------------------------------------------------------------
------------------------------------------------------------
------------------------------------------------------------
----------------------------------------------G-------------
------------------------------------LAFSRP------------------
------------------------------------------------------------
------------------------------------------------------------
------------------------------------------------------------
------------------------------------------------------------
--------------------------------------------------HRAATGT---
MVGWGS------------------------------------------------------
------------------------------------------------------------
------------------------------------------------------------
------------------------------------------------------------
------------------------------------------------------------
------------------------------------------------------------
------------
>Bacillus_subtilis_WP_087992279.1
------------------------------------------------------------
------------------------------------------------------------
------------------------------------------------------------
------------------------------------------------------------
------------------------------------------------------------
------------------------------------------------------------
------------------------------------------------------------
------------------------------------------------------------
------------------------------------------------------------
------------------------------------------------------------
------------------------------------------------------------
------------------------------------------------------------
------------------------------------------------------------
------------------------------------------------------------
------------------------------------------------------------
------------------------------------------------------------
------------------------------------------------------------
------------------------------------------------------------
------------------------------------------------------------
------------------------------------------------------------
------------------------------------------------------------
------------------------------------------------------------
------------------------------------------------------------
--------------------------------------------------------MANE
QVLTAE------------------------------------------------------
------------------------------------------------------------
------------------------------------------------------------
------------------------------------------------------------
----------------------Q-VID---------------------------------
----------------KARSY------------------------------LSDE--HIA
-------------------FVEKAYLY----------------------------AE---
----------DA----------------------------HREQY---------------
-------------------RKSG------------------------EP-----------
------------------------------------------------YI----------
---------------------IH------------------------PIQVAGIL-----
----------VD----------------------------LEMDPSTI------------
---AGGFLHD--------------------------------------------------
-------------------------------VVEDTD-V---------------------
-----------------------------TLDDLKEAF----------------------
----------------SEEVAMLVDG---------------------VTK--------LG
KIK-Y-------------------------------------------------------
-------------------------------------------------------K----
-----------------------------------SQE----------------------
----------------E------------Q------------------------------
-QAENHRK-----------MFVA--M---------------AQDIRVILIKLADRLHNMR
TL----------------------------------------------------------
------------------------------------------------------------
---KHL-PQ------------------------------------------EKQRRISNE
TLEIFA-PLA-HRLGISKIK----------WELEDTALRYLNPQQYYRIVNLMK------
------------------------------------------------------------
------------------KKRAERELYV--------------------------------
-----------------------------------------EEVVDEVKKRVEEVHIK--
-------------------------------ADFSGRPKHIYSIYRKMV------L----
---------QNKQ-F----------------N----------------------------
------------------------EIY-----------------DLL-------------
--A-----------VRIL--------V--------NS-----------------------
------------------------------------------------------------
------------------------------------------------------------
----------IK---------------------------------DCYAVLG--------
IIHTC----------------------------WKP----------------M-PG-RFK
DYIAM--PKPNM--------------------------------YQSLHTTVIGPK-G--
------------------------------------------------------------
--------------------------------------------------DP--------
----------------------LE-VQIRTFEMHEIAEYGVAA-----------------
-----------------HWAYKE-GKA---ATE---------------------------
------------------------GATFEK------------------------------
------------------------------------------------------------
-----------------KLSWFRE------------ILEF--------------------
------QNE-------------------------------------------------ST
DAEEF---------------------------------------ME--------------
-------------------------------SL---------------------------
------------------------------------------------------------
----------------------------------------------KIDLF---------
------------------------------------------------------------
-------SD----------------MVYVF-TP------------KG-------------
----------------------DVIEL-----PSGSVP-------IDFSYRIHSE-----
----------IGNKTI--------------------------------------------
----GAKVNG-KMV-------TL-----------DHK-LRTGDIVEI-------------
--LTSKH-----------------------------------SYGP--------------
SQDWV-------KLAQTSQAKHKIRQFF------------------KKQRREENVEKGRE
LVEKEIKNL----------------DFEVK-----------------DVLTPE-NIQKVA
-------------------------------------DK---------------------
---------------------------F-NFSNEED------------------------
--MYA------------AVGYNGITAL--------------QVANRL-------------
-------------------TEKERKQ----------------------------------
----------------------------------------RD-QEEQEKSV---------
------------------------------------------------------------
---------------------------------------QEV------------------
------------------TAESK-PYP---Q------GRKREAGVRVK------------
------------------------------------------------------------
-------GID-----------------------NLLVRLSKCCNPVPGD-----------
---------------------------DIVGFITKG----------------------R-
----------------------------------------------G-------------
------------------------------------VSVHRED----------CPNVK-T
NE----------------------------------------------------------
----------AL-E------------------------R---------------------
-------------------------------------LIPVE--------WEHE------
-----------------------------------SQVQKRKEYNVEI----EILG-YD-
-------------------------RRG------LLNEV-----------LQAVNETKTN
ISSVSGKSDRN-K-------------------------------VATIH-MAIFI-----
----------------------------------------------QN------------
----INHLHKVVERIKQIR-----------------------------DIYSVRRVMN--
------------------------------------------------------------
------------------------------------------------------------
------------------------------------------------------------
------------
>Brucella_WP_004683389.1
------------------------------------------------------------
------------------------------------------------------------
------------------------------------------------------------
------------------------------------------------------------
------------------------------------------------------------
------------------------------------------------------------
------------------------------------------------------------
------------------------------------------------------------
------------------------------------------------------------
------------------------------------------------------------
------------------------------------------------------------
------------------------------------------------------------
------------------------------------------------------------
------------------------------------------------------------
------------------------------------------------------------
------------------------------------------------------------
------------------------------------------------------------
------------------------------------------------------------
------------------------------------------------------------
------------------------------------------------------------
------------------------------------------------------------
------------------------------------------------------------
------------------------------------------------------------
------------------------------------------------------------
------------------------------------------------------------
------------------------------------------------------------
------------------------------------------------------------
--------------------------------------MMRQY-----------------
----------------------E-LVE---------------------------------
----------------RVQRYKP-------------------------------------
--------------DVNEALLNKAYVY----------------------------AM---
----------QK----------------------------HRSQK---------------
-------------------RASG------------------------DP-----------
------------------------------------------------YF----------
---------------------SH------------------------PLEVAAIL-----
----------TD----------------------------MHLDEATI------------
---AIALLHD--------------------------------------------------
-------------------------------TIEDTT-A---------------------
-----------------------------TRQEIDQLF----------------------
----------------GPEIGKLVEG---------------------LTK--------LK
KLD-L-------------------------------------------------------
-------------------------------------------------------V----
-----------------------------------SKK----------------------
----------------A------------V------------------------------
-QAENLRK-----------LLLA--I---------------SEDVRVLLVKLADRLHNMR
TL----------------------------------------------------------
------------------------------------------------------------
---GVM-RE------------------------------------------DKRLRIAEE
TMDIYA-PLA-GRMGMQDMR----------EELEELAFRYINPDAWRAVTDRLA------
------------------------------------------------------------
------------------ELLEKNRGLL--------------------------------
-----------------------------------------QKIETDLSEIFEKNGI---
------------------------------KASVKSRQKKPWSVFRKME------S----
---------KGLS-F----------------E----------------------------
------------------------QLS-----------------DIF-------------
--G-----------FRVM--------V--------DT-----------------------
------------------------------------------------------------
------------------------------------------------------------
----------VQ---------------------------------DCYRALG--------
LIHTT----------------------------WSM----------------V-PG-RFK
DYIST--PKQND--------------------------------YRSIHTTIIGPS-R--
------------------------------------------------------------
--------------------------------------------------QR--------
----------------------IE-LQIRTREMDEIAEFGVAA-----------------
-----------------HSIYKD-RGSA-NN-----------------------------
---------------------PHKISTETN------------------------------
------------------------------------------------------------
-----------------AYAWLRQ------------TIEQ--------------------
------LSE-------------------------------------------------GD
NPEEF---------------------------------------LE--------------
-------------------------------HT---------------------------
------------------------------------------------------------
----------------------------------------------KLELF---------
------------------------------------------------------------
-------QD----------------QVFCF-TP------------KG-------------
----------------------RLIAL-----PRGATP-------IDFAYAVHTD-----
----------IGDSCV--------------------------------------------
----GAKVNG-RIM-------PL-----------MTE-LKNGDEVDI-------------
--IRSKA------------------------------------QVP--------------
PAAWE-------SLVATGKARAAIRRAT------------------RSAVRKQYSGLGMR
ILERAFERA-------------------------------------GKPFSKD-ILKPGL
-------------------------------------PR---------------------
---------------------------L-ARKDVED------------------------
--VLA------------AVGRGELPST--------------DVVKAVY------------
-----------------PDYQDTRVTTQNNPA----------------------------
-------------------------------------KAGEKGWFNIQNAA---------
------------------------------------------------------------
---------------------------------------GMIFKVP--------------
-----------------EGGEGA-AAK---VDPAATTPKPGKRALPIR------------
------------------------------------------------------------
-------GTN----------------------PDLPVRFAP-EGAVPGD-----------
---------------------------RIVGILQPGA-----------------------
----------------------------------------------G-------------
------------------------------------ITIYPIQ----------SPALT-A
YD----------------------------------------------------------
----------DQPE------------------------R---------------------
-------------------------------------WIDVR--------WDIDD-----
--------------------------------------QMSERFPARI----SVSA-IN-
-------------------------SPG------SLAEI-----------AQIAAANDAN
IHNLSMVRTAP-D-------------------------------FTEMI-IDVEV-----
----------------------------------------------WD------------
----LKHLNRIISQLKESA-----------------------------SVSSAKRVNG--
------------------------------------------------------------
------------------------------------------------------------
------------------------------------------------------------
------------
>Caldanaerobacter_subterraneus_subsp._pacificus_DSM_12653_KKC29792.1
------------------------------------------------------------
------------------------------------------------------------
------------------------------------------------------------
------------------------------------------------------------
------------------------------------------------------------
------------------------------------------------------------
------------------------------------------------------------
------------------------------------------------------------
------------------------------------------------------------
------------------------------------------------------------
------------------------------------------------------------
------------------------------------------------------------
------------------------------------------------------------
------------------------------------------------------------
------------------------------------------------------------
------------------------------------------------------------
------------------------------------------------------------
------------------------------------------------------------
------------------------------------------------------------
------------------------------------------------------------
------------------------------------------------------------
------------------------------------------------------------
------------------------------------------------------------
------------------------------------------------------------
-MTVIE------------------------------------------------------
------------------------------------------------------------
------------------------------------------------------------
------------------------------------------------------------
----------------------K-VIN---------------------------------
----------------RVKQY------------------------------MGENA-NLD
-------------------LLYKAYNF----------------------------AV---
----------KA----------------------------HEGQV---------------
-------------------RNSG------------------------EP-----------
------------------------------------------------YI----------
---------------------VH------------------------PVEVAYIL-----
----------AD----------------------------LELDLTTI------------
---AAGLLHD--------------------------------------------------
-------------------------------VIEDTG-V---------------------
-----------------------------TYDQLMEEF----------------------
----------------GKEIADLVDG---------------------VTK--------LG
KIE-Y-------------------------------------------------------
-------------------------------------------------------K----
-----------------------------------SKV----------------------
----------------E------------Q------------------------------
-QAENMRK-----------MLIA--M---------------AKDIRVILIKLADRLHNMR
TL----------------------------------------------------------
------------------------------------------------------------
---KYL-PP------------------------------------------DKQKEKAEE
TLEIYA-PIA-HRLGISKIK----------WELEDLCLRYLHPEEYYDLVEKVA------
------------------------------------------------------------
------------------AKRKEREEFI--------------------------------
-----------------------------------------QNIIATIKQKLDEMGIP--
-------------------------------AEVDGRPKHFYSIYKKMK------T----
---------QNKT-F----------------E----------------------------
------------------------EIY-----------------DLL-------------
--A-----------IRII--------V--------NT-----------------------
------------------------------------------------------------
------------------------------------------------------------
----------VK---------------------------------DCYGVLG--------
IVHTL----------------------------WKP----------------I-PG-RFK
DYIAM--PKPNM--------------------------------YQSLHTTVIGPK-G--
------------------------------------------------------------
--------------------------------------------------EP--------
----------------------FE-VQIRTWEMHKTAEYGIAA-----------------
-----------------HWRYKE-G-----KTT---------------------------
------------------------EDEFDK------------------------------
------------------------------------------------------------
-----------------KLVWLRQ------------LLEW--------------------
------QKE-------------------------------------------------LK
DPKEF---------------------------------------ME--------------
-------------------------------TL---------------------------
------------------------------------------------------------
----------------------------------------------KIDLF---------
------------------------------------------------------------
-------TD----------------EVFVF-TP------------KG-------------
----------------------DVISL-----PAGSTP-------IDFAYSIHTE-----
----------IGHRMN--------------------------------------------
----GAKVNG-RIV-------PI-----------NYQ-LKTGDIVEI-------------
--LVSPNK----------------------------------DRGP--------------
SRDWL-------QIVKTSQARNKIRQWF------------------KKEKREENIARGEE
MLEKELRRQ----------------GIQPS------------------MIKTE-IWEEVL
-------------------------------------KK---------------------
---------------------------L-NIHTMED------------------------
--LYA------------TIGYGGLTLN--------------QVIPRI-------------
-------------------KEEIRKS----------------------------------
----------------------------------------QK-TVPKVQ-----------
------------------------------------------------------------
------------------------------------------------------------
-----------------TPT-RE-EKK---K------EKKNGAGVIVK------------
------------------------------------------------------------
-------GVD-----------------------NVMVRFAKCCSPVPGD-----------
---------------------------EIVGYVTRG----------------------R-
----------------------------------------------G-------------
------------------------------------ISIHRKD----------CPNVR-D
LL----------------------------------------------------------
----------YDKN------------------------R---------------------
-------------------------------------IVEVE--------WAQ-------
--------------------------------------DRNMAYQTDI----QIMA-ND-
-------------------------KFG------LLTEV-----------TGVLADAKIN
VKAINARTTRD-N-------------------------------IAIIN-LTLEI-----
----------------------------------------------TS------------
----KEQLEKVMNRLKSLE-----------------------------GVMDVYRLSA--
------------------------------------------------------------
------------------------------------------------------------
------------------------------------------------------------
------------
>Caulobacter_vibrioides_WP_010919427.1
------------------------------------------------------------
------------------------------------------------------------
------------------------------------------------------------
------------------------------------------------------------
------------------------------------------------------------
------------------------------------------------------------
------------------------------------------------------------
------------------------------------------------------------
------------------------------------------------------------
------------------------------------------------------------
------------------------------------------------------------
------------------------------------------------------------
------------------------------------------------------------
------------------------------------------------------------
------------------------------------------------------------
------------------------------------------------------------
------------------------------------------------------------
------------------------------------------------------------
------------------------------------------------------------
------------------------------------------------------------
------------------------------------------------------------
------------------------------------------------------------
------------------------------------------------------------
-----------------------------------------------------MSSVAPV
AVTEAPA-----------------------------------------------------
------------------------------------------------------------
------------------------------------------------------------
------------------KPRPK---------------FLRQY-----------------
----------------------E-LIE---------------------------------
----------------RVHAYDP-------------------------------------
--------------TADEALLNRAYVY----------------------------AM---
----------RM----------------------------HGSQT---------------
-------------------RASG------------------------DP-----------
------------------------------------------------YY----------
---------------------AH------------------------PIEVAGIL-----
----------TE----------------------------YRLDTATI------------
---VTALLHD--------------------------------------------------
-------------------------------VIEDTP-V---------------------
-----------------------------TKEEIAKLF----------------------
----------------GEEIGELVEG---------------------VTK--------LS
KLE-L-------------------------------------------------------
-------------------------------------------------------Q----
-----------------------------------AEH----------------------
----------------M------------R------------------------------
-QAENLRK-----------FILA--I---------------SKDVRVLLVKLADRLHNMR
TL----------------------------------------------------------
------------------------------------------------------------
---HFIKNQ------------------------------------------AKRERIARE
TRDIYA-PLA-RNIGCHRIC----------TELEELSFQHTNPVARDAIIRRLD------
------------------------------------------------------------
------------------VLREEQGGAV--------------------------------
-----------------------------------------TLVSQEIAARLESASL---
------------------------------PARVFGREKSPYSIWRKLQ------R----
---------KSIG-F----------------S----------------------------
------------------------QMS-----------------DIY-------------
--A-----------FRVI--------V--------DS-----------------------
------------------------------------------------------------
------------------------------------------------------------
----------EE---------------------------------DCYRALG--------
VVHRA----------------------------WSS----------------V-PD-RFK
DYIST--PKRNN--------------------------------YRSLHTTVVGPR-G--
------------------------------------------------------------
--------------------------------------------------MR--------
----------------------IE-MQIRTESMDRVNEEGVAA-----------------
-----------------HFRYKD-ASYG-LDLE---------------------------
---------------------GMEAAGGRD------------------------------
------------------------------------------------------------
-----------------PLANLRQ------------LVQV--------------------
------LEH-------------------------------------------------GG
DSEEL---------------------------------------VE--------------
-------------------------------HA---------------------------
------------------------------------------------------------
----------------------------------------------KLEMF---------
------------------------------------------------------------
-------LD----------------QVFVF-TP------------KG-------------
----------------------KLVSL-----PRGAMP-------LDFAYAVHTS-----
----------VGDTCI--------------------------------------------
----GVKING-ELK-------PL-----------RTP-LVNGDVVEV-------------
--VRGSK------------------------------------PVV--------------
PPDWR-------SLTVTGRARSAIRRHI------------------RQTEKEEFLRLGRA
SLEQVFERA-------------------------------------GKKLKDV-SLRPIL
-------------------------------------ER---------------------
---------------------------F-VLETDEA------------------------
--LFD------------AVGRGRVSPS--------------QVLETAY------------
-----------------PGMKDSERE----------------------------------
------------------------------------------------------------
------------------------------------------------------------
------------------------------------------------------------
---------------------AA-TAR---RK---IEGGQEAARLYVRG-----------
------------------------------------------------------------
------GGLT----------------------PGVSLHFAHCCSAVPGD-----------
---------------------------RIVGILREDG---------------------E-
----------------------------------------------G-------------
------------------------------------LDVHTID----------CPRLA-E
YE----------------------------------------------------------
----------DREE------------------------L---------------------
-------------------------------------WRDLN--------WTPEA-----
--------------------------------------ERSTISLTRL----HATI-QN-
-------------------------APG------VLGLV-----------CTIIGEAGGN
IVNLRMHHRQS-D-------------------------------FFDTD-IDVEV-----
----------------------------------------------RD------------
----AKHLTNIQAALRACP-----------------------------SVETVDRTRG--
------------------------------------------------------------
------------------------------------------------------------
------------------------------------------------------------
------------
>Chlorella_variabilis_XP_005851775.1
------------------------------------------------------------
------------------------------------------------------------
---------------------------------------------------MVA------
------------------------------------------------------------
------------------------------------------------------------
------------------------------------------------------------
------------------------------------------------------------
------------------------------------------------------------
----------------------------------------G-------------------
------------------------------------------------------------
---------------QVSHPACARPAG---------------------------------
--------------------------R-----VHVPAASLVLRPAASV------------
------------------------------------------------------------
------------------------------------------------------------
----------------RDDGTSTSGRPPVEHLRP--------------------------
------------------------------------------------------------
------------------------------------------------------------
------------------------------------------------------------
------------------------------------------------------------
-----------------------------PKRGSW-------------------------
------------------------------RPLAYLQP----------------------
--------------------------------------SDQLGSLDQPVPSSSGSA----
------------------------------------------------------------
-----LLP---------------------------------------RSSELPTAASAGT
ALAVAAAGSPPGS-----------------------------------------------
------------------------------------------------------------
------------------------------L-----------------------------
-----------------------------LPVQEQGGASLLQLMAAW-------------
-----------------------DQLS---------------------------------
-------------------ARLPPQASEGR------------------------------
----------------SAELILTALKL----------------------------AL---
------AYSPPAASSSS-----------------------SRGQQ---------------
-------------------AALS------------------------RP-----------
-------------------------------------------------V----------
---------------------AR------------------------ALSLASRLAD---
-------LAAAG----------------------------LPIDAEGI------------
---AAGILAEVLGSA---------------------------------------------
---------AHWQPHA----VGGASTAAAAAAAGSGG-L---------------------
-----------------------------TLQVVEGRV----------------------
----------------GPIVAQLVHD---------------------IQR--------AR
QLPAR-------------------------------------------------------
------------------------------------------------------------
------------------------------------VEL---------------------
--------------LDD------------T------------------------------
-AASALRE-----------LCLS------------------FYDVRATAVEVVARLDALA
AS----------------------------------------------------------
------------------------------------------------------------
---DGL-PS------------------------------------------YQQQVCALE
ALQMYA-PMG-HALGLTAVA----------AQLEDRCFQILFPESYLRTAAWLR------
------------------------------------------------------------
------------------EQAAANAEVL--------------------------------
-----------------------------------------ARCQAALEAAVAAQPRFGE
----LAG-----------------------GLVVAGRTKSLFSTLKKLL------R----
---LGNTAAGGRA-----------------RA----------------------------
------------------------QLY-----------------DLM-------------
--G-----------LRVV--------V--------QP-----------------------
----R-------------------------------------------------------
-------------------------------------------------------ADLPP
EEAEALA---AQ---------------------------------ACYLVRD--------
AAFEL----------------------------WQP----------------V-AG-RCK
DYIAA--PKSNG--------------------------------YQSLHSTVRVAS----
---------------ETVSLGG--------------------------GGGGE-------
--------------------------------------------------GAISGHAT--
----------------------LE-LQIRTQLMHDRAERGVAA-----------------
-----------------HAAYKG-GL----------------------------------
--------------------------------------------D---------------
--AT--------------------------------------------------------
-----------------QALQLKSVTD---------------------------------
-------------------------------------AVLR------------RTAAAAA
AASHA---------------------------------------VEVEAGGG--------
-------------------------GGGGGTAVS--------------------------
------------------------------------------------------------
------------------------------------------------------------
----------------------------GSD-----------------------------
-----AAAE----------------GLFRHLDQ------------NSDGRI---------
--------------S-LEELQFALQELGV--REAQAQS----------------------
------------------------------------------------------------
--------------------------------------RAAAELLQL-------------
--AAADGGEAGDGTI---------------------------------------------
---------GFEAFMAFQRRVGLLQALS-----------------AVDHEQVHVLEQQQQ
QQQEQQHEQQAGAGPDG-GLSSFDGGLSSMGVAGSPWGGSGGAGGSGRRLAAG-TCRARG
-----SGGALGWQPQGGGQLGGSRPRGRP--RGAHLAAR---------------------
-----AFLET-----------------SSARSSSDSSVDEERGGVGGGSGGRSWVGRGSY
NNLVALQD-------GPGSGAGERAGRRSARAG--------PPTREASP-----------
----------------ARAASPAREAPPAPQAPAAAAAAAPAAQGELLRKPDRWAGPAAG
TGGETDGAATTGAAAGAGGWGKSRVVQGIMRLV--------------GQAGPPPADATWQ
LVASPSLPHAVLNAAGGVVPATACGRRQALRIPDLGPCVVGAVFDRDCDYVVDVPTVSGR
HVRLEVVRRPDARGGHSKLLLTDLGSTNGTRINRAPIQAHREVTLHPGDVVCLAEGGISF
E--------------VQVLAPAP-PSP---DVAASNGAAASAAAVAVQAGGGGGAGIGSL
GGLAGAHRAAATLPAVVAA-LRLAGALE---------------------------AAAAA
QGSFPPGGAVYADLP---DRARRLMAGGSHEAAHALLLAGAMQQPWEGGLWAQLANLERQ
RARHGGRGGSYGVARAFYAAAAACFG-GVTAAGAGGALRA--------------EA-ER-
SEGL--CRALGSWAQLELSLGHAGS---------------ARALFRGGVAAA----KRHP
VPAAGAAAAARLLFTWAHKEWRGGEAAQAQRLCGEALEVEPGNAHAL----CLLGSIEAA
AGRAGLARRLYGRALAARPGFVT---------ALQ------SWGRLEASLGHLSRARPLF
QQAL-----RQEPSN-----------------------T---------------------
-------------------------------------HVLQA--------WGVAE-----
------------------------------------------------------------
------------------------ARHG-DAG-----------------EARRLLRRCTD
ADPECRAAWHAWARLE--------------------EEAGDVGA-ARQL-YRTVLR----
-----------------------------------LRP--------GSVPALSALGRLER
RAGQMQAAHQLLQEALAADPHHAPSVAEMAALLEAQGKPA-----QAQRMSKRVRRLNAS
RRAA----------------------------------------------LREVALQRLP
AAVRGPPPG--------P---------------------------PSPAPP---------
---------------------------------------------A--------------
------------
>Chlorella_variabilis_XP_005843741.1
------------------------------------------------------------
------------------------------------------------------------
---------------------------------------------------MGS------
------------------------------------------------------------
------------------------------------------------------------
------------------------------------------------------------
------------------------------------------------------------
------------------------------------------------------------
------------------------------------------------------------
------------------------------------------------------------
------------------------------------------------------------
-----------------LLLDRLL------------------------------------
------------------------------------------------------------
------------------------------------------------------------
--------------------SHAAAGPSV-------------------------------
------------------------------------------------------------
------------------------------------------------------------
------------------------------------------------------------
------------------------------------------------------------
------------------------------------------------------------
------------------------ACGADHGPQQRVRA------------------SPRG
PGRTLAFS-----------------------GAAWQ---RGSSLGTPPRQ----------
------------------VASRGRARRRGSG-----------------------------
-------------------------------------------------GGGLAVTTTCQ
ALQVADYS----------------------------------------------------
------------------------------------------------------------
------------------------------------------------------------
-----------------------------FYQRLREGELTEDY-----------------
--------------------LWETRLL---------------------------------
----------------PLLGYLS-------------------------------------
--------------AAEATAVREALSL----------------------------AY---
----------DA----------------------------HSGQR---------------
-------------------RKSG------------------------EP-----------
------------------------------------------------FI----------
---------------------TH------------------------PVEVTRIL-----
----------AE----------------------------LRMDYESL------------
---VAGLLHD--------------------------------------------------
-------------------------------TVEDCG-----------------------
------------------------------------------------------------
------------------------------------------------------------
------------------------------------------------------------
------------------------------------------------------------
------------------------------------------------------------
----------------D-------------------------------------------
-------------------------V------------------VRIIVVKLADRLHNMR
TM----------------------------------------------------------
------------------------------------------------------------
---ASM-PP------------------------------------------SKQRRIAQE
TLQVLFCPCI--------------------------------------------------
------------------------------------------------------------
------------------------------------------------------------
------------------------------------------------------------
----------------------------------------MHANWRSAQ-----------
--------------------------------------------------------G---
------------------------SVG----------------LGVT-------------
--------------IRVV-------PTG--------------------------------
------------------------------------------------------------
------------------------------------------------------------
--------------------------------------------------LD--------
LASALQ-N----------------------GA--------------------VLPA----
--V----RRKSG--------------------------------VQLL------------
------------------------------------------------------------
--------------------------------------------------FP--------
----------------------IE-VQIRTEAMNRLAENGIAVE--SWSCA---------
---------------DRSWRAAS-GEDGIGTLDSWFTATSESNGSGSSSGSSGDEWEAGG
GAPLANGNGAGRGGAARGAGAAATAADSARRFPFNLGMLV-------------ASMAGGA
KQPQQQAPRGANGSSNGAG-----------------GANGNGRAALNGAAAGGAAAALSS
GEGVLGEGAIDPQVLSRRINWLKS------------IREW--------------------
------QSEF----------------------------------------------VGTL
TASEF---------------------------------------VE--------------
-------------------------------CV---------------------------
------------------------------------------------------------
----------------------------------------------TDDLL---------
------------------------------------------------------------
-------GQ----------------SVFVF-TP------------SG-------------
----------------------EVVRL-----PKGATV-------IDFAYHIHTE-----
----------MGNTMV--------------------------------------------
----AAKVNG-KVV-------SA-----------DRE-LQNAGPTAA-------------
----------------------------------------ARTLRP--------------
------------------------------------------------------------
------------------------------------------------------------
------------------------------------------------------------
------------------------------------------------------------
------------------------------------------------------------
------------------------------------------------------------
------------------------------------------------------------
------------------------------------------------------------
------------------------------------------------------------
------------------------------------------------------------
------------------------------------------------------------
------------------------------------------------------------
------------------------------------------------------------
----------------------------------------------A-------------
-----------------------------------------------------CL-----
------------------------------------------------------------
------------------------------------------------------------
------------------------------------------------------------
------------------------------------------------------------
------------------------------------------------------------
------------------------------------------------------------
------------------------------------------------------------
------------------------------------------------------------
------------------------------------------------------------
------------------------------------------------------------
------------------------------------------------------------
------------
>Chlorella_variabilis_XP_005849048.1
------------------------------------------------------------
------------------------------------------------------------
---------------------------------------------------MPD------
------------------------------------------------------------
------------------------------------------------------------
------------------------------------------------------------
------------------------------------------------------------
------------------------------------------------------------
------------------------------------------------------------
------------------------------------------------------------
----------------RAQGGRLEVSG---------------------------------
------------------------------------------------------------
------------------------------------------------------------
-------------------------R----------------------------------
--------------------RTPDRVPAARS-----------------------------
--------GGGKRG----------------------------------------------
------------------------------------------------------------
------------------------------------------------------------
---------------------------------ATLVSFR--------------------
-------------------------------SGLS-------------------------
--------DH--------------EAGSFKSGLSRSLT----------------------
-----------------------------ADGAGSLS-----------------------
--------------LSRSLGGRGRTTS---------------------------------
-----------------------------------------------VEGGSGAGAAAFS
ALASASASSCAARPLQATA-----------------------------------------
SIPKSAQFVKIEGF-----ATRDSSPAGSAPP----------------------------
------------------------------------------------------------
---------------------------SPQQPRVLSSLLSRQLSTDRLPI----------
--------------LGSSGGSLSSSLA----ASCGSGAMLGGSMPV--------GLDDPV
L---------------GLAARLEGVVRVGPVP---------------RPAPLARTRSSIP
DNL--LQHLQHSYAVFREPVCVRAFGI----------------------------AR---
----------AA----------------------------HDGKY---------------
-------------------RASG------------------------EPA----------
------------------------------------------------FM----------
----------------------H------------------------CVEVARIL-----
----------AE----------------------------LGADEGTV------------
---SAALLHD--------------------------------------------------
-------------------------------VLDKTL-L---------------------
-----------------------------VEAQLRPMLG---------------------
----------------DDGVAELVKQ---------------------VAH--------LG
DIS-SNYRACP-------------------------------------------------
------------------------------------------------------------
-----------------------------------ATSP---------------------
-----------------------------E------------------------------
-GQAQLSS-------QLVGMLVA--M-------GCN---------HALLVKLADRLHDMR
TL----------------------------------------------------------
------------------------------------------------------------
---GAL-PA------------------------------------------AKRNRLARE
TVDVWA-PLA-NRLGVWSLK----------AQLEDLAFKQLYPGQYAELRARLE------
------------------------------------------------------------
------------------------------------------------------------
------------------------------------------------------------
------------------------------------------------------------
------------------------------------------------------------
------------------------QVQSA---------------DVL-------------
--------------------------VG--------------------------------
------------------------------------------------------------
------------------------------------------------------------
------------------------------------------------------------
LMDRM-------------------------------------------------------
------------------------------------------------------------
---------R--------------------------------------------------
------------------------------------------------------------
----------------------AE-MQ---------------------------------
------------------------------------------------------------
------------------------------------------------------------
--------R---------------------------------------------------
------------------------------------------------------------
------------------------------------------------------------
------------------------------------------------------------
------------------------------------------------------------
------------------------------------------------------------
------------------------------------------------------------
------------------------------------------------------------
---------------------------------------------QG-------------
-----------------------ISDLF----HPSSTP----------------------
------------------------------------------------------------
------------------------------------------------------------
------------------------------------------------------------
------------------------------------------------------------
------------------------------------------------------------
------------------------------------------------------------
------------------------------------------------------------
------------------------------------------------------------
------------------------------------------------------------
------------------------------------------------------------
------------------------------------------------------------
------------------------------------------------------------
------------------------------------------------------------
------------------------------------------------------------
------------------------------------------------------------
------------------------------------------------------------
----------------------------------------------G-------------
------------------------------------------------------------
------------------------------------------------------------
------------------------------------------------------------
------------------------------------------------------------
---------------------------------------------------------FD-
------------------------------------------------------------
------------------------------------------------------------
------------------------------------------------------------
------------------------------------------------------------
------------------------------------------------------------
------------------------------------------------------------
------------------------------------------------------------
------------
>Cyanidioschyzon_merolae_strain_10D_XP_005538788.1
------------------------------------------------------------
------------------------------------------------------------
------------------------------------------------------------
------------------------------------------------------------
------------------------------------------------------------
------------------------------------------------------------
------------------------------------------------------------
------------------------------------------------------------
------------------------------------------------------------
------------------------------------------------------------
------------------------MEC---------------------------------
------------------------------------------------------------
------------------------------------------------------------
------------------------------------------------------------
----------------PSFI--SVYAP-R-------------------------------
------------------------------------------------------------
------------------------------------------------------------
-----------------------------------------SYRESNNYATN--------
-----------------------------------LSTT---------------------
-------------------------------KTL--------------------------
------------------------FWSPNQ--R-------------------------RF
ERPTIRR----------------------------------------PRC----------
------------------------------------------------------------
------------------------------------------------------RKVLKD
LLLSGSDFQIT-------------------------------------------------
-----------KGS--------LDGVSPESKP----------------------------
-------------------------R----------------------------------
-----------------------------TLTHAERELFTQSFH----------------
------------------------SLR---------------------------------
----------------EKANYLD-------------------------------------
--------------KEAIESLHRALEV----------------------------AF---
----------AA----------------------------HSGQL---------------
-------------------RRSG------------------------EP-----------
------------------------------------------------FI----------
---------------------TH------------------------PVAVALLL-----
----------AE----------------------------LRMDVDTL------------
---IAGLLHD--------------------------------------------------
-------------------------------TVEDTD-L---------------------
-----------------------------TLDAVESLF----------------------
----------------GHVVRNIVES---------------------ETK--------VS
KIA-RKM----------KPSNA--------VSG--------ANGALMA--P------VSM
IAAAASAAAAAATAAAAAVRSKFKGLRLDHDLAGGEE--------------I-DASTLDQ
NFEIRAT-------VANGTVTEHSPNGAAPNFRKSSKE----------------------
----------------E------------Q------------------------------
-QAEYIRR-----------MFVS--M---------------AEDIRVIVVKLADRLHNMR
TL----------------------------------------------------------
------------------------------------------------------------
---EHM-PP------------------------------------------LKQQSIAQE
TLGIFV-PLA-HRLGLARIA----------SELEDLSFRFLHPKEYGLLSEQVRI-----
------------------------------------------------------------
-----------------YKDRTNLEMNL--------------------------------
-----------------------------------------AHAADALVDSLENDSILKP
----LV----------------------R-EICTKVALKNLFSIYQRIL------Q----
---------GARL------------------E----------------------------
------------------------NIH-----------------DLA-------------
--T-----------VQII--------V--------GL-----------------------
-------------SEE-------------------------------------------H
YDPS--------------------------------------------------------
-----------------------------------------FGRNICYHILG--------
RVHSL----------------------------FRP----------------F-PG-HVK
DFVAY--PKPNG--------------------------------YQSLHTLVLLGP-K--
--------------------------------------------------GGF-------
--------------------------------------------------HP--------
----------------------VE-VQIFTDSMHVQAEYGIAM--EFWPETRLRSGQQAA
GNGT--LHSPQN-----HWQKH--------------------------------------
------------------------------------------------------------
------------------------------------------------------------
-----------------SEDWLRN------------ILEY--------------------
------CKEY------------------------------------------------SG
NSKDC---------------------------------------VD--------------
-------------------------------AV---------------------------
------------------------------------------------------------
----------------------------------------------QKDLL---------
------------------------------------------------------------
-------GN----------------RVYVF-TP------------KN-------------
----------------------YILDL-----PKGSTV-------VDAAYHIHSD-----
----------VGNQMI--------------------------------------------
----GARVAG-RFV-------PL-----------DYE-LSNADSIKI-------------
--ITSPAA-----------------------------------PGP--------------
SREWL-------RYARSRTAKQKIRRFL------------------RSREVKEACERGRE
LLQAAARHLCV--DENEIPN-----DLVLESALPIL---VPKVCAPARALEIR-CLEDLL
VYVHRFG--------GLTAAAKILCHFCRD----IDPDRIRTL-----------------
--------EEL----------------HTTAASNND------------------------
--VHA------------AADTGVPDTEIDG------TFAE-EETSPLYLR----------
------------------SSARDPPANYQ-------------------------------
-------------------------------------------TLEAAEFPE--------
------------------------------------------------------------
------------------------------------KDAERYLERS--------------
-----------------LPE--------------RERQPGTDS--SSS------------
------------------------------------------------------------
--RTLSSGASNAAEAC--------------EDIHPECFAACCCNPVPGD-----------
---------------------------RIVAIRIRPA--------------------SH-
----------------------------------------------G-----------V-
---------------------------------PAAFEVHRLR----------CVRCLAS
LR----------------------------------------------------------
----------GDPE------------------------A---------------------
-------------------------------------CVSVR--------W---------
------------------------CAPRSR-------------YPVRL----ALMA-RD-
-------------------------GPG------LLSRI-----------AGTISSEGIS
IVGSSSRISRD-T--------------------------------AILF-FEILV-----
----------------------------------------------QD------------
----KYQIERLRTRLLAFE-----------------------------DVLETCRVRDHL
GGNETHAMS--------------------------------------------SYAQTLA
RLKSGEV--EILSM------AGSLLE---------------------HEVEDADN-----
------------------------------------------------------EDE---
------------
>Cyanidioschyzon_merolae_strain_10D_XP_005539556.1
---------------MWA------------------LFERKVEWSALHSAH---------
------------------------------------------------------------
AFH----------------------------------LDKYTIDSLFRSDSLAK------
------------------------------------------------------------
----------------SGQLH---------------------------------------
------------------------------------------------------------
------------------------------------------------------------
------------------------------------------------------------
------------------------------------------------------------
------------------------------------------------------------
---------------LGARHGYTSGTA----------------VRQGELSWVS-------
----------------------------------PVCSGLFVALSGR-------------
------------------------------------------------------------
--------------------------------LVQRQCSGWNG-----------------
----------------------FAAAPRR-------------------------------
----------RRRG----------------------------------------------
------------------------------------------------------------
------------------------------------------------------------
------------------------------------------------------------
-------------------------------QRC--------------------------
------------------------VLSVNQPKE---------------------------
------------------------------------------------------------
------------------EPSPQRAPPAHPAPT---------------------------
LHQPQPLP---------LQQ--------------------------------QNQQQPQQ
ATVNASPLSLSPS-----------------------------------------------
--LQQAEQHSAPKS--------STTRVPAYSAPVEQTFPSPDTSTGEPLKSEKNGNTSAT
GKHA--------------------------------------------------------
-----------------------------CEADATLDAISAKV-----------------
--------------------MRE-ILG---------------------------------
----------------PLVAYLG-------------------------------------
--------------PVPCFSIEQALSF----------------------------VL---
----------KS----------------------------RAAKG---------------
-------------------EHVS------------------------EA-----------
------------------------------------------------SL----------
---------------------ER------------------------ATGITSIL-----
----------AE----------------------------LQMDSDTI------------
---IAGILTE--------------------------------------------------
-------------------------------LVESGV-A---------------------
-----------------------------SLASIAEQF----------------------
----------------GNAVARLIEG---------------------EAK--------VS
RLP-E-------------------------------------------------------
---------------------------M--------------------------------
-----------------------------------AESP---------------------
--------------IAD------------E------------------------------
-NVENLRQ-----------MFIA--M---------------ASDFRIIVIKLAARLHTMR
TL----------------------------------------------------------
------------------------------------------------------------
---QTL-PA------------------------------------------ERQRRIARE
TLDIFA-PLA-HRLGIWSVK----------SHLENLAFLYLYPEEYRKIRSHIE------
------------------------------------------------------------
------------------GRMPSYKRIL--------------------------------
-----------------------------------------EESKARLEHALSSDPILRR
----TV----------------------S-RIEVAARSKEIYSIWQKLQ------R----
---------GRAQRL----------------D----------------------------
------------------------HIY-----------------DLV-------------
--A-----------LRVT--------I--------DP-----------------------
------------------------------------------------------------
-REDLSVVGTSG------------------------------------------------
------T---NE-----------MDRDEAEKTRL-----RDDENGLCYYVLG--------
IVHQL----------------------------WHP----------------V-PG-RVK
DYIAF--PKPNG--------------------------------YQSLHTTVVVDN-G--
--------------------------------------------------SDQ-------
--------------------------------------------------AP--------
----------------------LE-VQIRTRAMDRTAEYGMAA-----------------
-----------------HWYFKE-HDQL-TAAA---------------------------
------------------------------------------------------------
------------------------------------------------------------
-----------------SNSWLTS------------IQEW--------------------
------NLD-------------------------------------------------IQ
SSHEF---------------------------------------VE--------------
-------------------------------LV---------------------------
------------------------------------------------------------
----------------------------------------------RRELL---------
------------------------------------------------------------
-------GN----------------RVFVF-VN------------DT-------------
----------------NTENATRILNL-----PRGSTV-------VDVAFAISAD-----
----------AGYRMI--------------------------------------------
----AAKVNG-SMV-------PM-----------NYV-LQNADMIQI-------------
--VRSKYS-----------------------------------PGP--------------
SLEWV-------QYAKTRLAQHALRQFF-----------------ARWQGETELPKHFTS
AADPDLESGSSANDKNGEPGID---GNSSKAASNEE----RQFRWDRSQRSED-AVNSFL
-------------------------------------SS---------------------
---------------------------MKPEDLLDD------------------------
--MCL------------QISPAQLVFE---------------------------------
------------------------------------------------------------
------------------------------------------------------------
------------------------------------------------------------
------------------------------------------------------------
------------------------------------------------------------
------------------------------------------------------------
------DGLE-----------------------IASASMARCCLPLPSD-----------
---------------------------KIFGVIADGA--------------------SQ-
------------------------------------------------------------
------------------------------------VEIHRQG----------CAVGQRA
LV----------------------------------------------------------
----------QTSGA-----------------------R---------------------
-------------------------------------KLSVQ--------WQSPA-----
----------------------------------RSGTTRAARLPACL----KVTC-ID-
-------------------------RNG------LLSDV-----------SRAVIEKGIT
ILSTRSTSTQN---------------------------------TAYLE-YCVAV-----
----------------------------------------------IN------------
----RTELDSLCAALRDIP-----------------------------GVVTVEDGLAPH
V-----------------------------------------------------------
------------------------------------------------------------
------------------------------------------------------------
------------
>Cyanidioschyzon_merolae_strain_10D_XP_005536559.1
------------------------------------------------------------
------------------------------------------------------------
------------------------------------------------------------
------------------------------------------------------------
------------------------------------------------------------
------------------------------------------------------------
------------------------------------------------------------
------------------------------------------------------------
------------------------------------------------------------
------------------------------------------------------------
------------------------------------------------------------
-------------------------------------MRLY-------------------
------------------------------------------------------------
------------------------------------------------------------
-------------------DVGWAFAAPVGHI----------------------------
------------------------------------------------------------
------------------------------------------------------------
-----------------------------------------SLR-SKSGSR---------
---------------------------------CALPNRGR-------------------
------------------------------------------------------------
------------------------------EPLR--------------------------
-----------------------------------------------PRVY---------
------------------------------------------------------------
--------------------------------------------EALGSAKTARHC-VCA
RLPAPA------------------------------------------------------
--------------------------VPAI------------------------------
------------------------------------------------------------
-------------------------------------QHTSRESNA--------------
-----------------------SSYAVVD-----------------------------V
LW--------------PVLQRACTHIESKD------------------------------
----------------SLERIFQALRL----------------------------CA---
----------EL------------------------------------------------
---------------------PG----------------E-------ES-----------
-------------------------------------------------M----------
----------------------I------------------------SVRNAAFL-----
----------AR----------------------------LGVDADTI------------
---CAALV-D--------------------------------------------------
-------------------------------ALPRTL-LR----YPP-------------
-------------------------------------L----------------------
----------------DGAVRAIVED---------------------LDA--------LR
AIEQSAL-----------------------------------------------------
-------------------------V----------------------------------
-----------------------------------DIGD---------------------
--------------LDE------------Q------------------------------
-NARRLRE-----------YILI--A---------------LRDARAVLARLTQVLQDLQ
QKV---------------------------------------------------------
------------------------------------------------------------
--ESES-PA------------------------------------------YDQQALALL
VLQVHV-PLA-YALGLGAVM----------WPLEDLSFRILFPLSYRACESWHA------
------------------------------------------------------------
------------------HIWEQADQLI--------------------------------
-----------------------------------------QEACATLLASLQNDPELRR
----Y-------------------------RYEITGRAKNLFSTFKKML------R----
---------SGKR-----------------RE----------------------------
------------------------DIL-----------------DIV-------------
--A-----------LRIV--------I---------------------------------
------------------------------------------------------------
--DGID------------------------------------------------------
--ESTDQ---HE---------------------------------VCMKVYK--------
HVIKV----------------------------WPE----------------L-PG-RFK
NYCDQ--PKANG--------------------------------YRSLHTTLRHPQ-GLP
------------------------------------------------------------
------------------------------------------------------------
----------------------LE-VQIRSREMHVDAEFGLAS-----------------
-----------------HRLYKG-LI----------------------------------
------------------------------------------------------------
------------------------------------------------------------
------------------------------------------------------------
----------------------------------------------------------TA
NASKI---------------------------------------REFSSFA---------
------------------------------ETVRL-------------------------
------------------------------------------------------------
------------------------------------------------------------
------------------------------------------------------------
------------------------------------------------------------
------------------ENTHVLTDA-------CSFQ-------ID-------------
------------------------------------------------------------
---------------------------------------AAGEHLHM-------------
ANAEVQ------------------------------------------------------
------------------------------------------------------------
------------------------------------------------------------
------------------------------------------------------------
------------------------------------------------------------
------------------------------------------------------------
------------------------------------------------------------
------------------------------------------------------------
------------------------------------------------------------
------------------------------------------------------------
------------------------------------------------------------
------------------------------------------------------------
------------------------------------------------------------
------------------------------------------------------------
------------------------------------------------------------
------------------------------------------------------------
------------------------------------------------------------
------------------------------------------------------------
------------------------------------------------------------
------------------------------------------------------------
------------------------------------------------------------
------------------------------------------------------------
------------------------------------------------------------
------------------------------------------------------------
------------------------------------------------------------
------------------------------------------------------------
------------------------------------------------------------
------------
>Cyanidioschyzon_merolae_strain_10D_XP_005537243.1
------------------------------------------------------------
------------------------------------------------------------
---------------------------------------------------MST------
------------------------------------------------------------
------------------------------------------------------------
------------------------------------------------------------
------------------------------------------------------------
------------------------------------------------------------
------------------------------------------------------------
------------------------------------------------------------
-----------------GRSSSCFVEPSLQP------------VRIERV-----------
-----HG-------------------------FVGSAAALCAANR---------------
------------------------------------------------------------
------------------------------------------------------------
---------------------ALLRVPPV-------------------------------
------------------------------------------------------------
------------------------------------------------------------
------------------------------------------------------------
---------------------------------RRVFCSGRFE-----------------
----GRRCA-------------LRLGIDPVEQGLLPE-RTPFY-----------------
-------G----------------EEGASAAPKCVWNVR---------------HKTGDA
QVATGDEN-------------------------------TRSEQQDVPERPPSATG----
------------------------------------------------------------
------KPVG---------------------------------------VRLFLHRSRRQ
GLATTPARHGTYE-----------------------------------------------
-------------------CFGAARESGALSQ----------------------------
------------------------------------------------------------
---------------------------RRNEHRRAPERVSKDVSSSD-------------
------------------FIQVSSQVS---------------------------------
----------------RALQNLEKQRRCSEVA-EGPGWPSSTQ-------DLQRFIEDV-
------ELRCAYLGPIGSSLVRIALERSLQRSATMQH--SPARQPP--DADAGSTAD---
----------PA--NAPPSPP--------DMNLRTS----ARGER-------------ER
LSPDAASAPST---SDRAARRIA---AVST-----------------TP----WGV----
------------------------------------------------AIHEER------
---------------------KHR----------------------SFARCRAVL-----
-------NTVID----------------------------LQMDLEAV------------
---LAAALLD----------------------------------T---------------
-----------------------P--------------L---------------------
-----------------------------ATREIASEF----------------------
----------------GRSVADILIQ---------------------ERA--------IR
GII---------------------------------------------------------
-------------------------------------------Y----------------
-----------------------------------ATSM---------------------
----------------D------------S------------------------------
-NPAGLRQ-----------LLIG--V---------------AKDWRALALFFAGTLHELR
VYSEAFGLMDDMDAATSSPDTCAAEGNAPQRSCEAASSMDESVATSVVRGTSTASGAYAS
GAPAVSHTPADRSLNSMQETAEQAPTCVSPGLLTPREASCETRSHTDGADDQRASLAPAR
QRLDAM-TH------------------------------------------ATAQRLALL
TLEVVA-PLA-NQLGIYYLQ----------CEMEELAFLLLFPKQSEALRRQVA------
------------------------------------------------------------
------------------LRFDAGADIL--------------------------------
-----------------------------------------EYARQAIENALSLEPQLHS
----YIW-----------------------SWRIRGRVKSLYSTYRKMI------R----
---------LGSG-I----------------D----------------------------
------------------------SIL-----------------DLM-------------
--A-----------LRVV--------V--------RP-----------------------
---------------------------------------------VHQS-----------
------------------------------------------------------------
----------SE---------------------------LE----ACDAVMA--------
IIERL----------------------------WPS----------------V-RE-RRR
DFIRW--PKENG--------------------------------YQSLHTTVVIDG----
------------------------------------------------------------
--------------------------------------------------FP--------
----------------------VE-VQVRSERMHRLAEYGRAA-----------------
-----------------HWLYKQ-NLNLFTDRG---------------------F-----
------------------ANTTVSPSAMSEREK---------------------------
------------------------------------------------------------
-----------------AVAWNAIA---HAAA----LANTPCAPSVG-------------
------EFEFE-------------------------------------------SNVAAD
SDAAVASL------------------------------------ADAS------------
------------------------------GAVSTPTA----------------------
------------------------------------------------------------
--ATTAAGPS----DTPARVAALPATQPPSGETLASETLTHSESR-RADVI---------
----------LDDTVTASLGT-------TSE------------------------YFRVL
YHQIVELEQ----------------HVVVFDKS------------SG-------------
----------------------KLLRL-----PRGTTL-------GDVA-----------
--------------------------------G---------------------------
----VPMLNG-DIA-------SP-----------GTV-LRTGDQI---------------
------------------------------------------------------------
------------------------------------------------------------
------------------------------------------------------------
------------------------------------------------------------
------------------------------------------------------------
------------------------------------------------------------
------------------------------------------------------------
------------------------------------------------------------
------------------------------------------------------------
------------------------------------------------------------
------------------------------------------------------------
------------------------------------------------------------
------------------------------------------------------------
------------------------------------------------------------
----------------------------------------------G-------------
------------------------------------------------------------
------------------------------------------------------------
------------------------------------------------------------
------------------------------------------------------------
------------------------------------------------------------
--------------------------------------------------GAAFSS----
------------------------------------------------------------
------------------------------------------------------------
------------------------------------------------------------
------------------------------------------------------------
------------------------------------------------------------
------------------------------------------------------------
------------
>Chlamydomonas_reinhardtii_XP_001697429.1
------------------------------------------------------------
------------------------------------------------------------
---------------------------------------------------MAATY----
------------------------------------------------------------
-------------S-------LATSP--L-------------------------------
------------------------------------------------------------
------------------------------------------------------------
------------------------------------------------------------
------------------------------------------------------------
------------------------------------------------------------
-----------------TRSTPIPFST----------------KRVPSG-----------
------------------------------------------------------------
------------------------------------------------------------
------------------------------------------------------------
--------------------RSSGALPVP-------------------------------
------------------------------------------------------------
------------------------------------------------------------
---------------------------------------GSQARLSGAGA----------
---------------------------------VALDGLE--------------------
-------------------------------GG---------------------------
-------------------------RDDWHQRYSL-------------------------
------------------------------------------------------------
-----------------STSGRRRSVASGSPSN---------------------------
---------------------------------------------------TGSSEAKNV
VMASNNVTVGFSV-----------------------------------------------
----------------------GASSSAFSDA-SSFSFPAR-------------------
------------------------------------------------------------
--------------------------------SAPAGPVARPPRTGV-------------
-------------------SLLSRALS---------------------------------
--------TGE--KEQDLLAHLPPVLPSTDAA-DPLLFFPGI------PLELLREAQA--
--------EF---PIFNNELLVHAYGL----------------------------AA---
----------RA----------------------------HQNQQ---------------
-------------------RKNG------------------------ES-----------
------------------------------------------------LL----------
---------------------SH------------------------CVAVAKTV-----
----------AG----------------------------LGLDAETV------------
---AAALLHE--------------------------------------------------
-------------------------------CVDM---V---------------------
-----------------------------SRSQLEEFM----------------------
----------------PPSVVSVLEH---------------------VNT--------IS
EMS-R-LYRQH-------------------------------------------------
------------------------------------------------------------
-----------------------------------SATG---------------------
-----------------------------SF-----------------------------
-SDETFQR-----------LLVG--F---------------E-DVKAVIVKLSDRLAELR
TI----------------------------------------------------------
------------------------------------------------------------
---SVL-PA------------------------------------------DRQAALARE
TLEVYS-VVA-NRLGVWCLK----------AELEDLAFSVLHPQEYNWLKEAVR------
------------------------------------------------------------
----------------------TRQDPV-AL-----------------------------
-----------------------------------------ETAINSIKGALQAQGVAYE
--------------------------------DISGRPKNLYGIFMKLQ------K----
---------DGKP-L--------------TIES---------------------------
----------------------LNSLY-----------------DLM-------------
--A-----------LRVV--------V---------------------------------
------------------------------------------------------------
------------------------------------------------------------
------A---HK---------------------------H-----ECYTALR--------
AVQSV----------------------------YRV----------------M-PS-RSK
DFIKD-IKKPNG--------------------------------YQSLHETVYGEG-D--
------------------------------------------------------------
--------------------------------------------------VP--------
----------------------VE-VQIRTHKMHYIAEYGFAA-----------------
-----------------HWKYKE-QMDS--------------------------------
------------------------------------------------------------
------------------------------------------------------------
-----------------EDEWLEKETQ---------YKRWLT------------------
------QYKL------------------------------------------------RV
HDKKV-------------------------------RPQGSPP-TD--------------
------------------------------SSLKSLGV----------------------
------------------------------------------------------------
--AYMDMPEEQ-----------------------------------QRGLL---------
----------------DPFLQ-------HER----------------------------F
KLQVPAKTE---------------VSVLLQ-TC------------DG-------------
------------I---------ETKDF-----PLGTTANQL---WRDLGLGAQPG-----
------------------------------------------------------------
---YALTVNS-RLP-------SG-----------EAA-LQSGDLVQVLP----------L
STILSRSPPQSA--------------------------------------PL-----AAV
LEDWEE------EQAHAAAEAAALAASA--------------------------------
------------------------------------------------------------
-------------------------------------NNY--------------------
------------------------------------------------------------
------------------------------------------------------------
------------------------------------------------------------
------------------------------------------------------------
------------------------------------------------------------
------------------------------------------------------------
------------------------------------------------------------
------------------------------------------------------------
------------------------------------------------------------
------------------------------------------------------------
------------------------------------------------------------
------------------------------------LEVYSRDGM---------------
------------------------------------------------------------
------------------------------------------------------------
----------------------------------------TT--------WSMGP-----
------------------------------------------------------------
-------------------------NAGA---------------------AVP-AGM---
------------------------------------------------------------
------------------------------------------------------------
------------------------------------------------------------
------------------------------------------------------------
------------------------------------------------------------
------------------------------------------------------------
------------
>Chlamydomonas_reinhardtii_XP_001689858.1
------------------------------------------------------------
------------------------------------------------------------
------------------------------------------------------------
------------------------------------------------------------
------------------------------------------------------------
------------------------------------------------------------
------------------------------------------------------------
------------------------------------------------------------
------------------------------------------------------------
------------------------------------------------------------
------------------------------------------------------------
------------------------------------------------------------
------------------------------------------------------------
------------------------------------------------------------
------------------------------------------------------------
------------------------------------------------------------
------------------------------------------------------------
--------------------------------------MASSV-----------------
---------------------------------PLVIG----------------------
-------------------------------WGS--------------------------
------------------------SVTS--------------------------------
----GSYH-----------------------GAS--------------------------
------------------------------------------------------------
---------------------------------------------------LWFTTLCAL
SVALGALSYNL-------------------------------------------------
------------------------------------------------------------
------------------------------------------------------------
------------------------------------------------------------
----------------------MATLS---------------------------------
----------------EFFNFDRRTLTAQ----PRTYLY-GV--------DVTGSR----
--------------FFRIPAVLAAVEF----------------------------AA---
----------VA----------------------------HAAQR---------------
-------------------RKTG------------------------EP-----------
------------------------------------------------YV----------
---------------------TH------------------------CIETALIV-----
----------EACLPTAI------------------SSTEHDRHVACI------------
---MAAVLHD--------------------------------------------------
-------------------------------VIDDTP-T---------------------
-----------------------------DPAAMAAAF----------------------
----------------GPRVAGLVAQ---------------------VSK--------LS
QMN-QLLRRG-------KR-----------------------------------------
------------------------------------------------------------
------------------------------------------------------------
-----------------------------Q------------------------------
-E----------------------------------------------------------
------------------------------------------------------------
------------------------------------------------------------
------------------------------------------------------------
------------------------------------------------------------
------------------------------------------------------------
------------------------------------------------------------
------------------------------------------------------------
------------------------------------------------------------
------------------------------------------------------------
------------------------------------------------------------
------------------------------------------------------------
------------------------------------------------------------
------------------------------------------------------------
------A---VE---------------------------------ACYRLVS--------
AVHSI----------------------------WKP----------------I-KR-EFD
DYIAN--PKPSG--------------------------------YQALHTAVRGPG-G--
------------------------------------------------------------
--------------------------------------------------IP--------
----------------------ME-VQIKTSSMHELAEYGAAA-----------------
-----------------HWVYKE-YTPLLQ------------------------------
--------------------------------------------------------HRLQ
LTPQ-------------------------LLA----------------------------
--------------------WYG-------------------------------------
--------------------------------LV--------------------------
-----WAG------------------------------------VA--------------
-------------------------------AA-AAAG----------------------
------------------------------------------------------------
--PPSGAVSD-----------TESGAGVPPG----------------KYAAQQEDYGRD-
----------------------------EVS-----------------------------
-------------------------VLI---WP------------GG-------------
----------------------NIEYV-----ARGTTA-------GDIAAEKGL------
------------------------------------------------------------
---------G-EMAGR----GYP-----------AGEVLNDGDLVIL-------------
------------------------------------------------------------
----------------------------------------------SR------------
------------------------------------------------------------
-------------------------------------EK---------------------
------------------------------------------------------------
------------------------------------------------------------
------------------------------------------------------------
------------------------------------------------------------
------------------------------------------------------------
------------------------------------------------------------
------------------------------------------------------------
------------------------------------------------------------
------------------------------------------------------------
------------------------------------------------------------
------------------------------------------------------------
------------------------------------VVI---------------------
------------------------------------------------------------
------------------------------------------------------------
------------------------------------------------------------
------------------------------------------------------------
------------------------------------------------------------
------------------------------------------------------------
------------------------------------------------------------
------------------------------------------------------------
------------------------------------------------------------
------------------------------------------------------------
------------------------------------------------------------
------------
>Chlamydomonas_reinhardtii_PNW86049.1
------------------------------------------------------------
------------------------------------------------------------
---------------------------------------------------MLR------
------------------------------------------------------------
-------------QGQAGTGAARQERQSL-------------------------------
------------------------------------------------------------
------------------------------------------------------------
------------------------------------------------------------
--------------------------------------H-GA------------------
------------------------------------------------------------
------------LRRGVVGRSGLRPDA---------------------------------
---------------IEIIPLAGLRPRQ---HCTRPAGDLRALAQVPG------------
------------------------------------------------------------
------------------------------------------------------------
----------------HPDVGDSSQLPPADSEAA--------------------------
-----------RRG----------------------------------------------
------------------------------------------------------------
--------------------------------------LATMVQLASAWAEVS-------
---------------------------------SRLSAAGSLDTA---------------
----------------------------DAVAATA-------------------------
-----------------------ATIHQPRQPHPQQQQ----------------------
--------------------------------------QQQQQPQQQPLQLGSG------
------------------------------------------------------------
-------------------------------------------------ASSSGNAAAAA
ASGSGNVGSGGGAGQPAQPY----------------------------------------
------------------ATLAAGRPATYIPP----------------------------
------------------------------------------------------------
-----------------------------SPPSSSGSTAAASRFSPDGNS----------
----------------AGSLPRPDSLA-------------------------------PS
PWAPASSSGRPFTSLPAASTQLQPYVPPGQQP-PG-------------------------
------AQPQSPQQQQHFEAIITALKL----------------------------AL---
----------SSLQASPP------------------------------------------
-------------------RRDG----------------R-------SPA----------
------------------------------------------------------------
---------------------TR------------------------AVQLASTL-----
----------ADLCA-----------------------AGLPLDAFAM------------
---CAGVVAE--------------------------------------------------
-------------------------------AADVGA-L---------------------
-----------------------------RADVIRAQL----------------------
----------------GPSVAALVHD---------------------MLR--------VR
QAPRR-------------------------------------------------------
------------------------------------------------------------
------------------------------------IEL---------------------
--------------LDD------------E------------------------------
-GASAVRE-----------WCLA------------------FHDVRACAVEVVCWWDELQ
HM----------------------------------------------------------
------------------------------------------------------------
---GGL-PQ------------------------------------------YEQQALALE
ALQIAA-PMG-HALGLGPLS----------ALMEDMCLKVLFPDSYASTASWLR------
------------------------------------------------------------
------------------GLMDPAEDAL--------------------------------
-----------------------------------------FAAQQQLLAALDRHPAFDR
----LAG-----------------------GLVVKARTKSLFSVMKKLLHLGDLSR----
---------GGRS-----------------RE----------------------------
------------------------ELY-----------------DLL-------------
--G-----------MRAI--------V--------QP-----------------------
------------------------------------------------------------
------------------------------------------------------VDFLPP
AEAEAAA---AK---------------------------------ACYIVQD--------
VASTL----------------------------WRP----------------I-PS-RSK
DYITA--PKTNG--------------------------------YQSIHLTLQLGQLGVE
QQEQHQQQQQHEQAGSSAAVAGAGATTAGSTGSTSSDSLSSLDTPALVYAGRSGSSSSSS
SASSTATAAHYPYTYSSAPYSSYSDSPSDSSSSSSSASSSASSASSEELVGPLC------
----------------------LE-LQIRTAAMDRAAESGDAA-----------------
-----------------HAVYKG-GL----------------------------------
--------------------------------------------D---------------
--AR--------------------------------------------------------
-----------------TARQLQAWTQ--------ELRTRLSAQPRG------------R
LLLRAASSGLGAEDARA--------------------AAERRRKRKERRAAAAAAAAAAA
AASAAVAAVVSSATSGGGSAALDALSAPTPAAAAPPLPTSSTAASEVSRAAAAALGPTAH
VHPLAAAAAAARPSATSSAEAHLPAAPAAAAAVAAASGSKAGSGGSSGRGTTPKLMAPPP
RRSAPGSLSSPPVLLPKPSAQRTTLPASAQPSPSTPAHAVAADTAPAAALPHHLAPATPH
SSSPAAAAADASTATADNNTSSHAAGSASAS-AAASATASA-----AANAL---------
--------------LFSSVAS-----VDEADDAGLLQPLVI----------------GLP
HRDAAAAAE----------------QLFRHLDV------------NGDGRL---------
--------------S-LGEVRQVLADL-----AAPASD----------------------
------------------------------------------------------------
--------------------------------------RDAAALMAA-------------
LDANGDGGVSMD------------------------------------------------
------------EFMAGIRAAQAAEAAAL-------------------------------
------------------------------------------------------------
----------------------------------EAAAR---------------------
------------------------------------------------------------
------------------------------------------------------------
------------------------------------------------------------
------------------------------------------------------------
------------------------------------------------------------
------------------------------------------------------------
------------------------------------------------------------
------------------------------------------------------------
------------------------------------------------------------
---------------------------------------------------------ER-
--------------------------------------------ERAEEEGRR-------
-----REAAARL------------------------------------------------
------------------------------------------------------------
---------QRLPAHP--------------------------------------------
--------------------------------------------------W---------
------------------------------------------------------------
------------------------------------------------------------
------------------------------------------------------------
-----------------------------------QHP--------QN------------
------------------------------------------------------------
------------------------------------------------------------
------------------------------------------------------------
------------------------------------------------------------
------------
>Coccomyxa_subellipsoidea_C-169_XP_005643557.1
------------------------------------------------------------
------------------------------------------------------------
------------------------------------------------------------
------------------------------------------------------------
------------------------------------------------------------
------------------------------------------------------------
------------------------------------------------------------
------------------------------------------------------------
------------------------------------------------------------
------------------------------------------------------------
-----------------------MLTC---------------------------------
-----------------------------------------CALL---------------
------------------------------------------------------------
-----------------------------------QF-----------------------
------------------------------------------------------------
------------------------------------------------------------
------------------------------------------------------------
------------------------------------------------------------
------------------------------------------------------------
------------------------------------------------------------
------------------------------------------------------------
------------------------------------------------------------
------------------------------------------------------------
------------------------------------------------------------
------------------------------------------------------------
------------------------------------------------------------
------------------------------------------------------------
------------------------------YQTLPAEKVTDKF-----------------
--------------------LWG-RLE---------------------------------
----------------PLLSYLG-------------------------------------
--------------DEEKKKVLEALHL----------------------------AY---
----------DS----------------------------HNGQL---------------
-------------------RKSG------------------------EA-----------
------------------------------------------------FI----------
---------------------TH------------------------PVEVTRIL-----
----------AE----------------------------LKMDHESL------------
---IAGLLHD--------------------------------------------------
-------------------------------TVEDTENV---------------------
-----------------------------KFEEIEFYF----------------------
----------------GKAVRQIVEG---------------------ETR--------FS
KIG-S-F-----------GEN---------------------------------------
-------------------------------------------------------A----
-----------------------------------SRA----------------------
----------------E------------L------------------------------
-AALDLKQ-----------LFLA--M---------------TEEVRIIIVKLADRLHNMR
TL----------------------------------------------------------
------------------------------------------------------------
---DSM-PP------------------------------------------HKQKKIADE
TLLVFA-PLA-RLLGLYSIK----------EELEALSFSYSNPEEHALVQRRLD------
------------------------------------------------------------
------------------CLAKEQEDVV--------------------------------
-----------------------------------------LKAQSALQEKLETDTFLQE
----RV----------------------E-SFSVGTHQKNVYSVYRKLK------E----
---------RGMD-L----------------E----------------------------
------------------------DLQ-----------------DVA-------------
--Q-----------LRVI--------V--------KL-----------------------
------------------------------------------------------------
-KDAHDS-------------------------------------------------SLYG
TG--------SQ---------------------------------LCYHIMG--------
LVHTM----------------------------WAP----------------I-PG-AVK
DYIAT--PKTNG--------------------------------YQSLHTTVLPLG-A--
--------------------------------------------------EKL-------
--------------------------------------------------FP--------
----------------------LE-VQIRTAEMHRLAEYGIAGS----------------
----------------LYWPGNV-SL------AVTAMHHIVGENWTAA------------
------KKASDFKSSRLPSLSDLNNSVMAR------------------------------
------------------------------------------------------------
-----------------RINWLNS------------IREW--------------------
------QSEF----------------------------------------------VNSL
SAREF---------------------------------------VD--------------
-------------------------------CI---------------------------
------------------------------------------------------------
----------------------------------------------TDDLL---------
------------------------------------------------------------
-------GR----------------GVFVF-TP------------SG-------------
----------------------EVMRL-----PKGATV-------VDFAYHVHTD-----
----------VGNQMF--------------------------------------------
----GAKVNG-KVV-------HA-----------GHA-LANAEVVEV-------------
--LTYDGRPSR-----------------------------GSIER---------------
HQEWI-------AYAQTRTARHKLAKFL------------------KDHAD---------
-----L------------------------------------------------------
------------------------------------------------------------
------------------------------------------------------------
------------------------------------------------------------
-------------------VDSSP------------------------------------
------------------------------------------------------------
------------------------------------------------------------
------------------------------------------------------------
------------------------------------------------------------
------------------------------------------------------------
--------------------------------------------P---------------
------------------------------------------------------------
---------------PDVAFREASGTMQQ-------------------------------
---------------------------------------------------------E--
-----------------------------------------AT-----------------
----------SSSRQ---------------------------------------------
----------------------------------------AA--------TG--------
--------------------------------------REGGAQVLNL----TIEC-SD-
-------------------------RPG------LLAEI-----------AQIIADYGHN
IKTYSGK-GTY-A------------------------------GHFVMK-YQLE------
----------------------------------------------GD------------
----PDRAAELCNAVGCVP-----------------------------SVLSWSLGCALH
ESDN-------------------------------------------------------T
A--EG-------------------------------------------------------
------------------------------------------------------------
------------
>Coccomyxa_subellipsoidea_C-169_XP_005643555.1
------------------------------------------------------------
------------------------------------------------------------
---------------------------------------------------MAPH-----
------------------------------------------------------------
-------------LAGTSPASRSATPTP--------------------------------
------------------------------------------------------------
------------------------------------------------------------
------------------------------------------------------------
------------------------------------------------------------
------------------------------------------------------------
---------------PLARNSSN-------------------------------------
------------------------------------------------------------
------------------------------------------------------------
------------------------------------------------------------
----------------------AAAGPRR-------------------------------
------------------------------------------------------------
------------------------------------------------------------
------------------------------------SSIVPFTRPTPSGASDD-------
------------------------------------------------------------
-----------------------------GNAGS--------------------------
------------------------YKSSEDALQRISHS------------------LQQR
RTSSSASQ-----------------------GLEST---SLGDYST--------------
-----------------SLTGLRRPEPRKSGQF---------------------------
---------------------------------------------------ARGSGFVRK
EGFQTE------------------------------------------------------
----QLVGKEVEGQ--------RVSPRPPVSP----------------------------
------------------------------------------------------------
-----------------------------------HGLLSRQ------------------
--------------------FSSDSLQ---------------------------------
----------------PAVEQ---------------------------------------
----------------QKPSSEALKER----------------------------LQ---
----------KC----------------------------YEKSP---------------
-------------------PALG------------------------DS-----------
------------------------------------------------LEGD--------
--PGL-------LLRTL---QVR------------------------CAEVARTL-----
----------AD----------------------------LEASEECI------------
---AAALLHS--------------------------------------------------
-------------------------------VLDSSM-L---------------------
-----------------------------TEEKLRMSM----------------------
----------------CAEV--------------------------------------AD
TMH-KALVEA--------------------------------QGGI--------------
------------------------------------------------------------
-----------------------------------SG-----------------------
-----------------------------E------------------------------
-LHASFQG-----------MLLA--M---------------Q-DVPAVLIVLADSLQAMR
AK----------------------------------------------------------
------------------------------------------------------------
---PTA-AA------------------------------------------------AAE
AMGVFA-PLA-NRLGVWSIK----------ADLEDLAFMVLHPLEHAELQAKCE------
------------------------------------------------------------
--------------------ESLQRGSI--------------------------------
-----------------------------------------EANLDQLKGRLAQTGIR--
-------------------------------GDLSGRPKNLWGVYRKMC------A----
---------KGYG-L----------------D----------------------------
------------------------QVY-----------------DVR-------------
--A-----------LRVV--------V--------DT-----------------------
------------------------------------------------------------
------------------------------------------------------------
------K---SD----------------------------------CYEVLR--------
EVHRL----------------------------WTP----------------V-EG-RFK
DYIRH--KKDNG--------------------------------YQSLHTVVLGSD-G--
------------------------------------------------------------
--------------------------------------------------VP--------
----------------------ME-VQIRTQKMHWIAEYGVAA-----------------
-----------------HWRYKE-------------------------------------
------------------SAARDDAAQ-ER------------------------------
------------------------------------------------------------
-----------------HVAWFRY------------LISF--------------------
------QME-------------------------------------------------LA
D-KKC-------------------------------RPSG-SPPRDSG------------
-----------------------------FAAL---------------------------
------------------------------------------------------------
----------------------------------------------QSRI----------
----------------CAFPN-------HEA-----------DCKF--AQYFRRQHLAPQ
HPST-ALASA--------------TPLYVV-VA------------DGRSQ----------
-------------RA-ASAAAVRIEQL-----PSGCTT-------GDLAKRLTDG-----
-------HSSEGSHLR--------------------------------------------
-----MLVNNKEVA-------GW-----------HQV-LEQCDRVEV-------------
--F---------------------------------------------------------
ESAWS-------------------------------------------------------
------------------------------------------------------------
-------------------------------------EA---------------------
------------------------------------------------------------
------------------------------------------------------------
------------------------------------------------------------
------------------------------------------------------------
------------------------------------------------------------
------------------------------------------------------------
------------------------------------------------------------
---------------------------D--------------------------------
--------------------------------------------PL--------------
------------------------------------------------------------
----------------------------------------------G-------------
------------------------------------------------------------
------------------------------------------------------------
------------------------------------------------------------
------------------------------------------------------------
-----------------------------------------------L----GLASDHD-
------------------------------------------------------------
------------------------------------------------------------
----------------------------------------------LNH-----------
---SRQLLQRMFSRSGSLP----------------------------ADIAALGYQAGQP
IAN---------------------------------------------------------
------------------------------------------------------------
------------------------------------------------------------
------------
>Dictyoglomus_thermophilum_WP_012547884.1
------------------------------------------------------------
------------------------------------------------------------
------------------------------------------------------------
------------------------------------------------------------
------------------------------------------------------------
------------------------------------------------------------
------------------------------------------------------------
------------------------------------------------------------
------------------------------------------------------------
------------------------------------------------------------
------------------------------------------------------------
------------------------------------------------------------
------------------------------------------------------------
------------------------------------------------------------
------------------------------------------------------------
------------------------------------------------------------
------------------------------------------------------------
------------------------------------------------------------
------------------------------------------------------------
------------------------------------------------------------
------------------------------------------------------------
------------------------------------------------------------
------------------------------------------------------------
------------------------------------------------------------
--MKTE------------------------------------------------------
------------------------------------------------------------
------------------------------------------------------------
------------------------------------DALLQ-------------------
----------------------E-LLE---------------------------------
----------------KGKEK------------------------------YSSE-----
-------------------NLKKAFIF----------------------------AE---
----------NA----------------------------HKGQM---------------
-------------------RKSG------------------------EP-----------
------------------------------------------------YI----------
---------------------TH------------------------PVEVAKIL-----
----------MD----------------------------LGMEETVI------------
---IAGLLHD--------------------------------------------------
-------------------------------VLEDTK-V---------------------
-----------------------------PKEEIEKEF----------------------
----------------GKDVLSLVEA---------------------ITK--------LE
KLS-F-------------------------------------------------------
-------------------------------------------------------Y----
-----------------------------------PTE----------------------
----------------A------------Y------------------------------
-RAQNLRK-----------MFIA--M---------------AKDIRVIIIKLADRLHNMQ
TL----------------------------------------------------------
------------------------------------------------------------
---QYH-DE------------------------------------------EKQKRIAKE
TLEIYA-PLA-HRLGVWDIK----------WRLEDLAFRYLEPEKYHYVAKKVA------
------------------------------------------------------------
------------------ETRKEREKFI--------------------------------
-----------------------------------------EKAIEIIKEELKKTGIN--
-------------------------------AEVTGRAKHLYSIYQKML------R----
---------RGIE-I----------------E----------------------------
------------------------EMY-----------------DLL-------------
--G-----------VRVI--------V--------NS-----------------------
------------------------------------------------------------
------------------------------------------------------------
----------EK---------------------------------ECYEVLG--------
IIHNL----------------------------WKP----------------V-PG-RFK
DYIAN--KKSNN--------------------------------YQSLHTTVIAMD-G--
------------------------------------------------------------
--------------------------------------------------KP--------
----------------------LE-VQIRTWEMHRVAEYGIAA-----------------
-----------------HWLYKE-EIK---------------------------------
-----------------------KPDYFEE------------------------------
------------------------------------------------------------
-----------------KLSWLRQ------------LLEW--------------------
------QKE-------------------------------------------------LA
DDQEF---------------------------------------LE--------------
-------------------------------SI---------------------------
------------------------------------------------------------
----------------------------------------------KSDLF---------
------------------------------------------------------------
-------ER----------------EIYVF-TP------------KG-------------
----------------------DIIAL-----PQGSTP-------IDFAYAIHTE-----
----------VGHRCR--------------------------------------------
----GAKVNG-KIV-------PL-----------NYV-LKNGDIVEI-------------
--ITSKE-----------------------------------EGKP--------------
SRDWL-------NIVKTTQAKNKIKQYF------------------KKIAREETIEKAKE
LLENEIKRNE-----------DWLREFLQKTE-----------ISLNDLIEHP-LGKSFL
-------------------------------------SE---------------------
---------------------------S-GFKEVES------------------------
--FLL------------SVGTGDITPQ--------------QFIEKF-------------
------------------------------------------------------------
----------------------------------------------KREYK---------
------------------------------------------------------------
---------------------------------------KELVV-P--------------
-----------------ISFEEK-REQ---LVE----------GVEIS------------
------------------------------------------------------------
-------GLD-----------------------NIMMRIAECCHPIPGD-----------
---------------------------KVIGYISKG----------------------R-
----------------------------------------------G-------------
------------------------------------IVIHRID----------CPNLVNL
KK----------------------------------------------------------
----------THPE------------------------K---------------------
-------------------------------------IVPIE--------WQK-------
--------------------------------------IKGGKYKTGI----EIEA-ID-
-------------------------RVG------LLKDI-----------IERVAQARIN
ILDLATKVGKD-G-------------------------------IARIK-LIVEI-----
----------------------------------------------DN------------
----PPAFYYLMEEIKKLS-----------------------------DIISVRRLQEFR
------------------------------------------------------------
------------------------------------------------------------
------------------------------------------------------------
------------
>Escherichia_coli_AJF45176.1
------------------------------------------------------------
------------------------------------------------------------
------------------------------------------------------------
------------------------------------------------------------
------------------------------------------------------------
------------------------------------------------------------
------------------------------------------------------------
------------------------------------------------------------
------------------------------------------------------------
------------------------------------------------------------
------------------------------------------------------------
------------------------------------------------------------
------------------------------------------------------------
------------------------------------------------------------
------------------------------------------------------------
------------------------------------------------------------
------------------------------------------------------------
------------------------------------------------------------
------------------------------------------------------------
------------------------------------------------------------
------------------------------------------------------------
------------------------------------------------------------
------------------------------------------------------------
------------------------------------------------------------
------------------------------------------------------------
------------------------------------------------------------
------------------------------------------------------------
--------------------------------MYLFES----------------------
------------------------LNQ---------------------------------
----------------LIQTYLP-------------------------------------
--------------EDQIKRLRQAYLV----------------------------AR---
----------DA----------------------------HEGQT---------------
-------------------RSSG------------------------EP-----------
------------------------------------------------YI----------
---------------------TH------------------------PVAVACIL-----
----------AE----------------------------MKLDYETL------------
---MAALLHD--------------------------------------------------
-------------------------------VIEDTP-A---------------------
-----------------------------TYQDMEQLF----------------------
----------------GKSVAELVEG---------------------VSK--------LD
KLK-F-------------------------------------------------------
-------------------------------------------------------R----
-----------------------------------DKK----------------------
----------------E------------A------------------------------
-QAENFRK-----------MIMA--M---------------VQDIRVILIKLADRTHNMR
TL----------------------------------------------------------
------------------------------------------------------------
---GSL-RP------------------------------------------DKRRRIARE
TLEIYS-PLA-HRLGIHHIK----------TELEELGFEALYPNRYRVIKEVVK------
------------------------------------------------------------
------------------AARGNRKEMI--------------------------------
-----------------------------------------QKILSEIEGRLQEAGIP--
-------------------------------CRVSGREKHLYSIYCKMV------L----
---------KEQR-F----------------H----------------------------
------------------------SIM-----------------DIY-------------
--A-----------FRVI--------V--------ND-----------------------
------------------------------------------------------------
------------------------------------------------------------
----------SD---------------------------------TCYRVLG--------
QMHSL----------------------------YKP----------------R-PG-RVK
DYIAI--PKANG--------------------------------YQSLHTSMIGPH-G--
------------------------------------------------------------
--------------------------------------------------VP--------
----------------------VE-VQIRTEDMDQMAEMGVAA-----------------
-----------------HWAYKE-HGE---------------------------------
----------------------TSTTAQIR------------------------------
------------------------------------------------------------
-----------------AQRWMQS------------LLEL--------------------
------QQS-------------------------------------------------AG
SSFEF---------------------------------------IE--------------
-------------------------------SV---------------------------
------------------------------------------------------------
----------------------------------------------KSDLF---------
------------------------------------------------------------
-------PD----------------EIYVF-TP------------EG-------------
----------------------RIVEL-----PAGATP-------VDFAYAVHTD-----
----------IGHACV--------------------------------------------
----GARVDR-QPY-------PL-----------SQP-LTSGQTVEI-------------
--ITAPG------------------------------------ARP--------------
NAAWL-------NFVVSSKARAKIRQLL------------------KNLKRDDSVSLGRR
LLNHALGG-----------------------------------SRKLNEIPQE-NIQREL
-------------------------------------DR---------------------
---------------------------M-KLATLDD------------------------
--LLA------------EIGLGNAMSV--------------VVAKNL-------------
-----------------QHGDASI------------------------------------
------------------------------------------------------------
------------------------------------------------------------
------------------------------------------------------------
----------------------------------PPATQS-HGHLPIK------------
------------------------------------------------------------
-------GAD-----------------------GVLITFAKCCRPIPGD-----------
---------------------------PIIAHVSPG----------------------K-
----------------------------------------------G-------------
------------------------------------LVIHHES----------CRNIR-G
YQ----------------------------------------------------------
----------KEPE------------------------K---------------------
-------------------------------------FMAVE--------WDK-------
--------------------------------------ETAQEFITEI----KVEM-FN-
-------------------------HQG------ALANL-----------TAAINTTTSN
IQSLNTEEKDG-R-------------------------------VYSAF-IRLTA-----
----------------------------------------------RD------------
----RVHLANIMRKIRVMP-----------------------------DVIKVTRNRN--
------------------------------------------------------------
------------------------------------------------------------
------------------------------------------------------------
------------
>Enterococcus_faecalis_WP_104859299.1
------------------------------------------------------------
------------------------------------------------------------
------------------------------------------------------------
------------------------------------------------------------
------------------------------------------------------------
------------------------------------------------------------
------------------------------------------------------------
------------------------------------------------------------
------------------------------------------------------------
------------------------------------------------------------
------------------------------------------------------------
------------------------------------------------------------
------------------------------------------------------------
------------------------------------------------------------
------------------------------------------------------------
------------------------------------------------------------
------------------------------------------------------------
------------------------------------------------------------
------------------------------------------------------------
------------------------------------------------------------
------------------------------------------------------------
------------------------------------------------------------
------------------------------------------------------------
--------------------------------------------------------MPKE
EILTGP------------------------------------------------------
------------------------------------------------------------
------------------------------------------------------------
------------------------------------------------------------
----------------------A-VIK---------------------------------
----------------IVSTY------------------------------MGPE--HVE
-------------------LVQKALTY----------------------------AE---
----------KA----------------------------HEGQV---------------
-------------------RQSG------------------------EP-----------
------------------------------------------------YI----------
---------------------IH------------------------PIQVAGIL-----
----------AE----------------------------LHMDPHTV------------
---ATGFLHD--------------------------------------------------
-------------------------------VVEDTD-V---------------------
-----------------------------TLDDLKEEF----------------------
----------------GEDIAMLVDG---------------------VTK--------LG
KIK-Y-------------------------------------------------------
-------------------------------------------------------K----
-----------------------------------SHE----------------------
----------------E------------Q------------------------------
-LAENHRK-----------MLLA--M---------------AQDLRVIMVKLADRLHNMR
TL----------------------------------------------------------
------------------------------------------------------------
---KHL-RE------------------------------------------DKQRRIAQE
TLEIYA-PLA-HRLGISRIK----------WELEDTALRYINPNQYYRIVNLMQ------
------------------------------------------------------------
------------------SKRDEREAYV--------------------------------
-----------------------------------------AEAVEDIRLATEDLEIY--
-------------------------------AEIYGRPKHIYSIYRKMK------D----
---------QKKQ-F----------------N----------------------------
------------------------EIY-----------------DLL-------------
--A-----------IRVI--------V--------DS-----------------------
------------------------------------------------------------
------------------------------------------------------------
----------IK---------------------------------DCYAVLG--------
AIHTR----------------------------WTP----------------M-PG-RFK
DYIAM--PKANM--------------------------------YQSIHTTVIGPK-G--
------------------------------------------------------------
--------------------------------------------------NP--------
----------------------VE-VQIRTHEMHQIAEFGVAA-----------------
-----------------HWAYKE-GKA--EKIE---------------------------
------------------------TDELTK------------------------------
------------------------------------------------------------
-----------------QVDWFHE------------IIEL--------------------
------QDE-------------------------------------------------SY
DASEF---------------------------------------MQ--------------
-------------------------------GV---------------------------
------------------------------------------------------------
----------------------------------------------KEDIF---------
------------------------------------------------------------
-------SD----------------KVYVF-TP------------SG-------------
----------------------DVTEL-----PKGSGP-------LDFAYSIHTE-----
----------IGNKTT--------------------------------------------
----GAKVNG-KMV-------QL-----------DYV-LKNGDIIEV-------------
--LTSPN-----------------------------------SFGP--------------
SRDWL-------KMVKTSKAKNKIKRFF------------------KEQDREDNIIKGHD
AVIKYMTEI----------------GFTPK-----------------EFLTKN-KMAEVL
-------------------------------------DK---------------------
---------------------------F-KFQTEDD------------------------
--LFA------------AVGYGEVSAQ--------------VVCNRL-------------
-------------------TEKERRE----------------------------------
----------------------------------------QE-LERQRQEA---------
------------------------------------------------------------
---------------------------------------EELLN----------------
-----------------QPAKKE-SEK---M------KVRHEGGIVIQ------------
------------------------------------------------------------
-------GVD-----------------------NLLIRLSRCCNPVPGD-----------
---------------------------EIVGYITKG----------------------R-
----------------------------------------------G-------------
------------------------------------VSIHRAD----------CPNVQ-H
QE----------------------------------------------------------
----------ELAQ------------------------R---------------------
-------------------------------------LIEVE--------WEDT------
-----------------------------------E--HSRKEYAADL----EIYG-YD-
-------------------------RSG------LLSDV-----------LQVISSMTKN
LVGVEARPSKD-K-------------------------------MAQIH-VTVKI-----
----------------------------------------------QN------------
----LSHLKNIVDKIKSVP-----------------------------DVYSVRRTNG--
------------------------------------------------------------
------------------------------------------------------------
------------------------------------------------------------
------------
>Gloeobacter_violaceus_WP_011142742.1
------------------------------------------------------------
------------------------------------------------------------
------------------------------------------------------------
------------------------------------------------------------
------------------------------------------------------------
------------------------------------------------------------
------------------------------------------------------------
------------------------------------------------------------
------------------------------------------------------------
------------------------------------------------------------
------------------------------------------------------------
------------------------------------------------------------
------------------------------------------------------------
------------------------------------------------------------
------------------------------------------------------------
------------------------------------------------------------
------------------------------------------------------------
------------------------------------------------------------
--------------------------------------MR--------------------
------------------------------------------------------------
------------------------------------------------------------
------K------------------------GV---------------------------
------------------------------------------------------------
--------------------------------------------------------VGGM
HLVSAE------------------------------------------------------
------------------------------------------------------------
---------------FET------------------------------------------
-------------------------------------LQLPDW-----------------
--------------------LKD-CLD---------------------------------
----------------HPHGTQ-------------------------EWTTANSET-SLT
T-P--RTV------SLDRGLIARAFDF----------------------------AY---
----------RL----------------------------HTGQN---------------
-------------------RASG------------------------EP-----------
------------------------------------------------YI----------
---------------------LH------------------------PVQVAGML-----
----------RE----------------------------LGSDSAMV------------
---AAGFLHD--------------------------------------------------
-------------------------------IIEDTA-T---------------------
-----------------------------TSEDLEQLF----------------------
----------------GEQVRLLVEG---------------------VTK--------LS
KFT-F-------------------------------------------------------
-------------------------------------------------------D----
-----------------------------------SKE----------------------
----------------E------------R------------------------------
-QAENFRR-----------MFLA--M---------------AQDIRVIVVKLADRLHNMR
TL----------------------------------------------------------
------------------------------------------------------------
---DFL-PT------------------------------------------HKQRRIAQE
TMDIFA-PLA-NRLGIWRFK----------WELEDLAFKYLDPDAYRHMQKLVS------
------------------------------------------------------------
------------------QKRAEREQFI--------------------------------
-----------------------------------------DQVVQTIRAEIDRQHI---
------------------------------HGEITGRPKHLWGIYQKMQ------R----
---------QQKE-F----------------H----------------------------
------------------------EIY-----------------DVS-------------
--A-----------VRII--------V--------EQ-----------------------
------------------------------------------------------------
------------------------------------------------------------
----------QE---------------------------------ECYRALS--------
IVHNK----------------------------FRP----------------I-PG-RFK
DYIGL--PKPNR--------------------------------YQSLHTAVVGPE-G--
------------------------------------------------------------
--------------------------------------------------KP--------
----------------------LE-VQIRTVDMHRIAEYGIAA-----------------
-----------------HWKYKE-AG----SVV---------------------------
------------------------VASQEE------------------------------
------------------------------------------------------------
-----------------KFTWLRQ------------LLDW--------------------
------QSD-------------------------------------------------LK
DAGEY---------------------------------------LE--------------
-------------------------------TI---------------------------
------------------------------------------------------------
----------------------------------------------KEDLF---------
------------------------------------------------------------
-------YS----------------EVYVF-TP------------KG-------------
----------------------DVVEL-----PRGGTP-------VDFAYRIHTE-----
----------VGNRCV--------------------------------------------
----GAKVND-RMV-------PL-----------DSQ-LKNGDIVEI-------------
--LTSKN------------------------------------SHP--------------
SLDWI-------NFVVTSSAKNRIRQWF------------------KRSTREQNIEQGRD
MLARELGKG-----------------------------------NLENLLKSD-RMLKVA
-------------------------------------QR---------------------
---------------------------L-NFTTVED------------------------
--LLA------------ALGYGEVTQA--------------SVLNKL-------------
-----------------------QE-----------------------------------
-------------------------------------------STPTSTPA---------
------------------------------------------------------------
---------------------------------------EMV---E--------------
-----------------LPTQKS-AGM---PTP---------SDKPIL------------
------------------------------------------------------------
-------GIE-----------------------GIPYHLAKCCNPLPGE-----------
---------------------------PIIGVVTRIN---------------------R-
----------------------------------------------S-------------
------------------------------------ISIHHHG----------CPNA---
TK----------------------------------------------------------
----------VDPD------------------------Q---------------------
-------------------------------------LIPVS--------WNRSY-----
----------------------------------TQPGRP-HTYPVEI----QVEV-ID-
-------------------------RIG------MLKDL-----------LDRLASERIN
VRDARVSTYPN-S-------------------------------TAIVD-LKIDI-----
----------------------------------------------TG------------
----KQQLDQVAAQMGKMA-----------------------------DVLTVRCRHRHR
E-----------------------------------------------------------
------------------------------------------------------------
------------------------------------------------------------
------------
>Klebsormidium_nitens_GAQ91082.1
------------------------------------------------------------
------------------------------------------------------------
---------------------------------------------------MAPCVASVP
WQ--------------QEVGRIAH------------------------------------
----------ILVESRNSLSALKESEGWHGK-----------------------------
----------------------------------------------------------QR
ATKRRTP-----------------------------------------------------
------------------------------------------------------------
-------------------------------------PH-G-------------------
------------------------------------------------------------
---------------KGAHASTLGPAT---------------------------------
----------------------------------LSSTCLLCSQKV--------------
------------------------------------------------------------
---------------------------------SSRGVRSPPSQQRA-------------
-----------------KPSLALTRLPDL-------------------------------
------------------------------------------------------------
------------------------------------------------------------
----------------------------------------GGLKASGVSRRRS-------
------------LS------------------GAPVPARAWLDSL---------------
------------------------------------------------------------
------------------------AAPRTAPPAPHDR-----------------------
---------------------------------------LQQGRRREPLLDGS-------
------------------------------------------------------------
-----IDP-----------------------------------QGSWQEEGEGREAAAEV
GVAGELTSEELWL-----------------------------------------------
----------------------SVREQPGFSV----------------------------
------------------------------------------------------------
--------------------------------ERLGGQRIVELVSAW-------------
-----------------------DRLA---------------------------------
-------------------PQLPPDVGNGA------------------------------
----------------AAQVLLGALKL----------------------------AV---
----------PALQ-------G--------------------------------------
--------PC---------VAEG----------------G-------RP-----------
------------------------------------------------RL----------
---------------------LR------------------------ALEIAKTL-----
----------AS----------------------------LKMDAATL------------
---AAGVLVE--------------------------------------------------
-------------------------------AVAAGT-L---------------------
-----------------------------SEAAVEAEL----------------------
----------------GPAVGRLLHD---------------------SGR--------VR
ALPSR-------------------------------------------------------
------------------------------------------------------------
------------------------------------VDS---------------------
--------------YDD------------D------------------------------
-TARALRQ-----------FCLA------------------FHDVRAIVVELAARLETMR
HV----------------------------------------------------------
------------------------------------------------------------
---GGL-PR------------------------------------------YQQALVALE
TLAIYA-PMA-HALGTGSLM----------WELEDAAFRVLYPSAYASCEAFLR------
------------------------------------------------------------
------------------RHWADSPALL--------------------------------
-----------------------------------------DGATAALDAALRRDSRMGQ
----LA----------------------H-SWALSSRTKSLYSFMRKQL------K----
---------DGRG-----------------HS----------------------------
------------------------EVY-----------------DLL-------------
--G-----------LRMI--------I--------KP-----------------------
------------------------------------------------------------
-VPGGG-----------------------------------------------------R
AAEEARG---AE---------------------------------ACYRVRE--------
VALQL----------------------------WQE----------------V-PQ-RYK
DYIGR--PKKNG--------------------------------YQSLHMLVQPAG----
--------------------------------------------------GGV-------
--------------------------------------------------APP-------
----------------------VE-LQVRTERMDAQAVSGAAA-----------------
-----------------HGAYKG-GL-T--------------------------------
--------------------------------------------D---------------
--PQ--------------------------------------------------------
-----------------QVEQLRLI-----------------------------------
-----------------------------------------------------MEAAAQM
AAASF---------------------------------------RTPPGR----------
------------------------------------------------------------
------------------------------------------------------------
----------------------------------------------ATPVV---------
----------------------------AGA-----------------------------
-----AAED----------------HVFAMLDK------------NGDGRL---------
--------------S-VEELQAAMLEL-------GASG------AGDAA-----------
------------------------------------------------------------
------------------------------------------ELMTL-------------
LDCNTDGSVSLA------------------------------------------------
------------EFALFRRRIAVLRDLP-----------------DRDAAIHAQLAAAWA
DPPGEVAEASYWP--------LLEDGNEKGATTGQPIPGAPGEGDAQRSPCAE-DADERG
------GAAAGA---GNRAEAGPRPE-----EGAAGADR---------------------
-----GVEATG-GAA-----------NASWSTGGDTSA--RRAGL-----------EGSS
RELLLR-----------GVQSSSRPSSVAASAG--------RV-----------------
-------------GGRALGAGGARSGAPRSQAVGAS------------------------
----------------FGGRGGSGVAAVASRGAVAEELVEELRQRGGRAAGAPPA-----
--------------------------------------------------VVD-------
----------EQE------FLVEKGS-----------DLDRKLSHYTA------------
---------------SSAAKPHPHPSPTPSGTGRTPGGANGGADHVLTRQ----------
----ELNRRLAGIPNEGPAELGLAPAGE------------------------------GG
NGRAGTEGERGRGLARALQRVERQMAEGRYDAARTLLNVVAERHPDEGRLWLLFGHLESR
DPL--GAG-----ASQVYARAQACLEREATAAKQRGDCAA--------------EEWQRV
EADL--AEARAALRSLPAEGGSGGG---------------VSAARAGADPLRHVLGRGGE
RGSMPRSGAA--LHQLALSFASQGNVARARTLLLTGLQAAPRDAVLR----LTLARLEAD
AGNIAAARDHFQLAAAAAPHNVL---------AWQ------SWGVFEAKQGDFGAARRLF
ERGL-----ALDPRD-----------------------A---------------------
-------------------------------------RLLLT--------WAKQE-----
------------------------------------------------------------
------------------------ARRGCPEG---------------KEKATELYQRCLD
IDKKNAPAWQAWGLLE--------------------AETGNVFG-ARRL-FEACLQ----
-----------------------------------EVP--------HDPAPLTAYARMER
LFGALDAARTLLKRATYMDPRHQPAWTEWSLLEQQAGRPA-----AAAELLERARAVPAP
KGAPAPGERKLGE---------A-------------GNGRARHRKGPR--RKEAGLQEGS
AADASVAEGRSRLSF-----EASVQA------------LKDSFR-PSTAS----------
------------------------------------------------------------
------------
>Klebsormidium_nitens_GAQ87841.1
------------------------------------------------------------
------------------------------------------------------------
---------------------------------------------------MAN------
------------------------------------------------------------
----------------SS------------------------------------------
------------------------------------------------------------
------------------------------------------------------------
------------------------------------------------------------
------------------------------------------------------------
------------------------------------------------------------
-----------------------MLGC----------------LRSTGENFLGNA-----
----------------------------------VSPEPLSAPWQ---------------
------------------------------------------------------------
-------------------------------PH---------------------------
-------------------------VSRF-------------------------------
------------------------------------------------------------
------------------------------------------------------------
------------------------------------------------------------
-----------------------------------I------------------------
-------------------------------RAL--------------------------
------------------------CRNSEPSTR-R----------------------WQR
QVVAAAQ------------------------SKQ--------------------------
------------------QWVESRFSG---------------------------------
------------------------GLD--------------------------LFGISRE
AIGNNEG-----------------------------------------------------
-----ALGFRIGR--------------------GLLVCSAARGS----------------
------------------------------------------------------------
-----------------------------GLQDAP-PAVTPQT-----------------
--------------------LWQ-GLK---------------------------------
----------------PTVSYLS-------------------------------------
--------------DYELDRVEEGLKV----------------------------AF---
----------DA----------------------------HDGQR---------------
-------------------RKSG------------------------EP-----------
------------------------------------------------YI----------
---------------------IH------------------------PVAVAEIL-----
----------GQ----------------------------MQMDCETI------------
---IAGLLHD--------------------------------------------------
-------------------------------TVEDTDAV---------------------
-----------------------------TFESIERQF----------------------
----------------GAGVRRIVEG---------------------ETK--------VS
KLG-K-IQR--------PKEG---------------------------------------
-------------------------------------------------------A----
-----------------------------------PPQ----------------------
----------------D------------V------------------------------
-KAEDLRS-----------LFCT--M---------------TQEVRIIIVKLADRLHNMR
TL----------------------------------------------------------
------------------------------------------------------------
---SHM-PP------------------------------------------HKQHYIADE
TLRVFA-PLA-RLLGMYRIK----------SELEELSFMYSAPQQHALIRRRMD------
------------------------------------------------------------
------------------ELRRQQEPAV--------------------------------
-----------------------------------------AKAKRDLEDRLSKDACL-C
----LT----------------------H-SFRVETLCKEAYSIYKKVK------A----
---------SGCE-I----------------E----------------------------
------------------------DVC-----------------NIA-------------
--Q-----------LRII--------L--------EP-----------------------
------------------------------------------------------------
-KPIAQLSLAP--------------------------------------------PGATF
TD--------QQ---------------------------------LCYHVLG--------
LIHKM----------------------------WTP----------------V-PG-AVK
DYIAT--AKPNG--------------------------------YRSLHTTLLPLG-A--
--------------------------------------------------KPL-------
--------------------------------------------------IP--------
----------------------LE-VQIRTADMDRVAEWGDHC-----------------
-----------------RAGGGG-LVYT-EASTSESSEDGNCNGNSLY------------
------GPTLRLARSRGPG---LANEEIKR------------------------------
------------------------------------------------------------
-----------------RMKWLDS------------IREW--------------------
------QEEF----------------------------------------------VGNM
TAREF---------------------------------------VD--------------
-------------------------------TI---------------------------
------------------------------------------------------------
----------------------------------------------TGDLF---------
------------------------------------------------------------
-------SS----------------RVFVF-ST------------SG-------------
----------------------EPLNL-----PKGATV-------IDYAYQKDTQ-----
----------MANRMV--------------------------------------------
----GAKVNG-NSV-------PV-----------KTV-LCNADVVEI-------------
--LEYEG-DKR-----------------------------KAFRR---------------
HQQWL-------KDARTRSARHKLTKYL------------------RETGV---------
-----TLGE---------------------------------------ELTGD-LVKEFV
-------------------------------------LE---------------------
---------------------------DGAGSWSE-------------------------
------------------------------------------------------------
------------------------------------------------------------
------------------------------------------------------------
------------------------------------------------------------
------------------------------------------------------------
---------------------------------LVESSSSGEDSDGV-------------
------------------------------------------------------------
-----SDGVKR-----------------------------------RGA-----------
---------------------------GVNGHGVESFDTQIDEEEKRLLAQRIEEEERRV
--------------NERLASNGAASPSSN-----------------GRV-----------
---------------------KVNGFARPGGSPKGENEAENEA----------GVVFR--
-----------------------------------------GH-----------------
----------QHRQL---------------------------------------------
----------------------------------------TQ--------WH--------
--------------------------------------EEGEASVMWL----DVRC-MD-
-------------------------RKG------LLADV-----------SQILSASGFS
IKSYTGHT--V-R------------------------------GYGMML-FGIELE----
------------------------------------------VSQQTN------------
----VDKMATVLQEVLRVQ-----------------------------NVTGWYIGCTLR
QAS------------------------------------------------------LMS
K--SK-------------------------------------------------------
------------------------------------------------------------
------------
>Marinithermus_hydrothermalis_WP_013704776.1
------------------------------------------------------------
------------------------------------------------------------
---------------------------------------------------MMT------
------------------------------------------------------------
------------------------------------------------------------
------------------------------------------------------------
------------------------------------------------------------
------------------------------------------------------------
------------------------------------------------------------
------------------------------------------------------------
------------------------------------------------------------
------------------------------------------------------------
------------------------------------------------------------
------------------------------------------------------------
----------------------SLVTPHT-------------------------------
------------------------------------------------------------
------------------------------------------------------------
------------------------------------------------------------
------------------------------------------------------------
------------------------------------------------------------
------------------------------------------------------------
------------------------------------------------------------
------------------------------------------------------------
------------------------------------------------------------
------------------------------------------------------------
------------------------------------------------------------
------------------------------------------------------------
------------------------------------------------------------
--------------------LWK-HLE---------------------------------
----------------PKLGYLT-------------------------------------
--------------PQQRNRVQEALEF----------------------------AF---
----------TA----------------------------HDGQH---------------
-------------------RKSG------------------------DP-----------
------------------------------------------------FI----------
---------------------TH------------------------PVAVAGIL-----
----------AE----------------------------LKMDEDTL------------
---IAGLLHD--------------------------------------------------
-------------------------------TVEDTD-V---------------------
-----------------------------TLDAIEARF----------------------
----------------GPTVRRIVEG---------------------ETK--------VS
KLP-K-IAE---------------------------------------------------
------------------------------------------------------------
-----------------------------------SIE----------------------
----------------D------------E------------------------------
-QAENLRQ-----------MFIA--M---------------TEDVRIIIVKLADRLHNMR
TL----------------------------------------------------------
------------------------------------------------------------
---EFM-PP------------------------------------------EKQQRISRE
TLEIFA-PLA-HRLGIGQIK----------WELEDLAFRYLHPEECAALEVRLS------
------------------------------------------------------------
------------------HHRAEHQAIV--------------------------------
-----------------------------------------ERAKAALEEALAKDYVLKL
----AV----------------------Q-EYTVTGRTKHLYSIWKKME------R----
---------DGKT-L----------------E----------------------------
------------------------QIY-----------------DLL-------------
--A-----------LRVI--------L--------DP-----------------------
------------------------------------------------------------
-RPSSDP-----------------------------------------------------
----------EE--------------------------AKAREKQVCYHVIG--------
LVHAL----------------------------WQP----------------I-PG-RVK
DYIAM--PKPNG--------------------------------YQSLHTTVITWQ-G--
------------------------------------------------------------
--------------------------------------------------MP--------
----------------------LE-VQIRTREMHRIAEYGIAA-----------------
-----------------HWLYKE-------------------------------------
---------------------GLTNPEEVKR-----------------------------
------------------------------------------------------------
-----------------RVSWLRA------------IQEW--------------------
------QQE-------------------------------------------------FS
SSREF---------------------------------------VE--------------
-------------------------------AV---------------------------
------------------------------------------------------------
----------------------------------------------TKDLL---------
------------------------------------------------------------
-------GG----------------RVFVF-TP------------KG-------------
----------------------QIINL-----PKGATP-------VDFAYHIHTE-----
----------VGHSMI--------------------------------------------
----GAKVNG-RIV-------PL-----------SYE-LQNADIVEI-------------
--ITSKAS-----------------------------------TGP--------------
SKDWL-------NYAKTRSARSKIRHFF------------------REQERGETLVKGQR
ALEKYLKRR-------------------------------------GLPLPKEAELEAIA
-------------------------------------QK---------------------
---------------------------LLGHASPED------------------------
--LYL------------AIVQGRVTTA--------------QVARLL-------------
------------------------------------------------------------
------------------------------------------------------------
------------------------------------------------------------
------------------------------------------------------------
-----------------VPEEER---------------TPRIAPPPDKK-----------
------------------------------------------------------------
--QPLNLGVY------------------LEGDLKAPIKMASCCRPVRDD-----------
---------------------------AILGYVTRG----------------------R-
----------------------------------------------G-------------
------------------------------------VTVHRTD----------CPNMKRL
LR----------------------------------------------------------
----------EQPE------------------------R---------------------
-------------------------------------CLAAR--------WDS-------
--------------------------------------STNGTYLVQL----HIEA-DD-
-------------------------RAG------LLRDV-----------LNVFALMGKS
VLSADTQVS---G------------------------------TTASMQ-LRFEV-----
----------------------------------------------KD------------
----AQELARIKEGIRKIP-----------------------------EIRRITRM----
------------------------------------------------------------
------------------------------------------------------------
------------------------------------------------------------
------------
>Micromonas_pusilla_CCMP1545_XP_003059515.1
------------------------------------------------------------
------------------------------------------------------------
------------------------------------------------------------
------------------------------------------------------------
------------------------------------------------------------
------------------------------------------------------------
------------------------------------------------------------
------------------------------------------------------------
------------------------------------------------------------
------------------------------------------------------------
------------------------------------------------------------
------------------------------------------------------------
------------------------------------------------------------
------------------------------------------------------------
------------------------------------------------------------
------------------------------------------------------------
------------------------------------------------------------
------------------------------------------------------------
------------------------------------------------------------
------------------------------------------------------------
------------------------------------------------------------
------------------------------------------------------------
------------------------------------------------------------
------------------------------------------------------------
------------------------------------------------------------
------------------------------------------------------------
------------------------------------------------------------
------------------------------------------------------------
------------------------------------------------------------
---------------------MD-------------------------------------
--------------ALERDEVRAAVAV----------------------------AH---
----------DA----------------------------HDGQR---------------
-------------------RKSG------------------------EP-----------
------------------------------------------------FV----------
---------------------TH------------------------PVAVAGIL-----
----------AD----------------------------QRMDHETV------------
---IAGLLHD--------------------------------------------------
-------------------------------TVEDTDLV---------------------
-----------------------------TFESIQERF----------------------
----------------GAAVRRIVEG---------------------ETK--------VS
KVS-S-S-----------------------------------------------------
------------------------------------------------------------
-----------------------------------TKA----------------------
----------------N------------V------------------------------
-QADDLQQ-----------MFLA--M---------------TQEVRVIVVKLADRTHNMR
TL----------------------------------------------------------
------------------------------------------------------------
---WSL-KP------------------------------------------DKRRRIAQE
TLLVFA-PLA-KLLGMYKVK----------NELEELAFMHVAPEQHAITSRWFD------
------------------------------------------------------------
------------------ELSKRQEPVV--------------------------------
-----------------------------------------TRAAAELQKMCDEDDFLKS
----AC----------------------E-RVEIQCRAKELYGVYRKAG------G----
---------ERIP-TA--------PPGSDAER----------------------------
------------------------ESL-----------------EL--------------
------------------------------------------------------------
------------------------------------------------------------
------LSSR----------------------------------------------LRRA
LT--------SR---------------------------------LCYHVLG--------
IVHAA----------------------------WPP----------------V-PG-RMK
DYIAT--PKLNG--------------------------------YKALHTVVQPIG-GGA
KRGK----W-------------GEG-----------------------GGDEV-------
--------------------------------------------------FP--------
----------------------LE-LQIRTEDMHRMAECGIAADKEVK------------
------------------------------------------------------------
-------------------AAVLIKSGHER------------------------------
------------------------------------------------------------
-----------------QLAWLAN------------IREW--------------------
------QEEF----------------------------------------------LGVL
TAEEF---------------------------------------VD--------------
-------------------------------TI---------------------------
------------------------------------------------------------
----------------------------------------------TGDLL---------
------------------------------------------------------------
-------GR----------------RVFVF-TP------------EG-------------
----------------------GVMNL-----PAGSTV-------VDYAYYTD-------
----------VGVDMI--------------------------------------------
----AAKVNG-VDV-------DA-----------DYR-LSNADVVEIIATENS-G----L
ELFAGAGEASA-----------------------------SAVARAVAKQKV-----A-L
QKGFF-------DIAKTRSAKYKIQKFL------------------AENGD---------
-------------------------------------------------------VPRTT
-------------------------------------A----------------------
------------------------------------------------------------
------------------------------------------------------------
------------------------------------------------------------
------------------------------------------------------------
------------------------------------------------------------
------------------------------------------------------------
------------------------------------------------------------
------------------------------------------------------------
--------------------------------------------P---------------
------------------------------------------------------------
----------------------------------------------A-------------
------------------------------------------------------------
------------------------------------------------------------
------------------------------------------------------------
------------------------------------------------------------
------------------------------------------------------------
-----------------------------------LGAV-----------SAAAPNSEVD
V-----------------------------------------------------------
------------------------------------------------------------
-------------------------------------------------ILNG-------
------------------------------------------------------------
A--RN-----------------DVVR----------------------------------
------------------------------------------------------------
------------
>Micromonas_pusilla_CCMP1545_XP_003060243.1
------------------------------------------------------------
------------------------------------------------------------
---------------------------------------------------MPR------
------------------------------------------------------------
------------QLAKGRAGNLREVKICA-------------------------------
------------------------------------------------------------
------------------------------------------------------------
------------------------------------------------------------
----------------------------------------G-------------------
------------------------------------------------------------
----------RDRTRARARNAHARRST---------------------------------
----PHA------------------------DASRSNRTLRALARDVA------------
------------------------------------------------------------
-----------------------------RSPADTRDLAGPRAGGRRR------------
--------------------ARSEEAPLA-------------------------------
------APREERRP----------------------------------------------
------------------------------------------------------------
--------RP------------------------PRAFIIMMLGTSPSVS----------
-------------------------------VGIPVRAASPATTNA--------------
------------------------------------------------------------
-----------------------TASSASASPATRVSP-------------------LHH
ALSSSPSG----------------------DGAALNTQLNGSLSGSGPRKSFSSLSN---
----------------SGGSSLRRSSVERGRAVF--------------------------
-----VKPVAP--------------------------------AAGGTVTGFHLEPSSRT
GTNNAGFRDRGSDATTPGASVV---------------------------DA------GGL
SAGLSALQIELEDARS--SIVSPTKTKPPLPT----------------------------
------------------------------------------------------------
-------------------------SARRSLDASGSPTKSSRV-----------------
---------------------GSGLLT---------------------------GT----
----------------PPLEALNDVEAAILRD------------------AQARHA----
--------------AFGLPGVVSAFRV----------------------------AA---
----------RA----------------------------HRGDVD--------------
-------------------DVDGSE----------------------AP-----------
------------------------------------------------FL----------
---------------------KR------------------------CVECASII-----
----------AH----------------------------LGMDSSAV------------
---AAALLCN--------------------------------------------------
-------------------------------VLDRTP-V---------------------
-----------------------------IAEELAVAL----------------------
----TG----------RPAVIDMVKG---------------------ASRL-----ALVS
RMR-R-------------------------------------------------------
------------------------------------------------------AS----
-----------------------------------AREL---------------------
----------------D-------A----E------------------------------
-ERMQLRA-----------MLIA------------------ATDARVVIVKLADRLATLT
SL----------------------------------------------------------
------------------------------------------------------TAAADG
GGVDAL-----------------------GG------ER------------DRATRLADE
TLDVFV-PLA-SRLGIWTLK----------ARLEDACFALLHPAEHAALSLELR------
------------------------------------------------------------
--------------------DGEQREAI--------------------------------
-----------------------------------------TRAVGDVSAALRAAGV---
----------------------------DDASDVCGRPKSLYSAFRKMR------A----
---------KGLGSI-----H---------------------------------------
------------------------DVH-----------------DVR-------------
--A-----------LRII--------V--------DG-----------------G-----
------------------------------------------------------------
------------------------------------------------------------
----------EA---------------------------------SCYAALA--------
AVHAREG--------------------------WTA----------------V-EG-KTK
DYVAS--PKKNG--------------------------------YRSLHTVVRDAS-GRA
------------------------------------------------------------
------------------------------------------------------------
----------------------FE-IQIRTREMHDAAEYGLAA-----------------
-----------------HWRYKE------------------------------PE-----
------HAAGGLEDGTRLNAGGGGASSTLRAVDE--------------------------
------------------------------------------------------------
-----------------QIAWARF------------MLSW--------------------
------QGQLADDKCR--------------------------------------------
--------------------------------------------VDSHSPSSG-------
-------------------------GGDSHSGIPAMVP----------------------
------------------------------------------------------------
SACPCAFPAHASTCENDEGVVAFGSSRGRGGALVSA----------DSALCGSCDDSHS-
----------------------------HSSPA---------DRSHS-------------
-----SRADREYESSGVDAEPATPAPIFVVAVV------------DG-------------
-----------AM---------RVLEV-----PRGAAL-------SDAVLALGVD-----
-------DGRLSEFQT-------------------------------------VS-----
----SVSVNR-ETV-------PR-GAE------PAIE-LHMGDLLEI---SHDA------
--IAGGESPEGS---------------------------------P-------GT-----
---------SAGSVLAIEAQRRRLMSAV--------------------------------
------------------------------------------------------------
------------------------------------------------------------
------------------------------------------------------------
------------------------------------------------------------
------------------------------------------------------------
------------------------------------------------------------
------------------------------------------------------------
------------------------------------------------------------
------------------------------------------------------------
------------------------------------------------------------
------------------------------------------------------------
------------------------------------------------------------
----------------------------------------------GESI----------
------------------------------------------------------------
------------------------------------------------------------
-------DVVAPPGLG--------------------------------------------
------------------------------------------------------------
---------------------------------------------------HGVVP----
------------------------VSSGV--------------------KRAPVKTSA--
------------------------------------------------------------
----------------------------------------------AN------------
------------------------------------------------------------
------------------------------------------------------------
------------------------------------------------------------
------------------------------------------------------------
------------
>Meiothermus_silvanus_WP_013156925.1
------------------------------------------------------------
------------------------------------------------------------
--------------------------------------------------MSQA------
------------------------------------------------------------
------------------------------------------------------------
------------------------------------------------------------
------------------------------------------------------------
------------------------------------------------------------
------------------------------------------------------------
------------------------------------------------------------
------------------------------------------------------------
------------------------------------------------------------
------------------------------------------------------------
------------------------------------------------------------
----------------------VDISPTQ-------------------------------
------------------------------------------------------------
------------------------------------------------------------
------------------------------------------------------------
------------------------------------------------------------
------------------------------------------------------------
------------------------------------------------------------
------------------------------------------------------------
------------------------------------------------------------
------------------------------------------------------------
------------------------------------------------------------
------------------------------------------------------------
------------------------------------------------------------
------------------------------------------------------------
--------------------LWA-RLE---------------------------------
----------------PKIAYLP-------------------------------------
--------------PAEQGRVRTALEF----------------------------AF---
----------AA----------------------------HQGQL---------------
-------------------RKSG------------------------EP-----------
------------------------------------------------YI----------
---------------------VH------------------------PVAVAEIL-----
----------AE----------------------------LGLDAETL------------
---MAGLLHD--------------------------------------------------
-------------------------------TVEDTE-V---------------------
-----------------------------KPEDIEERF----------------------
----------------GTAVRRIVEG---------------------ETK--------VS
KLY-K-LAHQV-------------------------------------------------
-----------------------------------------------------AEERP--
-----------------------------------SLE----------------------
----------------E------------Q------------------------------
-RAEDLRQ-----------MFIA--M---------------AEDVRIIIVKLADRLHNLR
TL----------------------------------------------------------
------------------------------------------------------------
---EFM-PP------------------------------------------HKQTRIARE
TLEIYA-PLA-HRLGIGQIK----------WELEDLSFRYLEPEAYADLLGRLK------
------------------------------------------------------------
------------------SHRAEREAAV--------------------------------
-----------------------------------------ERGKEALEAVLQRDSVLGA
----SI----------------------Q-GYEVTGRTKHLYSIWKKMQ------R----
---------EGRA-L----------------E----------------------------
------------------------QIY-----------------DLL-------------
--A-----------LRVI--------L--------EP-----------------------
------------------------------------------------------------
-RPTPNL-----------------------------------------------------
----------EE--------------------------KAMREKQVCYHVLG--------
LVHAL----------------------------WQP----------------I-PG-RVK
DYIAV--PKPNG--------------------------------YQSLHTTVIAGS-G--
------------------------------------------------------------
--------------------------------------------------LP--------
----------------------LE-VQIRTREMHQIAEYGIAA-----------------
-----------------HWLYKQ-------------------------------------
---------------------GLTDPEEIKR-----------------------------
------------------------------------------------------------
-----------------RVDWLRS------------IQEW--------------------
------QAE-------------------------------------------------FS
SSREF---------------------------------------VD--------------
-------------------------------AV---------------------------
------------------------------------------------------------
----------------------------------------------TRDLL---------
------------------------------------------------------------
-------GG----------------RVFVF-TP------------KG-------------
----------------------RIINL-----PRGASP-------VDFAYHIHTE-----
----------VGNHMV--------------------------------------------
----GAKVNG-RIV-------PL-----------SYE-LQNGEIVEI-------------
--LTAKTA------------------------------------HP--------------
SKDWL-------EYAKTRSAKQKVRAFF------------------RAKERAETLEKGQR
TLEKYFKRR-------------------------------------GLPVPKESALEEVA
-------------------------------------KK---------------------
---------------------------LVRHASPED------------------------
--LYM------------ALAQGRVTTQ--------------QIARIL-------------
------------------------------------------------------------
------------------------------------------------------------
------------------------------------------------------------
------------------------------------------------------------
-----------------APKTEE---------------AVAAKPKPVKN-----------
------------------------------------------------------------
--E---LGIR------------------LENNLAAPLKLASCCNPEKGD-----------
---------------------------PILGYVTRG----------------------R-
----------------------------------------------G-------------
------------------------------------VTIHRAG----------CPNLKRL
LE----------------------------------------------------------
----------QDAG------------------------R---------------------
-------------------------------------IVAAH--------WEG-------
--------------------------------------VGWGR-VTNL----EITA-RD-
-------------------------RAG------LMRDV-----------MDVIAGAGMS
AMGIESRIL---G------------------------------ESAHMK-VRLEV-----
----------------------------------------------GG------------
----AERTM-LENQIRQVP-----------------------------GVRDVRWTQ---
------------------------------------------------------------
------------------------------------------------------------
------------------------------------------------------------
------------
>Mesorhizobium_WP_010915098.1
------------------------------------------------------------
------------------------------------------------------------
------------------------------------------------------------
------------------------------------------------------------
------------------------------------------------------------
------------------------------------------------------------
------------------------------------------------------------
------------------------------------------------------------
------------------------------------------------------------
------------------------------------------------------------
------------------------------------------------------------
------------------------------------------------------------
------------------------------------------------------------
------------------------------------------------------------
------------------------------------------------------------
------------------------------------------------------------
------------------------------------------------------------
------------------------------------------------------------
------------------------------------------------------------
------------------------------------------------------------
------------------------------------------------------------
------------------------------------------------------------
------------------------------------------------------------
------------------------------------------------------------
------------------------------------------------------------
------------------------------------------------------------
------------------------------------------------------------
--------------------------------------MMRQY-----------------
----------------------E-LVE---------------------------------
----------------RVQRYKP-------------------------------------
--------------DVNEALLNKAYVY----------------------------AM---
----------QK----------------------------HGHQK---------------
-------------------RASG------------------------DP-----------
------------------------------------------------YF----------
---------------------SH------------------------PLEVAAIL-----
----------TE----------------------------MHMDEATI------------
---AVALLHD--------------------------------------------------
-------------------------------TIEDTT-A---------------------
-----------------------------TRAEIDDLF----------------------
----------------GPEMGKLVEG---------------------LTK--------LK
KLD-L-------------------------------------------------------
-------------------------------------------------------V----
-----------------------------------SKK----------------------
----------------A------------E------------------------------
-QAENLRK-----------LLLA--I---------------SEDVRVLLVKLADRLHNMR
TL----------------------------------------------------------
------------------------------------------------------------
---DHM-PE------------------------------------------AKRLRIAEE
TMDIYA-PLA-GRMGMQGMR----------EELEEIAFRYINPEAYRAVTARLA------
------------------------------------------------------------
------------------EIFERNKGVL--------------------------------
-----------------------------------------TDIEKALSALFEKHAI---
------------------------------NAGVKSRQKKPWSVFRKME------A----
---------KALS-F----------------E----------------------------
------------------------QLS-----------------DIF-------------
--G-----------FRVV--------V--------DT-----------------------
------------------------------------------------------------
------------------------------------------------------------
----------VE---------------------------------DCYRALG--------
AIHTT----------------------------WSM----------------V-PG-RFK
DYIST--PKQND--------------------------------YRSIHTTIVGPS-R--
------------------------------------------------------------
--------------------------------------------------QR--------
----------------------VE-LQIRTREMNKIAEYGVAA-----------------
-----------------HSIYKD-TGGK-TNGA---------------------------
---------------------GHAISKETN------------------------------
------------------------------------------------------------
-----------------AYAWLRR------------TIEQ--------------------
------LAE-------------------------------------------------GD
NPEDF---------------------------------------LE--------------
-------------------------------NT---------------------------
------------------------------------------------------------
----------------------------------------------KLELF---------
------------------------------------------------------------
-------QD----------------QVFCF-TP------------KG-------------
----------------------MLIAL-----PRGATP-------IDFAYAVHTD-----
----------VGDTCV--------------------------------------------
----GAKVNG-RIM-------PL-----------MTE-LKNGDEVEI-------------
--IRSKA------------------------------------QVP--------------
PAAWE-------SVVVTGKARAAIRRAT------------------KNAIRKQYSGLGAR
ILERAFERA-------------------------------------GKNFTKE-SLKPVL
-------------------------------------HR---------------------
---------------------------L-ARKDIED------------------------
--VLA------------SVGRGELAST--------------DVMKAVF------------
-----------------PDYKDERVT----PAA---------------------------
------------------------------------PKQREEGWSKIRNAA---------
------------------------------------------------------------
---------------------------------------GMLFQIP--------------
---------------------GR-AAR---KD----KDQPRDGAVPIR------------
------------------------------------------------------------
-------GVR----------------------GDLPVRFAP-EGAVPGD-----------
---------------------------RIVGIVQPGT-----------------------
----------------------------------------------G-------------
------------------------------------ITIYPIQ----------SPALQ-A
FD----------------------------------------------------------
----------DQPE------------------------R---------------------
-------------------------------------WIDVR--------WDIDE-----
--------------------------------------RTKERFPARV----SVTA-IN-
-------------------------APG------SLADI-----------AQVVASNDAN
IHTLSMVRTAP-D-------------------------------FTEML-IDLEV-----
----------------------------------------------WD------------
----LKHLNRLLSQLKDNS-----------------------------SVSDARRVNG--
------------------------------------------------------------
------------------------------------------------------------
------------------------------------------------------------
------------
>Micromonas_commoda_XP_002505076.1
------------------------------------------------------------
------------------------------------------------------------
---------------------------------------------------MPS------
------------------------------------------------------------
------------------------------------------------------------
------------------------------------------------------------
------------------------------------------------------------
------------------------------------------------------------
---------------------------------SAENSV-G-------------------
------------------------------------------------------------
------------------------------------------------------------
------------------------------------------------------------
------------------------------------------------------------
------------------------------------------------------------
--------------------TRTRMTPLG-------------------------------
------------------------------------------------------------
------------------------------------------------------------
------------------------------------------------------------
------------------------------------------------------------
------------------------------------------------------------
------------------------------------------------------------
---------------------------------------SRSISADFPEETVVGF-----
------------------------------------------------------------
-------------------------------------------------DTGSLPGVSEL
AAASPPMSPG---G---------------------------------------------L
SRSISALRGELSSVNGFKGGVEPTITVPVVTT----------------------------
------------------------------------------------------------
-------------------------AQRPTMHARGRAGLSPEKPPIHRA-----------
-------------------AGGSGLLS---------------------------------
----------------GRLEALTADEEAMLLA------------------AQARHD----
--------------AFSSPAVVSAFRV----------------------------AA---
----------AA----------------------------HRGQL---------------
-------------------RKSG------------------------DS-----------
------------------------------------------------VL----------
---------------------SA------------------------QVGTALIV-----
----------AE----------------------------LGMDSKVV------------
---ATALLHD--------------------------------------------------
-------------------------------VLDDTP-V---------------------
-----------------------------TERELRNTT----------------------
----------------PDSIVTMVTG---------------------VSKL-----SLVS
QLQ-R-------------------------------------------------------
------------------------------------------------------SS----
-----------------------------------GRSLAR-------------------
-----------------------------E------------------------------
-ERLKLRA-----------LLVA------------------MTDVRVVIVKLADRLQCLE
TI----------------------------------------------------------
------------------------------------------------------------
---HAL------------------------G-------------------EDTATRIAQE
TLSIYV-PLA-SRLGIWSLK----------TRLEDACFAYLHPEAHASLSAELA------
------------------------------------------------------------
--------------------RDEQKAAV--------------------------------
-----------------------------------------QRAVEDITSTLVADAGISD
------------------------------VHDIYGRAKSLFSVHRKML------R----
---------KGIA-L-----------------------------------------G---
------------------------DVH-----------------DLR-------------
--A-----------VRVI--------V--------DS-----------------------
------------------------------------------------------------
------------------------------------------------------------
----------ED---------------------------------DCYAALE--------
AIHGK----------------------------FAP----------------V-PG-KTK
DYVRN--AKVNG--------------------------------YQSLHTVVVAAD-G--
------------------------------------------------------------
--------------------------------------------------AP--------
----------------------VE-VQIRTAEMHRAAESGMAA-----------------
-----------------HWRYKE-------------------------------------
------------------------SVVNHRAIDV--------------------------
------------------------------------------------------------
-----------------QVAWARF------------MLSW--------------------
------QGQLVDDKC---------------------------------------RAAGVR
IATAMGAGGGS---------------------------------VE--------------
-----------------------------LEALQPCVP----------------------
------------------------------------------------------------
--CECPFPAHCDDCPNHEDAILFGACGACGG-AESS----------VSSLV---------
----------------------------SADSA---------------------------
-----SMSKQRRPAS---SPLEVSAPIFVVVVV------------DGD------------
------------M---------AVVEL-----AKGARLSD-----VDFASVCGDE-----
-----PGAVRTAEFTA-------------------------------------VE-----
----SIAVNR-ESV-------PP-GAE------PAVT-LRMGDLVEV--------RR---
--RRLGGSPEGS---------------------------------P-------------S
TGSKLSHA----AAAAIEEQRRRLSSTL--------------------------------
------------------------------------------------------------
----K-----------------------------MDVSS---------------------
------------------------------------------------------------
------------------------------------------------------------
------------------------------------------------------------
------------------------------------------------------------
------------------------------------------------------------
------------------------------------------------------------
------------------------------------------------------------
------------------------------------------------------------
------------------------------------------------------------
------------------------------------------------------------
---LD-----------------------------------------GGVS----------
------------------------------------------------------------
------------------------------------------------------------
-------NVVQRPAVH--------------------------------------------
------------------------------------------------------------
------------------------------------------------------------
------------------------QPEGF-------------------------------
------------------------------------------------------------
------------------------------------------------------------
------------------------------------------------------------
------------------------------------------------------------
------------------------------------------------------------
----FP------------------------------------------------------
------------
>Neisseria_meningitidis_WP_101294840.1
------------------------------------------------------------
------------------------------------------------------------
------------------------------------------------------------
------------------------------------------------------------
------------------------------------------------------------
------------------------------------------------------------
------------------------------------------------------------
------------------------------------------------------------
------------------------------------------------------------
------------------------------------------------------------
------------------------------------------------------------
------------------------------------------------------------
------------------------------------------------------------
------------------------------------------------------------
------------------------------------------------------------
------------------------------------------------------------
------------------------------------------------------------
------------------------------------------------------------
------------------------------------------------------------
------------------------------------------------------------
------------------------------------------------------------
------------------------------------------------------------
------------------------------------------------------------
------------------------------------------------------------
--PQPS------------------------------------------------------
------------------------------------------------------------
------------------------------------------------------------
-----------------------------APYDPLTAEARA-------------------
------------------------LLF---------------------------------
----------------HTASYLK-------------------------------------
--------------PEEQAELEKAVAY----------------------------AF---
----------RA----------------------------HDGQT---------------
-------------------RKSG------------------------EP-----------
------------------------------------------------YI----------
---------------------TH------------------------PIAVATQL-----
----------AL----------------------------WHMDIQGL------------
---CAGVMHD--------------------------------------------------
-------------------------------VLEDTG-V---------------------
-----------------------------TKGEMAAVF----------------------
----------------GNTIAEMVDG---------------------LSK--------LE
KLK-F-------------------------------------------------------
-------------------------------------------------------E----
-----------------------------------DHA----------------------
----------------E------------H------------------------------
-QAESFRK-----------LILA--M---------------TKDVRVIVVKLADRLHNMR
TL----------------------------------------------------------
------------------------------------------------------------
---GSM-RP------------------------------------------DKRRRIARE
TLEIYA-QIA-NRIGLNNAY----------QELQDLSFQNLHPNRYETLKKAMD------
------------------------------------------------------------
------------------KSRKNRQDVV--------------------------------
-----------------------------------------GKVLRAFGQRLVGANIE--
-------------------------------AKIKGREKNLYGIHQKMM------A----
---------KKLR-F----------------A----------------------------
------------------------EVM-----------------DIY-------------
--G-----------FRVI--------V--------NS-----------------------
------------------------------------------------------------
------------------------------------------------------------
----------IP---------------------------------ACYAALG--------
ALHTL----------------------------YQP----------------K-PG-RFK
DYIAI--PKSNG--------------------------------YQSLHTTLVGPY-G--
------------------------------------------------------------
--------------------------------------------------LP--------
----------------------IE-VQIRTKEMDAVAEGGIAG-----------------
-----------------HWSYKS-YSK---------------------------------
----------------------TVDQAVLH------------------------------
------------------------------------------------------------
-----------------TNRWLKN------------ILDL--------------------
------QAS-------------------------------------------------SA
NAIEF---------------------------------------LE--------------
-------------------------------HV---------------------------
------------------------------------------------------------
----------------------------------------------KVDLF---------
------------------------------------------------------------
-------PN----------------EIYIL-TP------------KG-------------
----------------------KILTL-----PKGATP-------VDFAYAVHTD-----
----------IGHKTV--------------------------------------------
----AARINN-IMM-------PL-----------RTK-LKTGDSVEI-------------
--ITSEH------------------------------------AKP--------------
NPAWL-------NFAVSGRARSAIRQYI------------------KNLNRHDAVVLGES
LLQKALSSL------------------LPK-------------DVLLSDGIKE-KYLADL
-------------------------------------ND---------------------
-----------------------------KQTSFEE------------------------
--VLY------------NVGMGHTLPV--------------YVAMHI-------------
-----------------AELAGEHFG----------------------------------
------------------------------------------------------------
------------------------------------------------------------
------------------------------------------------------------
----------------------------------SEVRLS---SIKVD------------
------------------------------------------------------------
-------GQE-----------------------SGHIHFAECCHPVPGD-----------
---------------------------SIRLLLVKG----------------------K-
----------------------------------------------G-------------
------------------------------------MIIHRDT----------CPTL---
LK----------------------------------------------------------
----------SDPE------------------------Q---------------------
-------------------------------------QLDAD--------WEN-------
--------------------------------------MNGQNYRVGL----QVQS-ED-
-------------------------SHG------LLALM-----------AQAISDSGAD
IESVETPSKSQ-SG---------------------------TEGFVEFK-FLLKV-----
----------------------------------------------KN------------
----LNQLNQIIQNLHSIP-----------------------------YIRKVIRS----
------------------------------------------------------------
------------------------------------------------------------
------------------------------------------------------------
------------
>Oceanithermus_profundus_WP_013457017.1
------------------------------------------------------------
------------------------------------------------------------
---------------------------------------------------MET------
------------------------------------------------------------
------------------------------------------------------------
------------------------------------------------------------
------------------------------------------------------------
------------------------------------------------------------
------------------------------------------------------------
------------------------------------------------------------
------------------------------------------------------------
------------------------------------------------------------
------------------------------------------------------------
------------------------------------------------------------
----------------------VTITPTV-------------------------------
------------------------------------------------------------
------------------------------------------------------------
------------------------------------------------------------
------------------------------------------------------------
------------------------------------------------------------
------------------------------------------------------------
------------------------------------------------------------
------------------------------------------------------------
------------------------------------------------------------
------------------------------------------------------------
------------------------------------------------------------
------------------------------------------------------------
------------------------------------------------------------
--------------------LWQ-QLE---------------------------------
----------------PKLDYLP-------------------------------------
--------------EEARVRVREALDF----------------------------AY---
----------RA----------------------------HEGQF---------------
-------------------RRSG------------------------EP-----------
------------------------------------------------YI----------
---------------------TH------------------------PVAVTEIL-----
----------AE----------------------------LQMDPDSL------------
---IAGLLHD--------------------------------------------------
-------------------------------TVEDVESV---------------------
-----------------------------SFETIRQRF----------------------
----------------GEDVARIVEG---------------------ETK--------VS
KLS-K-MAT---------------------------------------------------
------------------------------------------------------------
-----------------------------------SVE----------------------
----------------D------------Q------------------------------
-QAENLRQ-----------MFIA--M---------------TRDLRIIIVKLADRTHNMR
TL----------------------------------------------------------
------------------------------------------------------------
---EFM-PP------------------------------------------EKQRRISKE
TLEIFA-PMA-HRLGIGQIK----------LELEDLAFRYLHPEEYAALVERLA------
------------------------------------------------------------
------------------HHSQAHREVV--------------------------------
-----------------------------------------DNAKGALEHALENDYVLGL
----SV----------------------D-GFSVSGRTKHLFSIWKKMQ------R----
---------EEKT-L----------------E----------------------------
------------------------QIY-----------------DLL-------------
--A-----------LRVI--------L--------DP-----------------------
------------------------------------------------------------
-KPVASP-----------------------------------------------------
----------EE--------------------------AASREKQVCYHVLG--------
LVHAL----------------------------WPP----------------I-PG-RVK
DYIAQ--PKPNG--------------------------------YQSLHTTVITPG-G--
------------------------------------------------------------
--------------------------------------------------LP--------
----------------------LE-VQIRTREMHRVAEYGVAA-----------------
-----------------HWLYKE-------------------------------------
---------------------GLTDPNQLKR-----------------------------
------------------------------------------------------------
-----------------RVKWIEL------------LQEW--------------------
------QRD-------------------------------------------------FT
TSRDF---------------------------------------VE--------------
-------------------------------AV---------------------------
------------------------------------------------------------
----------------------------------------------QHDLL---------
------------------------------------------------------------
-------SG----------------RVFVF-TP------------KG-------------
----------------------RVIDL-----PKGSTP-------VDFAYHIHTE-----
----------VGHRMI--------------------------------------------
----GAKVGG-KIV-------PL-----------SYE-LRNGDIVEI-------------
--LTSKSS-----------------------------------PGP--------------
SKDWL-------NFAHSRSARQKIRHFF------------------RAAERDELLAKGQR
TLEKYFKRR-------------------------------------GLRLPSEAELERAA
-------------------------------------EK---------------------
---------------------------LNVPKSPED------------------------
--VYL------------ALAQSRVTPH--------------QIARIL-------------
------------------------------------------------------------
------------------------------------------------------------
------------------------------------------------------------
------------------------------------------------------------
-----------------VPGELR--------------EKPKPAP---KT-----------
------------------------------------------------------------
--PPRPSGIL------------------LEGHLQAPIKLASCCKPVRGD-----------
---------------------------VILGYVTRG----------------------R-
----------------------------------------------G-------------
------------------------------------VTVHRAD----------CPNMQRL
LR----------------------------------------------------------
----------TEPE------------------------R---------------------
-------------------------------------CIAAS--------WDT-------
--------------------------------------GKTGHFVVEI----HLEA-SD-
-------------------------RPG------LLRDV-----------MDVFAGLGKS
VLGADTQVS---G------------------------------HVARMR-IRLEV-----
----------------------------------------------KD------------
----EEELMRYKQALREIP-----------------------------DVRVVRRG----
------------------------------------------------------------
------------------------------------------------------------
------------------------------------------------------------
------------
>Ostreococcus_lucimarinus_CCE9901_XP_001420831.1
------------------------------------------------------------
------------------------------------------------------------
------------------------------------------------------------
------------------------------------------------------------
---------------------MSQRATELGE-----------------------------
-------FN---------------------------------------------------
------------------------------------------------------------
------------------------------------------------------------
------------------------------------------------------------
------------------------------------------------------------
------------------------------------------------------------
------------------------------------------------------------
------------------------------------------------------------
------------------------------------------------------------
----------------------EAFLASF-------------------------------
------------------------------------------------------------
------------------------------------------------------------
-------------------------------------VTSACVGA---------------
---------------------------------TAFMWER--------------------
-----------------------------AWKGR--------------------------
------------------------VFGSDASDD---------------------------
----ASNR-----------------------GG---------------------------
------------------------------------------------------------
----------------------------------------------------WASARAES
A-------DA--------------------------------------------------
------------------------------------------------------------
------------------------------------------------------------
------------------------------------------------------------
-----------------------SWVG---------------------------------
----------------ESRDF-------------DGKTLHGV--------DVSRYA----
--------------IFQEPEVKRALAF----------------------------AA---
----------SW----------------------------HRGQR---------------
-------------------RKNG------------------------DS-----------
------------------------------------------------YA----------
---------------------KH------------------------CVESAKIL-----
----------AANLP-----------------------GNGSRSRDAV------------
---CACLLHD--------------------------------------------------
-------------------------------VLDDTA-C---------------------
-----------------------------TDETLKATF----------------------
----------------GTRVYNLVIQ---------------------VSR--------VG
QMN-EVMRRR-------RR-DV--------------------------------------
------------------------------------------------------DD----
-VEV-------------------------------KAK----------------------
--------------LSE------------E------------------------------
-DLTQLRK-----------ILLL--I---------------VRDPRVFLIKIADRLHNMR
TI----------------------------------------------------------
------------------------------------------------------------
---YAI-SSE-----------------------------------------EKAMDIANE
TLRVWC-SLA-EKLGMWAIK----------SELEDLCFAVLDPENFDGIMTARSKAWKPR
AKDMSGRARSSSKSKQTGQTESSPSSFFGLDAVSFFGAKEETESDSFDGSGSHDDDRYAP
WQLDVKHRIESIPSFDWLSTREGDSLQVEGLTALPG------------------------
------------------------------------SIAASLSTLDAIRGRLWSELLMDG
YTTQSD----------------------L-NISVSSRLKSAYSTYMKMK------R----
---------KNLP-F----------------E----------------------------
------------------------RVC-----------------DTR-------------
--A-----------MRIV--------VG-------DA-----------------------
------------------------------------------------------------
-------------------------------------------------------STSER
GTER--E---ID---------------------------------ACYALLD--------
LIHKM----------------------------YRP----------------I-EG-EYD
DYITN--AKKTG--------------------------------YRSLHTAIGGPD-G--
------------------------------------------------------------
--------------------------------------------------AP--------
----------------------LE-VQVRTRSMHDAAEFGVAA-----------------
-----------------QWMYK--------------------------------------
----------------------GKPKFASKSYQDASH---------------------TD
ETPS-------------VGGGVQLVSSGRRSCGVVI--DANGSRMLVAEPMRSEWS----
------DVAA----------WMAD--KHHEALMKEVIASGLTSARQGTSEFFISEFCYCV
DQRWHRVDNLG-------------HKTRVTAEIVI---------EGADDANDSDDDLSSL
DDDDVDMR------------------------------------IR--------------
-------------------------------QLQTVAG----------------------
------------------------------------------------------------
--ELLNESIDGDDASGEDKETLLSNWSA----TAAEIEKRKRIARAKQTQLAREERWRRG
EEEAPALNILMAGKRTTPKPSKGIFQTEEAA-K-FEAEVAL-KNPSAKL-----------
-PNV-DLNND--------------GVMVIT-WK------------DDL------------
------P---------------EVRSV-----RRGSTVAEI---RAEAASSADADAR---
------------------------------------------------------------
-----VNVNM-VMV-------PP-----------STK-LKDGDMIFL-------------
------------------------------------------------------------
----------------------------------------------SSDGDTKA------
------------------------------------------------------------
----R--------------------------------EH---------------------
------------------------------------------------------------
------------------------------------------------------------
------------------------------------------------------------
------------------------------------------------------------
------------------------------------------------------------
------------------------------------------------------------
------------------------------------------------------------
------------------------------------------------------------
------------------------------------------------------------
------------------------------------------------------------
------------------------------------------------------------
------------------------------------VS----------------------
------------------------------------------------------------
------------------------------------------------------------
------------------------------------------------------------
------------------------------------------------------------
------------------------------------------------------------
------------------------------------------------------------
------------------------------------------------------------
------------------------------------------------------------
------------------------------------------------------------
------------------------------------------------------------
------------------------------------------------------------
------------
>Ostreococcus_lucimarinus_CCE9901_XP_001416591.1
------------------------------------------------------------
------------------------------------------------------------
------------------------------------------------------------
------------------------------------------------------------
------------------------------------------------------------
------------------------------------------------------------
------------------------------------------------------------
------------------------------------------------------------
------------------------------------------------------------
------------------------------------------------------------
------------------------------------------------------------
-------------------------------------MELQM------------------
------------------------------------------------------------
------------------------------------------------------------
------------------------------------------------------------
------------------------------------------------------------
------------------------------------------------------------
------------------------------------------------------------
------------------------------------------------------------
------------------------------------------------------------
------------------------------TPAS--------------------------
---------------------------------------------GAPF-----------
------------------------------------------------------------
------------------------------------------------------------
------------------------------------------------------------
------------------------------------------------------------
------------------------------------------------------------
-----------------------------------GGSRVVDFVAAW-------------
-----------------------DAIS---------------------------------
-------------------PRLAAREHGEA------------------------------
----------------DKEMLLSALTL----------------------------AI---
----------PRLQQIVRTEG---------------------------------------
---------------------KG----------------K-------KP-----------
-------------------------------------------------AH---------
---------------------ER------------------------AVDVTLTL-----
----------VD----------------------------MGMDAECI------------
---SAGLLRE--------------------------------------------------
-------------------------------AVVHGT-V---------------------
-----------------------------SLDEIEDVL----------------------
----------------GERVMRLAHD---------------------VGR--------VH
DLPRR-------------------------------------------------------
------------------------------------------------------------
------------------------------------VHS---------------------
--------------YDE------------N------------------------------
-AAERLRS-----------FYL---S---------------FHDIRAIVVELACRLDTLR
NI----------------------------------------------------------
------------------------------------------------------------
---DEL-EP------------------------------------------IQRTTIALE
TMQIYA-PMA-HALNTGALC----------AELEDLAFKILFPTSYASLERWLT------
------------------------------------------------------------
------------------AKSPGDSAIL--------------------------------
-----------------------------------------DKMTKMLTDTMNADTTMNA
----LIG--------------------RG-GVKVLARRKSRYSTMKKII------R----
---------DGRK-----------------RE----------------------------
------------------------EVH-----------------DLL-------------
--G-----------LRLV--------L--------TP-----------------------
------------------------------------------------------------
-QPGT-------------------------------------------------------
---LKAA---NA---------------------------------ACYRAQQ--------
IVHGL----------------------------FPA----------------V-SG-RTK
DYISD--PKANG--------------------------------YSSLHSTLKVAF-G--
--------------------------------------------------DDG-------
--------------------------------------------------KPLASSEA--
----------------YKRGVNVE-MQIRTAAMHLAAEAGTAS-----------------
-----------------HNSYKG-GLKE--------------------------------
--------------------------------------------D---------------
--TG--------------------------------------------------------
-----------------MAGSLADL-----------------------------------
-----------------------------------------------------ASAANRA
AEEKF---------------------------------------GAFTH-----------
------------------------------------------------------------
------------------------------------------------------------
-----------------------------------------------ADLR---------
----------------------------ERD-----------------------------
-----ELHD----------------RLFEAFDL------------DGDGRV---------
--------------T-MSELRTVLEKI-----W-DTEM-------NDLR-----------
------------------------------------------------------------
--------------------------------------EEAHALMEL-------------
LDVNQDGTIDAD------------------------------------------------
------------EFAKFR------------------------------------------
------------------------------------------------------------
------------------------------------------------------------
------------------------------------------------------------
------------------------------------------------------------
------------------------------------------------------------
------------------------------------------------------------
------------------------------------------------------------
------------------------------------------------------------
------------------------------------------------------------
------------------------------------------------------------
------------------------------------------------------------
------------------------------------------------------------
------------------------------------------------------------
------------------------------------------------------------
------------------------------------------------------------
------------------------------------------------------------
------------------------------------------------------------
------------------------------------------------------------
------------------------------------------------------------
------------------------------------------------------------
------------------------------------------------------------
------------------------------------------------------------
------------------------------------------------------------
------------------------------------------------------------
------------------------------------------------------------
------------
>Ostreococcus_lucimarinus_CCE9901_XP_001416051.1
------------------------------------------------------------
------------------------------------------------------------
------------------------------------------------------------
------------------------------------------------------------
------------------------------------------------------------
------------------------------------------------------------
------------------------------------------------------------
------------------------------------------------------------
------------------------------------------------------------
------------------------------------------------------------
------------------------------------------------------------
------------------------------------------------------------
------------------------------------------------------------
------------------------------------------------------------
------------------------------------------------------------
------------------------------------------------------------
------------------------------------------------------------
------------------------------------------------------------
------------------------------------------------------------
------------------------------------------------------------
------------------------------------------------------------
------------------------------------------------------------
------------------------------------------------------------
------------------------------------------------------------
------------------------------------------------------------
------------------------------------------------------------
------------------------------------------------------------
-------------------------------------MLRAELAGEFTC-----------
------------------DVFDSEAYR---------------------------------
----------------RALTTAP-------------------------------------
-------------EIFAEPTVREAFDF----------------------------TA---
----------KS----------------------------H--AG---------------
-------------------PGLG------------------------PH-----------
------------------------------------------------FD----------
----------------------R------------------------CVDTAITL-----
----------AK----------------------------LGMDAKTV------------
---AVGLLHD--------------------------------------------------
-------------------------------TLDVTS-S---------------------
-----------------------------TKEDLRKRF----------------------
----------------SDEVVALVED---------------------VTRV-----HRVS
KLH-RA------------------------------------------------------
------------------------------------------------------------
-----------------------------------SGR----------------------
--------------VLD-------F----N------------------------------
-ERAQFRA-----------MLLA--M---------------T-DARVVIVKLAARLIKMR
NL----------------------------------------------------------
------------------------------------------------------------
---ASA-PQ------------------------------------------SQQQAFADE
TLTIYA-PLA-ARLGIFSVK----------NELEDLTFKWMNPQAYAELSQTLD------
------------------------------------------------------------
-----------------------QRESI--------------------------------
-----------------------------------------VAALNKLDEELSSRRAQ--
------------------------------VVDLCGRQKSVYSVYKKML------S----
---------KNQK-L----------------E----------------------------
------------------------DIM-----------------DLR-------------
--A-----------IRII--------VAD---GDNDA-----------------------
------------------------------------------------------------
------------------------------------------------------------
------E---SEQ--------------------------------TCRETLE--------
IALST----------------------------FQS----------------V-EG-RSK
DYIAN--PKANG--------------------------------YQSLHAVVRDEN-E--
------------------------------------------------------------
--------------------------------------------------TT--------
----------------------FE-IQIRSASMHRTAEFGVAA-----------------
-----------------HWRYKE-------------------------------------
------------------HEKSATSAKVDQ------------------------------
------------------------------------------------------------
-----------------QIQWARF------------MLTW--------------------
------QNE-------------------------------------------------LD
DQQKI-------------------------------RPARVAHAVDCG------------
------------------------------AAL---------------------------
------------------------------------------------------------
----------------------------------------------RP------------
----------------CMFPT-------HSA-----------DCAYSREEGFCQ------
--SC-EVEDD--------------SPNYIITVV------------DG-------------
--------------------AVAVREI-----AQNSTL-------ADL--KLEDA-----
-------HVPGGARSSEF------------------------------------------
YRVSSVRVNKKSIATA----NAS-----------STT-LKMGDVIEV-------------
--NRTRI------------------------------------LSP--------------
NKSWD-------------------------------------------------------
------------------------------------------------------------
-------------------------------------EA---------------------
------------------------------------------------------------
------------------------------------------------------------
------------------------------------------------------------
------------------------------------------------------------
------------------------------------------------------------
------------------------------------------------------------
------------------------------------------------------------
---------------------------D--------------------------------
------------------------------------------------------------
------------------------------------------------------------
------------------------------------------------------------
------------------------------------------------------------
------------------------------------------------------------
------------------------------------------------------------
------------------------------------------------------------
----------------------------------------------------DVSVFED-
------------------------------------------------------------
------------------------------------------------------------
----------------------------------------------LN------------
------LEIHALPKTDAVD----------------------------RTTVRMI------
------------------------------------------------------------
------------------------------------------------------------
------------------------------------------------------------
------------
>Ostreococcus_tauri_OUS43685.1
------------------------------------------------------------
------------------------------------------------------------
------------------------------------------------------------
------------------------------------------------------------
------------------------------------------------------------
------------------------------------------------------------
------------------------------------------------------------
------------------------------------------------------------
------------------------------------------------------------
------------------------------------------------------------
------------------------------------------------------------
------------------------------------------------------------
------------------------------------------------------------
------------------------------------------------------------
------------------------------------------------------------
------------------------------------------------------------
------------------------------------------------------------
------------------------------------------------------------
------------------------------------------------------------
------------------------------------------------------------
------------------------------------------------------------
------------------------------------------------------------
------------------------------------------------------------
------------------------------------------------------------
------------------------------------------------------------
------------------------------------------------------------
------------------------------------------------------------
------------------------------------------------------------
------------------------------------------------------------
------------------------------------------------------------
------------------------------------------------------------
------------------------------------------------------------
------------------------------------------------------------
------------------------------------------------------------
------------------------------------------------------------
------------------------------------------MDAECL------------
---CAGLLRE--------------------------------------------------
-------------------------------AVVHGT-V---------------------
-----------------------------SLDEIEETL----------------------
----------------GERVMRLAHD---------------------VGR--------VH
DLPKR-------------------------------------------------------
------------------------------------------------------------
------------------------------------VHS---------------------
--------------YDE------------N------------------------------
-AAERLRS-----------FYLS------------------FHDVRAIVVELACRLDALR
NA----------------------------------------------------------
------------------------------------------------------------
---DAL-KP------------------------------------------MERTTVALE
TMQIYA-PMA-HALNTGSLC----------AELEDLAFKILFPNSYASLEKWLA------
------------------------------------------------------------
------------------AKSPEDSEIL--------------------------------
-----------------------------------------DKMTKMLDDAMQADPTMNA
----LIG--------------------RG-GVRVLARRKSRYSTMKKII------R----
---------DGRD-----------------RE----------------------------
------------------------EVH-----------------DLL-------------
--G-----------MRLV--------L--------TP-----------------------
------------------------------------------------------------
-QPGSGAEPPVVGTVNS---------------------GD-------------LTYEELE
ARALKAA---NA---------------------------------ACYRAQQ--------
IIHSM----------------------------FPP----------------V-QG-RTK
DYIYN--PKPNG--------------------------------YSSLHSTLKVAF----
--------------------------------------------------DELG------
--------------------------------------------------KPVSSREA--
----------------LKKGANVE-LQIRTAAMHLAAEAGKAS-----------------
-----------------HTSYKG-GLKE--------------------------------
--------------------------------------------D---------------
--AG--------------------------------------------------------
-----------------MAGYLAEL-----------------------------------
-----------------------------------------------------ASAANHA
AKEKF---------------------------------------GAFTH-----------
------------------------------------------------------------
------------------------------------------------------------
-----------------------------------------------DDLR---------
----------------------------KRD-----------------------------
-----ESHD----------------KLFEAFDL------------NGDGRV---------
--------------T-LSELRTVLASI-----WAGEEQ-------EEML-----------
------------------------------------------------------------
--------------------------------------NEAQALMTL-------------
LDVDQDGTIDSV------------------------------------------------
------------EFAKFRASVTAISALP-----------------KADAATLAAIEAVAR
EVTEEVMDVETS------------------------------------------EISEVI
D-----------------------------VDSKELTTREK-------------------
--------------------------------SVDDA-----------------------
-ELIAT------------------------------------------------------
V----------------------RDAVTSSYE----------------------------
----------------YTG-----------------------------------------
--------------------------------------------------KVD-------
------------------------------------------------------------
-------------------------------------GAGRKAAKAMQD-----------
------------------------------------------------------------
----PDSGKVEWQLVWDL------MRTGRAETARQLFYQRTTRSPGQIAVWEQWARFELL
Q-------GDPERARSLYRAALLHCE-------------------------------DR-
--PLIRAEILRKWGMMESASSDAGYKTSHIDLFTRAIAVLSEAQAAGRVDEKEA------
-----RAAQAKTYQVWAQGLARKGNFAEAKKLLDKANDIDEGNAAVI----HAQGQIEEM
LGNVSAAVAVYSFGSSLHPRDAY---------LLQ------SWARLEAKTGNLDDARILY
ERGV-----AANPDNY--------------------------------------------
-------------------------------------RISQA--------WAVSETQ---
------------------------------------------------------------
------------------------HPDGE------------------AAIAREQFQRASS
LAPWSVQTWAAWGRFEFYS-----------------QDNPQAVETAHTL-YERGLD----
-----------------------------------AEP--------SNIVCLLGLAKCES
AVGRFDTARRILARAEAMHPENASVHFERAKVEEAAGAPA----KADYHFLQARRLKKAA
KRSEAPSTRERGKRSTWDPIDVF---------------ERQDLASTAMLYTPDVVVER--
AAFTEPTSST----------DADVDADAPAPPR----ARRRARRRPSDDTP---------
------------------------------------------------------------
------------
>Ostreococcus_tauri_XP_003079611.1
------------------------------------------------------------
------------------------------------------------------------
--------------------------------------------MRSVASPSAR------
------------------------------------------------------------
----------------SS------------------------------------------
------------------------------------------------------------
------------------------------------------------------------
------------------------------------------------------------
------------------------------------------------------------
------------------------------------------------------------
------------------------------------------------------------
----------------------------------ASAPTSSCRRK---------------
------------------------------------------------------------
-----------------------------------RRGR---------------------
-------------------------AARR-------------------------------
------------------------------------------------------------
------------------------------------------------------------
------------------------------------------------------------
-----------------------------------A------------------------
-------------------------------RGA--------------------------
------------------------VAPNSSDD----------------------------
------------------------------------------------------------
------------------------------------------------------------
------------------------------------------------------------
------------------------------------------------------------
-----------AEL--------ITGW----------------------------------
------------------------------------------------------------
------------------------------------EHITPEY-----------------
--------------------LWNTELA---------------------------------
----------------RRTKYLD-------------------------------------
--------------AFEREEVRDALEL----------------------------AF---
----------TA----------------------------HDGQA---------------
-------------------RKSG------------------------EP-----------
------------------------------------------------YI----------
---------------------TH------------------------PVAVAAIL-----
----------AD----------------------------LELDHESL------------
---IAGLLHD--------------------------------------------------
-------------------------------TVEDTDVV---------------------
-----------------------------TFESLEKRY----------------------
----------------GVAVRKIVEG---------------------ETK--------VS
KVS-S-SLS--------KDGAARNAPAR---------------G----------------
---------------------------------GPSA-----------------AL----
-----------------------------------SSE----------------------
----------------D------------V------------------------------
-KSEDLAQ-----------MFLA--M---------------TEEVRIIIVKLADRLHNMR
TL----------------------------------------------------------
------------------------------------------------------------
---EGL-KQ------------------------------------------EKRVKIAKE
TLLVFA-PLA-KLLGMYDIK----------NELEDLAFRYADPEAYSTTVRRLE------
------------------------------------------------------------
------------------EVSKVQEPTI--------------------------------
-----------------------------------------KLAFERIKSEMLQDDFLRG
----HA----------------------V-AVSLGAKQKEPYGVHRSVR------N----
---------SSAK-AG--------AFGANGEA----------------------------
------------------------AIT-----------------EVA-------------
--Q-----------LKIV--------LH-------DA-----------------------
------------------------------------------------------------
-QAVIGLSDE----------------------------------------------ARRV
QA--------SR---------------------------------ICYHVLG--------
VVHAM----------------------------WPP----------------I-PG-ELR
DYLAT--PKLNG--------------------------------YKALHTVVLPIS-PGA
SEVD----------------------------------------------AAV-------
--------------------------------------------------FP--------
----------------------LE-VIIRTEPMEMLATKGIACDDELRQQWR-IGARRTS
LALR--AQRRQEKRISLAQKGRK-DIDE-ARLDQEEA-------RDEE------------
------VAAADAKRPGGAASTALAKS----------------------------------
------------------------------------------------------------
-----------------QVTWLKN------------IQAW--------------------
------QTEF----------------------------------------------IDVL
SAREF---------------------------------------VD--------------
-------------------------------TI---------------------------
------------------------------------------------------------
----------------------------------------------TSDLL---------
------------------------------------------------------------
-------GR----------------RVFVF-TP------------KG-------------
----------------------RALNL-----PHGATV-------VDYAFYSDDT-----
----------NGAHMS--------------------------------------------
----YAKVNG-VRV-------DL-----------DHV-LSNAEVVEI-------------
--FTDNDEIPA-----------------------------HMLMRKLRKLRL-----N--
--------------AETRSARAKIQKRL------------------AQLGSGAIKELRES
L---QIEAL---------------------------------------TLCGE-PIPDKV
-------------------------------------G----------------------
------------------------------------------------------------
------------------------------------------------------------
------------------------------------------------------------
------------------------------------------------------------
------------------------------------------------------------
------------------------------------------------------------
------------------------------------------------------------
------------------------------------------------------------
--------------------------------------------P---------------
------------------------------------------------------------
----------------------------------------------GP------------
-----------------------RTVTYCCCT----------------------------
------------------------------------------------------------
------------------------------------------------------------
------------------------------------------------------------
-----------------------------------------------L----ELTA-SD-
-------------------------RTG------LLAMV-----------STSITKSGAN
IDSYTG-VKVH-S------------------------------DLFKMT-FAIHFDD---
----------------------------------EELRS--GASLKNM------------
----DNSLQRLFTEVMKSP-----------------------------EVFSGTFYCD--
---------------------------------------------------------VDA
A--RNA---------------FNVSET---------------------------------
------------------------------------------------------------
------------
>Ostreococcus_tauri_CEG01219.1
------------------------------------------------------------
------------------------------------------------------------
------------------------------------------------------------
------------------------------------------------------------
-------------MYGSSPTVRRSA-----------------------------------
------------------------------------------------------------
------------------------------------------------------------
------------------------------------------------------------
------------------------------------------------------------
------------------------------------------------------------
----------------FGKNASHENTV----------------NGMSD------------
------------------------------------------------------------
------------------------------------------------------------
------------------------------------------------------------
--------------------RRVAATPFA-------------------------------
------------------------------------------------------------
------------------------------------------------------------
------------------------------------SGTSPATRASPASL----------
------------------------------------------------------------
-----------------------------GSRGS--------------------------
------------------------FASA--------------------------------
--SWSSIQ-----------------------GASPA---SV-------------------
---------------------------HKSGH----------------------------
---------------------------------------------------GMDDALVRT
A--STEP-----------------------------------------------------
-AKVKVVGFDVGGKG----DVGRSSAKPPV------------------------------
------------------------------------------------------------
------------------------------------GLLRAELAGDFTC-----------
------------------DVFDSDAYR---------------------------------
----------------RAMTVAP-------------------------------------
-------------EIFAEPTVRDAFDF----------------------------AA---
----------KS----------------------------H--AG---------------
-------------------PGLG------------------------PH-----------
------------------------------------------------FD----------
----------------------R------------------------CVETAVTL-----
----------AK----------------------------LGMDTKTV------------
---AVGLLHD--------------------------------------------------
-------------------------------TLDVTS-C---------------------
-----------------------------EVDELRERF----------------------
----------------SDEIVSLVVD---------------------LSRV-----HRVS
KLH-RA------------------------------------------------------
------------------------------------------------------------
-----------------------------------SGR----------------------
--------------RLE-------V----E------------------------------
-ERAQFRA-----------MLLA--M---------------T-DARVVIVKLTARLIKMR
NL----------------------------------------------------------
------------------------------------------------------------
---QST-SA------------------------------------------SQQQKFAEE
TLNIYA-PLA-ARLGIFAVK----------NELEDLTFKWMNPAAYAEISQVLD------
------------------------------------------------------------
-----------------------QREMI--------------------------------
-----------------------------------------VSALTKLDEGLASRNAQ--
------------------------------VVDLCGRQKSVYSVYKKMM------D----
---------KGHK-L----------------D----------------------------
------------------------EIM-----------------DLR-------------
--A-----------IRII--------IAD---GDDDD-----------------------
------------------------------------------------------------
------------------------------------------------------------
------E---SER--------------------------------TCREVLE--------
SVHSI----------------------------FTP----------------V-KG-RLK
DYIAN--PKENG--------------------------------YQSLHSCVRDEA-G--
------------------------------------------------------------
--------------------------------------------------TT--------
----------------------FE-IQIRSASMHRTAEYGVAA-----------------
-----------------HWRYKE-------------------------------------
------------------NEKSTTSPKVDQ------------------------------
------------------------------------------------------------
-----------------QIQWARF------------MLSW--------------------
------QNE-------------------------------------------------LD
DQQKI-------------------------------RPLRTAAAVDCG------------
------------------------------ASL---------------------------
------------------------------------------------------------
----------------------------------------------MP------------
----------------CMFPT-------HAH-----------DCMFNTAEGFCQ------
--TC-DAEDA--------------SPHYVIVVV------------DG-------------
--------------------AVSIREV-----KPENTL-------ADL--DFEDN-----
-------RVPGGARSTEF------------------------------------------
VRISGIKVNREKIAIA----DAA-----------KTT-LKMGDVVEV-------------
--TRSRI-------------------------------------SPSA------------
NKSWD-------------------------------------------------------
------------------------------------------------------------
-------------------------------------ET---------------------
------------------------------------------------------------
------------------------------------------------------------
------------------------------------------------------------
------------------------------------------------------------
------------------------------------------------------------
------------------------------------------------------------
------------------------------------------------------------
---------------------------D--------------------------------
------------------------------------------------------------
------------------------------------------------------------
------------------------------------------------------------
------------------------------------------------------------
------------------------------------------------------------
------------------------------------------------------------
------------------------------------------------------------
----------------------------------------------------NVSVFEE-
------------------------------------------------------------
------------------------------------------------------------
----------------------------------------------LN------------
------LEVRGLPKSDAVD----------------------------SQRVHLT------
------------------------------------------------------------
------------------------------------------------------------
------------------------------------------------------------
------------
>Physcomitrella_patens_142688_e_gw1.195.2.1
------------------------------------------------------------
------------------------------------------------------------
------------------------------------------------------------
------------------------------------------------------------
------------------------------------------------------------
------------------------------------------------------------
------------------------------------------------------------
------------------------------------------------------------
------------------------------------------------------------
------------------------------------------------------------
------------------------------------------------------------
---------------------R------------PECTSSNCAWR---------------
------------------------------------------------------------
------------------------------------------------------------
-------------------------SPRV-------------------------------
------------------------------------------------------------
------------------------------------------------------------
------------------------------------------------------------
-----------------------------------F------------------------
-------------------------------SGF--------------------------
------------------------LASTPQS----------------------------S
QGECASW------------------------SK---------------------------
--------------------LRNKVSAHRCP-----------------------------
---------------------VNHSI--------------------------------KN
YVQQPGR-----------------------------------------------------
-----SGRIR-----------------------EVICCAGSDDL----------------
------------------------------------------------------------
-----------------------------HLSSYN---TTPSE-----------------
--------------------LWE-SLK---------------------------------
----------------PAISYLT-------------------------------------
--------------KAQSRMVKDGLKL----------------------------AF---
----------EA----------------------------HDGQK---------------
-------------------RKSG------------------------EP-----------
------------------------------------------------YI----------
---------------------IH------------------------PVEVARIL-----
----------GE----------------------------LEMDWETV------------
---VAGLLHD--------------------------------------------------
-------------------------------TVEDTEHV---------------------
-----------------------------TFERIEDQF----------------------
----------------GPVVRRIVEG---------------------ETKA------TVS
KLG-K-MQC--------QNSDG--------------------------------------
------------------------------------M-----------------ST----
-----------------------------------LSR----------------------
----------------D------------V------------------------------
-KADDLRQ-----------MFLA--M---------------TEEVRVIIVKLADRLHNMR
TL----------------------------------------------------------
------------------------------------------------------------
---SHM-PP------------------------------------------HKQKYIATE
TLQVFA-PLA-RLLGMYRIK----------SELEELSFMYAYPEEHAEIKQRVE------
------------------------------------------------------------
------------------SLRKQQEDVV--------------------------------
-----------------------------------------LEAKKVLHETISRDQFLGY
----MT----------------------A-DIKVATLSKELYSIYKKM-------D----
---------QNIG-A----------------E----------------------------
------------------------DIR-----------------DIA-------------
--Q-----------MRLV--------L--------KL-----------------------
------------------------------------------------------------
-KPSASV-------------------------------------------------GHLC
NV--------QQ---------------------------------VCYHVLG--------
LVHAM----------------------------WPP----------------L-PQ-SMK
DYIAT--PKPNG--------------------------------YQSLHTTVIPFG-T--
--------------------------------------------------QTY-------
--------------------------------------------------FP--------
----------------------LE-IQIRTDEMDRLAECGIAA-----------------
-----------------YYSGRW-MAER-NSDAMVPF----ARNEEDA------------
------ARAIYPASNSLGSSSYLNDADIAR------------------------------
------------------------------------------------------------
-----------------RVSWLKS------------IRDW--------------------
------QEEF----------------------------------------------VGNM
SSREF---------------------------------------VD--------------
-------------------------------TV---------------------------
------------------------------------------------------------
----------------------------------------------TGDLL---------
------------------------------------------------------------
-------SS----------------RVFVF-TP------------KG-------------
----------------------EVKNL-----PKGATV-------IDYAYQIHTD-----
----------VGNKMV--------------------------------------------
----AAKVNG-NLV-------SP-----------THA-LANAEVVEI-------------
--LTYDSISAK-----------------------------RVFQL---------------
HSQWL-------QYAKTRSARHKLTKFL------------------KEQAA---------
-----LSAE---------------------------------------EITAD-TVNEFV
-------------------------------------K----------------------
-----------------------------DLNDGQ-------------------------
------------------------------------------------------------
-------------------CENDPYS----------------------------------
------------------------------------------------------------
------------------------------------------------------------
---------------------------------------SSDECAA--------------
-----------------VPETIG--------------NYFNGDYDPF-------------
-----------------------------------------------------------S
HISHQSDEFSF--------------------------------KPKTNG-----------
---------------------------SANGSANGSANGSAN------------------
--------------GGHLVSKM-G----------------------E-------------
-----------------------NGLAKSK-----VRHVPDEA----------RADIE--
-----------------------------------------VW-----------------
----------QNEKI---------------------------------------------
----------------------------------------AS--------WH--------
--------------------------------------SSEGGSIQWF----SVCC-HD-
-------------------------RNS------MLAEV-----------TAVLVAAGIR
IRACSAETNKV-K------------------------------GFGVMI-FQIE------
----------------------------------------------GT------------
----AEDMVRSCADVDTLE-----------------------------GILEWSIGCSWQ
KPPH-----------------------------------------------------YLS
W--HNP---------------QNLLSCW--------------YP-PTM------------
------------------------------------------------------------
------------
>Physcomitrella_patens_142546_e_gw1.194.45.1
------------------------------------------------------------
------------------------------------------------------------
------------------------------------------------------------
------------------------------------------------------------
------------------------------------------------------------
------------------------------------------------------------
------------------------------------------------------------
------------------------------------------------------------
------------------------------------------------------------
------------------------------------------------------------
------------------------------------------------------------
---------------------K------------TECTSSSCAWR---------------
------------------------------------------------------------
------------------------------------------------------------
-------------------------SPRT-------------------------------
------------------------------------------------------------
------------------------------------------------------------
------------------------------------------------------------
-----------------------------------L------------------------
-------------------------------SGF--------------------------
------------------------LASTPQS----------------------------S
QGDCALS------------------------SR---------------------------
--------------------LRSRILIH--------------------------------
---------------------CSHCIPSWCQHIQKVGVIQCLRKG-------GRGHLNKN
Y-KQSGR-----------------------------------------------------
-----SERPR------------------------VTCCAGAEEL----------------
------------------------------------------------------------
-----------------------------YLSDKN---ITPIT-----------------
--------------------LWE-SLK---------------------------------
----------------PSISYLT-------------------------------------
--------------KAQLRMVKDGLKL----------------------------AF---
----------EA----------------------------HDGQK---------------
-------------------RKSG------------------------EP-----------
------------------------------------------------FI----------
---------------------IH------------------------PVEVARIL-----
----------GE----------------------------QEMDWETI------------
---VAGLLHD--------------------------------------------------
-------------------------------TVEDTEHV---------------------
-----------------------------TFERIEDQF----------------------
----------------GPAVRRILKL---------------------DVQ--------VS
KLG-K-MQC--------QNSD---------------------------------------
-------------------------------------------------------S----
-----------------------------------LGK----------------------
----------------D------------V------------------------------
-KADDLRQ-----------MFLA--M---------------TEEVRVIIVKLADRLHNMR
TL----------------------------------------------------------
------------------------------------------------------------
---SHM-PP------------------------------------------HKQKYIAME
TLQVFA-PLA-KLLGMHRIK----------SELEELSFMFAYPEEHAELKLRVE------
------------------------------------------------------------
------------------ALRKTQEDVV--------------------------------
-----------------------------------------VEAKKVLYETISRDQFLGY
----MT----------------------E-DIKVATLSKQLYSIYKKIA------D----
---------QKIS-A----------------E----------------------------
------------------------EVR-----------------DIA-------------
--QV---------WLRIV--------L--------KL-----------------------
------------------------------------------------------------
-KPATSV-------------------------------------------------GHLC
NV--------QQ---------------------------------VCYHVLG--------
LVHAM----------------------------WPP----------------L-PQ-TMK
DYIAT--PKPNG--------------------------------YQSLHTTVIPFG-T--
--------------------------------------------------QTY-------
--------------------------------------------------FP--------
----------------------IE-IQIRTEEMDKLAEWGIAA-----------------
-----------------HHSGRW-VAER-ESDAMGPF----ARKGTNG------------
------AAAGNLASNPPSSNTCLNDADIAR------------------------------
------------------------------------------------------------
-----------------RVSWLKS------------IRDW--------------------
------QEEF----------------------------------------------VGNM
SSREF---------------------------------------VD--------------
-------------------------------TV---------------------------
------------------------------------------------------------
----------------------------------------------TGDLL---------
------------------------------------------------------------
-------SS----------------RVFVF-TP------------KG-------------
----------------------EVKNL-----PKGATV-------IDYAYQIHTD-----
----------VGNKMV--------------------------------------------
----AAKVNG-ILV-------SP-----------THT-LANAEVVEI-------------
--VTYDGVSTK-----------------------------KIFQL---------------
HRQWL-------AYAMTRSARHKLTKFL------------------KEQAA---------
-----LSAA---------------------------------------EITAD-SVKEFI
-------------------------------------S----------------------
-----------------------------DLDEDE-------------------------
------------------------------------------------------------
-------------------SEEES-S----------------------------------
------------------------------------------------------------
------------------------------------------------------------
---------------------------------------SSDTCAT--------------
-----------------ISNGNG-R----------SSSTNNG--DPF-------------
-----------------------------------------------------------L
QNSYQYDSLSW--------------------------------KPKSHG-----------
---------------------------TMNGAAFKLA-----------------------
---------------GDLVAKVAG----------------------G-------------
-----------------------NGFAKYK-----IRYIQDEA----------RASIQ--
-----------------------------------------AW-----------------
----------QTDRI---------------------------------------------
----------------------------------------AS--------WQ--------
--------------------------------------NSGGGPVQWF----SVCC-HD-
-------------------------RNS------MLAEV-----------SAILVAAGIR
IRACAAETDKI-R------------------------------GLGIIL-FNIE------
----------------------------------------------GT------------
----VANLTQSCSEVESLE-----------------------------GVLELSVGCSWQ
NSSH-----------------------------------------------------LSS
W--HNP---------------QNLFSCW--------------YP-PTM------------
------------------------------------------------------------
------------
>Physcomitrella_patens_200569_estExt_gwp_gw1.C_4400001
------------------------------------------------------------
------------------------------------------------------------
---------------------------------------------------MGQP-----
------------------------------------------------------------
--------------TESETAVISSSEPI--------------------------------
--------RV--------------------------------------------------
------------------------------------------------------------
------------------------------------------------------------
------------------------------------------------------------
------------------------------------------------------------
------------------------------------------------------------
------------------------------------------------------------
------------------------------------------------------------
------------------------------------------------------------
------------------------------------------------------------
----------------EGFGSSA-------------------------------------
-----------------------------------F------------------------
---------------VCG------------------------------------------
------------------------------------------------------------
------------------------------------------------------------
-----------------------------NSPVDT----------------------L--
--------TL---------------PLY-----------VGGRGYP--------------
------------------YNSLREAAPGIL------------------------------
----------------------------EAR--------------------EKILRLAEQ
ANGLSSVS----------------------------------------------------
----TEDSSKV-------------------------------------------------
------------------------------------------------------------
-------------------------------------ETSTATT----------------
---------------------ADEILK---------------------------------
----------------GAQDRFN-------------------------------------
--------------VFYDPVVVKAFRM----------------------------AE---
----------EA----------------------------HRGQV---------------
-------------------RRNG------------------------DM-----------
------------------------------------------------FL----------
---------------------SH------------------------CVETALTL-----
----------AA----------------------------IGVSNTVI------------
---AAGLLHD--------------------------------------------------
-------------------------------AIDDSN-F---------------------
-----------------------------CLKRLRDTL----------------------
----------------GEDVANLVIG---------------------VSK--------LS
EFS-Q-LARD--------------------------------------------------
------------------------------------------------------SN----
-----------------------------------TVG----------------------
----------------N-------P----M------------------------------
-EADRLRT-----------MILA--L---------------V-DVRVVLVKIADRLHNLR
TL----------------------------------------------------------
------------------------------------------------------------
---EAL-PS------------------------------------------HKQIGIATE
TLGIFA-PLA-NRLGIWRWK----------AELEDLCFKYLKPEDHQDLSMRL-------
------------------------------------------------------------
-------------------SERCREGLV--------------------------------
-----------------------------------------MSSIKNLDEALRIRGVEFI
--------------------------------DLCGRPKNLYSVYKKMM------K----
---------KKRS-L----------------E----------------------------
------------------------EIL-----------------DVI-------------
--G-----------LRLI--------V--------SD-----------------------
------------------------------------------------------------
------------------------------------------------------------
----------EN---------------------------------SCYEALE--------
IVHQL------------------------------C----------------M-PG-KSK
DYIVD--SKPNG--------------------------------YKSLHTVVIGSD-G--
------------------------------------------------------------
--------------------------------------------------YP--------
----------------------LE-VQIRTMKMHHQAEYGLAA-----------------
-----------------HWRYKE-DN----------------------------------
---------------------SEHSAFSFE------------------------------
------------------------------------------------------------
-----------------RIEWARW------------VLTW--------------------
------HSE-------------------------------------------------IM
DTKLR----------------------------------VSPLGAD--------------
--------------------------------L---------------------------
------------------------------------------------------------
----------------------------------------------KPP-----------
----------------CPFPV-------HNK-----------GCPYEAHC---------C
EPTV-KEND----------------PVFVV-KM------------EDEHI----------
----------------------FVREM-----PPGSTI-------GDLVCATASHVDFLA
AD-----STSANQNGL--------------------------------------------
----RVKVNHEFVN-------NL-----------EQK-LRMGDFVEV-------------
--VTT----------------------------------------V--------------
EKPC--------GKIALEFQREQLKRLY--------------------------------
------------------------------------------------------------
-------------------------------------LD---------------------
------------------------------------------------------------
------------------------------------------------------------
------------------------------------------------------------
------------------------------------------------------------
------------------------------------------------------------
------------------------------------------------------------
------------------------------------------------------------
------------------------------------------------------------
------------------------------------------------------------
------------------------------------------------------------
----------------------------------------------G-------------
------------------------------------GSSTDDQ-----------------
------------------------------------------------------------
----------KATSL---------------------------------------------
------------------------------------------------------------
------------------------------------------------------------
----------------------------------------------------DLSLN---
VAGI--------------------------------------------------------
------------------------------------------------------------
------------------------------------------------------------
------------------------------------------------------------
------------------------------------------------------------
------------------------------------------------------------
------------
>Physcomitrella_patens_176108_estExt_gwp_gw1.C_150229
------------------------------------------------------------
------------------------------------------------------------
------------------------------------------------------------
------------------------------------------------------------
------------------------------------------------------------
------------------------------------------------------------
------------------------------------------------------------
------------------------------------------------------------
------------------------------------------------------------
------------------------------------------------------------
------------------------------------------------------------
------------------------------------------------------------
------------------------------------------------------------
------------------------------------------------------------
------------------------------------------------------------
------------------------------------------------------------
------------------------------------------------------------
------------------------------------------------------------
------------------------------------------------------------
------------------------------------------------------------
------------------------------------------------------------
------------------------------------------------------------
------------------------------------------------------------
-----------------------------------------------------MLRLAEE
ANGILPVT----------------------------------------------------
----TEE-AKV-------------------------------------------------
------------------------------------------------------------
-------------------------------------KTSAGTS----------------
---------------------ADDLLK---------------------------------
----------------SAQARYK-------------------------------------
--------------VFCDPVVVKAFRM----------------------------AE---
----------EA----------------------------HRGQF---------------
-------------------RRNG------------------------DT-----------
------------------------------------------------FL----------
---------------------SH------------------------CVETALIL-----
----------AA----------------------------TGVGNTVV------------
---AAGLLHD--------------------------------------------------
-------------------------------AIDDSN-L---------------------
-----------------------------SLQLLRGAL----------------------
----------------GEDVASLVSG---------------------VSK--------LS
EFS-Q-LARD--------------------------------------------------
------------------------------------------------------SN----
-----------------------------------TVR----------------------
----------------D-------P----T------------------------------
-EADSLRT-----------MILA--M---------------V-DVRVVLIKIADRLHNLR
TL----------------------------------------------------------
------------------------------------------------------------
---GAL-PY------------------------------------------LKQIGIANE
TLEIFA-PLA-NRLGIWSWK----------AELEDLCFKCLKPVEHQDLSARL-------
------------------------------------------------------------
-------------------SERCREGLV--------------------------------
-----------------------------------------MSSIRDLDDALRNEGVQFV
--------------------------------DLSGRPKNLYSIYKKMM------K----
---------KKRT-P----------------E----------------------------
------------------------EIL-----------------DVR-------------
--G-----------LRLI--------V--------SD-----------------------
------------------------------------------------------------
------------------------------------------------------------
----------EN---------------------------------NCYEALQ--------
IVHKL----------------------------WKQ----------------V-PG-KSK
DYIAH--SKPNG--------------------------------YKSLHTVVIGSD-G--
------------------------------------------------------------
--------------------------------------------------YP--------
----------------------LE-VQIRTMKMHHQAEYGLAA-----------------
-----------------HWRYKE-DN----------------------------------
---------------------TQHSAFSSE------------------------------
------------------------------------------------------------
-----------------RVEWARW------------VLTW--------------------
------HSE-------------------------------------------------IM
DTKLR----------------------------------VSPLGED--------------
--------------------------------L---------------------------
------------------------------------------------------------
----------------------------------------------KPP-----------
----------------CPFPV-------HNK-----------DCPYASTC---------C
GPLF-REDD----------------PVFVI-KM------------ENERI----------
----------------------VVLEM-----PPGSTV-------GDLVSMRKSDMDSFA
VN-----SNYGHQKEL--------------------------------------------
----RVQVNHQFVE-------NL-----------EQK-LKMGDFVEV-------------
--LSTV---QA-------------VVPGETPLGR-------SS-SV--------------
EKPC--------GKIALEFQREQLRRLY--------------------------------
------------------------------------------------------------
------------------------------------------------------------
------------------------------------------------------------
------------------------------------------------------------
------------------------------------------------------------
------------------------------------------------------------
------------------------------------------------------------
------------------------------------------------------------
------------------------------------------------------------
------------------------------------------------------------
------------------------------------------------------------
------------------------------------------------------------
------------------------------------------------------------
--------------------------------------SIDDS-----------------
------------------------------------------------------------
----------KTTSL---------------------------------------------
------------------------------------------------------------
------------------------------------------------------------
----------------------------------------------------ERTPS---
VAGLM-------------------------------------------------------
------------------------------------------------------------
------------------------------------------------------------
------------------------------------------------------------
------------------------------------------------------------
------------------------------------------------------------
------------
>Physcomitrella_patens_146168_e_gw1.240.61.1
------------------------------------------------------------
------------------------------------------------------------
------------------------------------------------------------
------------------------------------------------------------
------------------------------------------------------------
------------------------------------------------------------
------------------------------------------------------------
------------------------------------------------------------
------------------------------------------------------------
------------------------------------------------------------
------------------------------------------------------------
------------------------------------------------------------
------------------------------------------------------------
------------------------------------------------------------
------------------------------------------------------------
------------------------------------------------------------
------------------------------------------------------------
------------------------------------------------------------
------------------------------------------------------------
------------------------------------------------------------
------------------------------------------------------------
------------------------------------------------------------
------------------------------------------------------------
------------------------------------------------------------
------------------------------------------------------------
-----EDLTKV-------------------------------------------------
------------------------------------------------------------
-------------------------------------NKSASPT----------------
---------------------ADELLR---------------------------------
----------------SAQARYK-------------------------------------
--------------AFYDPIVVKAFRM----------------------------AE---
----------EA----------------------------HKGQF---------------
-------------------RRNG------------------------DM-----------
------------------------------------------------FL----------
---------------------AH------------------------CVETALIL-----
----------AA----------------------------TGVGNIVV------------
---AAGLLHD--------------------------------------------------
-------------------------------AIDDSN-L---------------------
-----------------------------SLELLRCSL----------------------
----------------GENVASLVIG---------------------VSK--------LS
EFS-Q-LARD--------------------------------------------------
------------------------------------------------------CN----
-----------------------------------TVC----------------------
----------------D-------T----L------------------------------
-EADRLRT-----------MILA--M---------------V-DVRVVLIKIADRLHNLR
TL----------------------------------------------------------
------------------------------------------------------------
---EAL-PS------------------------------------------HKQIGIAKE
TLEIFA-PLA-NRLGIWSWK----------AEMEDLCFKCLKPVDHENLSIRL-------
------------------------------------------------------------
-------------------SERCREGLV--------------------------------
-----------------------------------------MSSIRDLDEALRVGGVQFI
--------------------------------DLCGRPKNLYSVYKKMM------K----
---------KKRS-P----------------D----------------------------
------------------------EIL-----------------DVR-------------
--G-----------LRLI--------V--------TD-----------------------
------------------------------------------------------------
------------------------------------------------------------
----------EE---------------------------------SCYQALE--------
VVHQL----------------------------WRC----------------I-PG-KTK
DYIVD--SKPNG--------------------------------YKSLHTVVIGSD-G--
------------------------------------------------------------
--------------------------------------------------YP--------
----------------------LE-VQIRTMKMHHQAEYGLAA-----------------
-----------------HWRYKE-DN----------------------------------
---------------------SEHSAFSSE------------------------------
------------------------------------------------------------
-----------------RVEWARW------------VLTW--------------------
------QSE-------------------------------------------------IM
DTKLR----------------------------------VSPLAAD--------------
--------------------------------L---------------------------
------------------------------------------------------------
----------------------------------------------KPP-----------
----------------CPFPV-------HIK-----------ECPYAGSC---------C
EPVM-REND----------------PVYVI-KM------------ENEHI----------
----------------------LVREL-----PPGSTV-------GDLVRSKHSDMNSLV
VD-----SRSANDNGL--------------------------------------------
----RVKVNHEFVD-------TM-----------EQK-LKMGDFVEV-------------
--MST----------------------------------------V--------------
KKPC--------GKVALEFQREQLKRLY--------------------------------
------------------------------------------------------------
-------------------------------------LD---------------------
------------------------------------------------------------
------------------------------------------------------------
------------------------------------------------------------
------------------------------------------------------------
------------------------------------------------------------
------------------------------------------------------------
------------------------------------------------------------
------------------------------------------------------------
------------------------------------------------------------
------------------------------------------------------------
----------------------------------------------G-------------
------------------------------------GSSNEDT-----------------
------------------------------------------------------------
----------NTTWW---------------------------------------------
------------------------------------------------------------
------------------------------------------------------------
----------------------------------------------------ERSAS---
VAGL--------------------------------------------------------
------------------------------------------------------------
------------------------------------------------------------
------------------------------------------------------------
------------------------------------------------------------
------------------------------------------------------------
------------
>Physcomitrella_patens_116207_e_gw1.15.321.1
------------------------------------------------------------
------------------------------------------------------------
------------------------------------------------------------
------------------------------------------------------------
------------------------------------------------------------
------------------------------------------------------------
------------------------------------------------------------
------------------------------------------------------------
------------------------------------------------------------
------------------------------------------------------------
------------------------------------------------------------
--------------------------------------MYTVF-----------------
------------------------------------------------------------
------------------------------------------------------------
------------------------------------------------------------
------------------------------------------------------------
------------------------------------------------------------
------------------------------------------------------------
---------------------------------VAI------------------------
------------------------------------------------------------
------------------------------------------------------------
------------------------------------------------------------
------------------------------------------------------------
------------------------------------------------------------
------------------------------------------------------------
------------------------------------------------------------
------------------------------------------------------------
------------------------------------------------------------
--------------------------S---------------------------------
----------------CTEHGII-------------------------------------
-----------------DLQVQKAIEY----------------------------AR---
----------EA----------------------------HAGQF---------------
-------------------RRTG------------------------EP-----------
------------------------------------------------YI----------
---------------------TH------------------------CIHTARIL-----
----------ADLIP----------------------HQQGKRVIDTI------------
---IAGILHD--------------------------------------------------
-------------------------------VIDDTD-R---------------------
-----------------------------DHQSVRLHF----------------------
----------------GDDVSKLVAG---------------------VSK--------LS
NIN-QLLRRQ-------R------------------------------------------
------------------------------------------------------------
------------------------------------------------------------
------------------------------------------------------------
---------------------------------------------RKAVTRLFSRCN---
CS----------------------------------------------------------
------------------------------------------------------------
---YAL-PE------------------------------------------AKASAVAQE
TLAVWC-SLA-SKLGEWAVK----------AELEDLCFAVLY------------------
------------------------------------------------------------
------ELLQAVVPFEVLSDRKRRKWR--IVTPGP-------------------------
------------------------GEK--KLPKVIRDAKVALAALSACEEALERELLIAT
-SYVPG----------------------M-EVRLSGRLKSLYSTWCKMR------R----
---------KGVG-V----------------D----------------------------
------------------------QIF-----------------DAR-------------
--A-----------LRVI--------VG-------DG-----------------------
------------------------------------------------------------
-------------------------------------------------------DGKLH
VA----A---VE---------------------------------GCYNLLS--------
VVHSL----------------------------WKP----------------V-GG-EFD
DYILN--PKPSG--------------------------------YQSLHTAVQGPD-G--
------------------------------------------------------------
--------------------------------------------------AP--------
----------------------LE-VQIRTRGMHDHAEYGHAA-----------------
-----------------HWLYKE-GDTVVKATT---------------------------
-----------PMNPPVDSPLPDSDDASDDEQVFA-------------------------
-KPS-------PRRPVYMGHPALRVEDGRLLAAVIVGVMDEGRELLVAASFALHAR----
------EAVAAGRFGNQRKRWLT-----YCRLYKKVADQWWFAPGHGDWSTCLEKYTLCR
DGLYHKQDQFD-------------RSLPTFIQLL---------------------DLNES
EQDDYWKV------------------------------------MS--------------
-------------------------------MV--EQG----------------------
------------------------------------------------------------
--EEVDIFVD-NAADQHND----LGSGTS---TTTRLNNKVKLLR---SMLQWEQELRH-
----------------------------EVA---PDGSVTI-LNPDHPE-----------
-TAA--LVE----------------VLVIS-WP------------DG-------------
----------------------DIMRM-----PAGSTA-------ADLARRMGMDGEI--
------------------------------------------------------------
-----VFINH-QAA-------LP-----------HTK-LRDGDLVET-------------
------------------------------------------------------------
----------------------------------------------RTQVPSF-------
------------------------------------------------------------
------------------------------------------------------------
------------------------------------------------------------
------------------------------------------------------------
------------------------------------------------------------
------------------------------------------------------------
------------------------------------------------------------
------------------------------------------------------------
------------------------------------------------------------
------------------------------------------------------------
------------------------------------------------------------
------------------------------------------------------------
------------------------------------------------------------
------------------------------------------------------------
------------------------------------------------------------
------------------------------------------------------------
------------------------------------------------------------
------------------------------------------------------------
------------------------------------------------------------
------------------------------------------------------------
------------------------------------------------------------
------------------------------------------------------------
------------------------------------------------------------
------------------------------------------------------------
------------------------------------------------------------
------------
>Physcomitrella_patens_146184_e_gw1.240.52.1
------------------------------------------------------------
------------------------------------------------------------
------------------------------------------------------------
------------------------------------------------------------
------------------------------------------------------------
------------------------------------------------------------
------------------------------------------------------------
------------------------------------------------------------
------------------------------------------------------------
------------------------------------------------------------
------------------------------------------------------------
------------------------------------------------------------
------------------------------------------------------------
------------------------------------------------------------
------------------------------------------------------------
------------------------------------------------------------
------------------------------------------------------------
------------------------------------------------------------
------------------------------------------------------------
------------------------------------------------------------
------------------------------------------------------------
------------------------------------------------------------
------------------------------------------------------------
------------------------------------------------------------
------------------------------------------------------------
------------------------------------------------------------
------------------------------------------------------------
------------------------------------------------------------
------------------------------------------------------------
------------------------------------------------------------
------------------------------------------------------------
------------------------------------------------------------
------------------------------------------------------------
------------------------------------------------------------
------------------------------------------------------------
------------------------------------------------------------
------------------------------------------------------------
------------------------------------------------------------
------------------------------------------------------------
------------------------------------------------------------
------------------------------------------------------------
------------------------------------------------------------
-----------------------------------TVC----------------------
----------------D-------T----T------------------------------
-EADRLRT-----------MILA--M---------------V-DVRVVLIKIADRLHNLR
TL----------------------------------------------------------
------------------------------------------------------------
---EAL-PS------------------------------------------HKQIGIAKE
TLEIFA-PLA-NRLGIWSWK----------AEMEDLCFKCLKPVDHENLSIRL-------
------------------------------------------------------------
-------------------SERCREGLV--------------------------------
-----------------------------------------MSSIRYLDEALRVGGVQFI
--------------------------------DLCGRPKNLYSVYKKMM------K----
---------KKRS-P----------------D----------------------------
------------------------EIL-----------------DVR-------------
--G-----------LRLI--------V--------TD-----------------------
------------------------------------------------------------
------------------------------------------------------------
----------EE---------------------------------SCYQALE--------
VVHQL----------------------------WRC----------------I-PG-KTK
DYIVD--SKPNG--------------------------------CKSLHTVVIGSD-G--
------------------------------------------------------------
--------------------------------------------------YP--------
----------------------LE-VQIRTMKMHHQAEYGLAA-----------------
-----------------HWRYKE-DN----------------------------------
---------------------SEHSAFSSE------------------------------
------------------------------------------------------------
-----------------RVEWARW------------VLTW--------------------
------QSE-------------------------------------------------IM
DTKLR----------------------------------VSPLAAD--------------
--------------------------------L---------------------------
------------------------------------------------------------
----------------------------------------------KPP-----------
----------------CPFPV-------HNK-----------ECPYAGSC---------C
EPVM-REND----------------PVYVI-KM------------ENEHI----------
----------------------LVREL-----PPGSTV-------GDLVRSKHSDMNSLV
VD-----SRSANDNGL--------------------------------------------
----RVKVNHEFVD-------TM-----------EPK-LKMGDFVEV-------------
--MST----------------------------------------V--------------
KKPC--------GKVALEF-----------------------------------------
------------------------------------------------------------
------------------------------------------------------------
------------------------------------------------------------
------------------------------------------------------------
------------------------------------------------------------
------------------------------------------------------------
------------------------------------------------------------
------------------------------------------------------------
------------------------------------------------------------
------------------------------------------------------------
------------------------------------------------------------
------------------------------------------------------------
------------------------------------------------------------
------------------------------------------------------------
------------------------------------------------------------
------------------------------------------------------------
------------------------------------------------------------
------------------------------------------------------------
------------------------------------------------------------
------------------------------------------------------------
------------------------------------------------------------
------------------------------------------------------------
------------------------------------------------------------
------------------------------------------------------------
------------------------------------------------------------
------------
>Physcomitrella_patens_113771_e_gw1.7.243.1
------------------------------------------------------------
------------------------------------------------------------
--------------------------------------------------MLAWC-----
---------------------LGA------------------------------------
--------------GR--------------------------------------------
------------------------------------------------------------
------------------------------------------------------------
------------------------------------------------------------
------------------------------------------------------------
------------------------------------------------------------
------------------------------------------------------------
------------------------------------------------------------
------------------------------------------------------------
------------------------------------------------------------
-------------------STS--------------------------------------
------------------------------------------------------------
------------------------------------------------------------
----------------------------------------DGLS-QGSVE----------
------------------------------------------------------------
------------------------------------------------------------
---------------------------------------------------------LDA
EKQW--------------------------------------------------------
------------------YVRKRD------------------------------------
--------------------------------------------------GDAY--VEAE
SKSSKL------------------------------------------------------
------------------------------------------------------------
------------------------------------------------------------
------------------------------LFNTPGSQRVAELMGAW-------------
-----------------------NGLA---------------------------------
-------------------GRLPPEFATSN------------------------------
----------------GSTLLLAALKL----------------------------TV---
----------SSLRHGSSTE----------------------------------------
---------------------DG----------------R-------EV-----------
-------------------------------------------------L----------
---------------------NR------------------------ALSVAFIL-----
----------AD----------------------------LRMDAEVI------------
---AAGLLRE--------------------------------------------------
-------------------------------VFEAGY-L---------------------
-----------------------------DTARVETVL----------------------
----------------CNEVAILLKD---------------------CGR--------VK
HMPSL-------------------------------------------------------
------------------------------------------------------------
------------------------------------LDT---------------------
--------------LDE------------A------------------------------
-SVQATRQ-----------FCL---A---------------FHDVRAVVVEVAARLVIMR
HS----------------------------------------------------------
------------------------------------------------------------
---QSL-PR------------------------------------------YKQQMLALE
TMQIYA-PVA-HAMGIGKLS----------HELEDLGFRVLFPDSYTYIGGWLE------
------------------------------------------------------------
------------------QYFADGHEVV--------------------------------
-----------------------------------------QQCKEDLQSALEEDSEMQS
----LV----------------------E-GIEISGRCKSKYSTMKKLL------R----
---------DGRP-----------------PE----------------------------
------------------------EVF-----------------DVL-------------
--G-----------LRVV--------L--------TP-----------------------
------------------------------------------------------------
RKSGTSP-----------------------------------------------------
--VKERG---AR---------------------------------ACYRALE--------
IATTL----------------------------WKE----------------V-PG-RLK
DYITE--PKKNG--------------------------------YESLHSAVSLST-R--
--------------------------------------------------GNW-------
--------------------------------------------------SPL-------
----------------------ME-IQIRTAEMDEMAEGGLAS-----------------
-----------------HSLYKG-GL-T--------------------------------
--------------------------------------------D---------------
--PD--------------------------------------------------------
-----------------QAGILKAI-----------------------------------
-----------------------------------------------------MQAAADV
ASTRF---------------------------------------PDLTN-----------
------------------------------ELVEV-A-----------------------
------------------------------------------------------------
----------------------------------------------GEEDA---------
----------------------------QKK-----------------------------
-----LD-D----------------QMFTLFDR------------NTDGVI---------
--------------S-MDEFKDVISEL-------GGDE-------ED-------------
------------------------------------------------------------
----------------------------------------ANELMNL-------------
VDSNFNGSVNAE------------------------------------------------
------------EFKNFRRQV---------------------------------------
------------------------------------------------------------
------------------------------------------------------------
------------------------------------------------------------
------------------------------------------------------------
------------------------------------------------------------
------------------------------------------------------------
------------------------------------------------------------
------------------------------------------------------------
------------------------------------------TPYVVPE-----------
------------------------------------------------------------
----SS------------------------------------------------------
------------------------------------------------------------
--GI--------------------------------------------------------
------------------------------------------------------------
------------------------------------------------------------
------------------------------------------------------------
------------------------------------------------------------
------------------------------------------------------------
------------------------------------------------------------
------------------------------------------------------------
------------------------------------------------------------
------------------------------------------------------------
------------------------------------------------------------
------------------------------------------------------------
------------------------------------------------------------
------------
>Physcomitrella_patens_140875_e_gw1.171.95.1
------------------------------------------------------------
------------------------------------------------------------
------------------------------------------------------------
------------------------------------------------------------
------------------------------------------------------------
------------------------------------------------------------
------------------------------------------------------------
------------------------------------------------------------
------------------------------------------------------------
------------------------------------------------------------
------------------------------------------------------------
------------------------------------------------------------
------------------------------------------------------------
------------------------------------------------------------
------------------------------------------------------------
------------------------------------------------------------
------------------------------------------------------------
------------------------------------------------------------
------------------------------------------------------------
------------------------------------------------------------
------------------------------------------------------------
------------------------------------------------------------
------------------------------------------------------------
------------------------------------------------------------
------------------------------------------------------------
------------------------------------------------------------
------------------------------------------------------------
-----------------------------------GGQQVAELVGAW-------------
-----------------------DGLA---------------------------------
-------------------GRLPPDFASSA------------------------------
----------------GSTLLLAALRL----------------------------TV---
----------STLRHTSPTE----------------------------------------
---------------------DG----------------R-------KP-----------
-------------------------------------------------L----------
---------------------SR------------------------ALSVAFIL-----
----------AD----------------------------LRMDAEVI------------
---AAGLLRE--------------------------------------------------
-------------------------------VVEAGY-L---------------------
-----------------------------NIAGVERVL----------------------
----------------GKEVAILLED---------------------CAR--------VK
YMPSL-------------------------------------------------------
------------------------------------------------------------
------------------------------------LDT---------------------
--------------LDD------------A------------------------------
-SVKAIRQ-----------YCL---A---------------FHDVRAIVVEVAARLDTLR
HI----------------------------------------------------------
------------------------------------------------------------
---QVL-PR------------------------------------------YRQQMLSLE
TMQIYA-PLA-HAMGTGKVS----------HELEDLGFRVLFPDSYTYIGSWLK------
------------------------------------------------------------
------------------LHFADGQKVV--------------------------------
-----------------------------------------QQCQNDLQKALEEDPEMQS
----LI----------------------E-SVKISGRCKSKYSTMKKLL------R----
---------DGRP-----------------PE----------------------------
------------------------EVF-----------------DVL-------------
--G-----------LRVV--------L--------TP-----------------------
------------------------------------------------------------
RKEGTSS-----------------------------------------------------
--VKKRG---AR---------------------------------ACYKALE--------
IATTL----------------------------WEE----------------V-PG-RLK
DYIAK--PKKNG--------------------------------YESLHLAVTLSN-R--
--------------------------------------------------GNW-------
--------------------------------------------------STL-------
----------------------ME-VQIRTEEMNEMAEGGLAS-----------------
-----------------HSLYKG-GL-T--------------------------------
--------------------------------------------D---------------
--PE--------------------------------------------------------
-----------------QAGYLKAI-----------------------------------
-----------------------------------------------------MQAAADV
ASTRF---------------------------------------SDLTN-----------
------------------------------ESVEV-I-----------------------
------------------------------------------------------------
----------------------------------------------GEGFA---------
----------------------------QSK-----------------------------
-----FD-D----------------QMFTFFDK------------NNDGVI---------
--------------S-MDELKDVIGEL-------GGDE-------ED-------------
------------------------------------------------------------
----------------------------------------ANELMKL-------------
VDSNFDGSVSQE------------------------------------------------
------------EFKDFRRQVII-------------------------------------
------------------------------------------------------------
------------------------------------------------------------
------------------------------------------------------------
------------------------------------------------------------
-----------------------RFS----------------------------------
------------------------------------------------------------
------------------------------------------------------------
------------------------------------------------------------
-----------------------------------------SMPYQ--------------
------------------------------------------------------------
------------------------------------------------------------
------------------------------------------------------------
------------------------------------------------------------
------------------------------------------------------------
------------------------------------------------------------
------------------------------------------------------------
------------------------------------------------------------
------------------------------------------------------------
------------------------------------------------------------
------------------------------------------------------------
------------------------------------------------------------
------------------------------------------------------------
------------------------------------------------------------
------------------------------------------------------------
------------------------------------------------------------
------------
>Pseudomonas_aeruginosa_WP_096249453.1
------------------------------------------------------------
------------------------------------------------------------
------------------------------------------------------------
------------------------------------------------------------
------------------------------------------------------------
------------------------------------------------------------
------------------------------------------------------------
------------------------------------------------------------
------------------------------------------------------------
------------------------------------------------------------
------------------------------------------------------------
------------------------------------------------------------
------------------------------------------------------------
------------------------------------------------------------
------------------------------------------------------------
------------------------------------------------------------
------------------------------------------------------------
------------------------------------------------------------
------------------------------------------------------------
------------------------------------------------------------
------------------------------------------------------------
------------------------------------------------------------
------------------------------------------------------------
------------------------------------------------------------
------------------------------------------------------------
------------------------------------------------------------
------------------------------------------------------------
--------------------------------MPGIDA----------------------
------------------------FAD---------------------------------
----------------RLSSYLG-------------------------------------
--------------PDQVNLVRRAYYY----------------------------AE---
----------QA----------------------------HDGQR---------------
-------------------RRSG------------------------EP-----------
------------------------------------------------YV----------
---------------------TH------------------------PLAVSNIL-----
----------AD----------------------------MHMDHQSL------------
---MAAMLHD--------------------------------------------------
-------------------------------VIEDTG-I---------------------
-----------------------------AKEALTAQF----------------------
----------------GETVSELVDG---------------------VSK--------LT
QMN-F-------------------------------------------------------
-------------------------------------------------------E----
-----------------------------------TKA----------------------
----------------E------------A------------------------------
-QAENFQK-----------MAMA--M---------------ARDIRVILVKLADRLHNMR
TL----------------------------------------------------------
------------------------------------------------------------
---EVL-SG------------------------------------------EKRRRIAKE
TLEIYA-PIA-NRLGMHTMR----------VEFEDLGFKAMHPMRAERIRQAVK------
------------------------------------------------------------
------------------KARGNRREIV--------------------------------
-----------------------------------------GKIQESLVNCLAREGME--
-------------------------------GQVIGREKHLYSIYQKMR------G----
---------KRKA-F----------------N----------------------------
------------------------EIM-----------------DVY-------------
--A-----------FRII--------V--------DK-----------------------
------------------------------------------------------------
------------------------------------------------------------
----------VD---------------------------------TCYRVLG--------
AVHSL----------------------------YKP----------------F-PG-RFK
DYIAI--PKANG--------------------------------YQSLHTTLFGMH-G--
------------------------------------------------------------
--------------------------------------------------VP--------
----------------------IE-IQIRTREMEEMANHGIAA-----------------
-----------------HWLYKS-NDE---------------------------------
----------------------TPKGTHAR------------------------------
------------------------------------------------------------
-----------------ARQWVKG------------VLEL--------------------
------QQR-------------------------------------------------AG
NSLEF---------------------------------------IE--------------
-------------------------------NV---------------------------
------------------------------------------------------------
----------------------------------------------KIDLF---------
------------------------------------------------------------
-------PD----------------EVYVF-TP------------KG-------------
----------------------RIMEL-----PKGSTA-------VDFAYAVHTD-----
----------VGNSCI--------------------------------------------
----ACRINR-RLA-------PV-----------SEP-LQSGQTVEI-------------
--VTAPG------------------------------------ARP--------------
NPAWL-------SFVVTGKARTHIRHAL------------------KLQRRSESINLGER
LLNKTLTGF----------------------------------DSHLEKIPQE-RIQAVL
-------------------------------------AE---------------------
---------------------------Y-RMEVFED------------------------
--LLE------------EIGLGNRMAY--------------VVARRL-------------
-----------------LSSEGEE------------------------------------
------------------------------------------------------------
------------------------------------------------------------
------------------------------------------------------------
----------------------------------APSA---EGPLAIR------------
------------------------------------------------------------
-------GTE-----------------------GLVLSYAKCCTPIPGD-----------
---------------------------PIVGHLSAG----------------------K-
----------------------------------------------G-------------
------------------------------------MVVHLES----------CKNIS-E
VR----------------------------------------------------------
----------HNPE------------------------K---------------------
-------------------------------------CIQLS--------WAK-------
--------------------------------------DVTGEFNVEL----RVEL-EH-
-------------------------QRG------LIALL-----------ATSVNAADGN
IEKISMDERDG-R-------------------------------ISVVQ-LVVSV-----
----------------------------------------------HD------------
----RVHLARVIKKLRALK-----------------------------GVIRITRLRS--
------------------------------------------------------------
------------------------------------------------------------
------------------------------------------------------------
------------
>Rhodobacter_capsulatus_WP_013069013.1
------------------------------------------------------------
------------------------------------------------------------
------------------------------------------------------------
------------------------------------------------------------
------------------------------------------------------------
------------------------------------------------------------
------------------------------------------------------------
------------------------------------------------------------
------------------------------------------------------------
------------------------------------------------------------
------------------------------------------------------------
------------------------------------------------------------
------------------------------------------------------------
------------------------------------------------------------
------------------------------------------------------------
------------------------------------------------------------
------------------------------------------------------------
------------------------------------------------------------
------------------------------------------------------------
------------------------------------------------------------
------------------------------------------------------------
------------------------------------------------------------
------------------------------------------------------------
------------------------------------------------------------
------------------------------------------------------------
------------------------------------------------------------
------------------------------------------------------------
--------------------------------------MIDVE-----------------
----------------------D-LIA---------------------------------
----------------LVRNYNP-------------------------------------
--------------RCNADLIRRAYAY----------------------------GL---
----------KM----------------------------HDGQF---------------
-------------------RHSG------------------------EP-----------
------------------------------------------------YF----------
---------------------TH------------------------PVAVAAIL-----
----------TE----------------------------QRLDDATI------------
---VTALLHD--------------------------------------------------
-------------------------------TIEDTR-S---------------------
-----------------------------TFTEVEGLF----------------------
----------------GTEVAELVDG---------------------VTK--------LT
NLQ-L-------------------------------------------------------
-------------------------------------------------------G----
-----------------------------------SSA----------------------
----------------S------------K------------------------------
-QAENFRK-----------LFMA--M---------------SKDLRVILVKLADRLHNMR
TI----------------------------------------------------------
------------------------------------------------------------
---KSM-RP------------------------------------------EKQAQKARE
TMEIFA-PLA-GRMGMQWMR----------EELEDLAFKVLNPEARTSIIRRFV------
------------------------------------------------------------
------------------SLQKESGDVI--------------------------------
-----------------------------------------SQITADIRNELEKAGI---
------------------------------EADVFGRAKRPYSIWRKME------E----
---------KSLT-F----------------S----------------------------
------------------------RLS-----------------DIY-------------
--G-----------FRVI--------T--------RS-----------------------
------------------------------------------------------------
------------------------------------------------------------
----------VP---------------------------------DCYAVLG--------
LIHQR----------------------------WRS----------------V-PG-RFK
DYISQ--PKSNG--------------------------------YRSIHTTVSGRD-G--
------------------------------------------------------------
--------------------------------------------------KR--------
----------------------VE-VQIRTRQMHEVAEAGVAA-----------------
-----------------HWSYRD-GERA-LN-----------------------------
-------------------------PFAVD------------------------------
------------------------------------------------------------
-----------------PAKWLAS------------LTER--------------------
------FAE-------------------------------------------------GD
H-DEF---------------------------------------LE--------------
-------------------------------NV---------------------------
------------------------------------------------------------
----------------------------------------------KLEMY---------
------------------------------------------------------------
-------SD----------------QVFCF-SP------------KG-------------
----------------------DVIKL-----PKGATP-------IDFAYAIHTR-----
----------IGNSCV--------------------------------------------
----GAKVDG-IRV-------PL-----------WTR-LKNGQSVEV-------------
--ITAAG------------------------------------QRP--------------
QATWL-------DIVATGRAKASIRKSL------------------REEDRTRFVKLGSE
LARVAFEHV-------------------------------------GRKVSDK-ALRTAA
-------------------------------------KT---------------------
---------------------------L-GLPDETE------------------------
--VLA------------RLGSAELTAR--------------EVVEALY------------
-----------------P------------------------------------------
------------------------------------------------------------
------------------------------------------------------------
------------------------------------------------------------
---------------------EL-AAR---GP---ETVDPGRAVI---------------
------------------------------------------------------------
-------GLA----------------------ADQTFHRAKCCQPLPGE-----------
---------------------------RIVGITYRGQ-----------------------
----------------------------------------------G-------------
------------------------------------VVIHAID----------CPALE-E
FE----------------------------------------------------------
----------EQPG------------------------R---------------------
-------------------------------------WVDLH--------WH-EG-----
--------------------------------------SHPPVYSVAL----KITI-SN-
-------------------------DAG------VLGHI-----------CTLIGAQKAN
ISDLHFLDKKP-D-------------------------------FYSLL-VEVDL-----
----------------------------------------------RD------------
----AEHLHRLLTALEAET-----------------------------DVAQVQRWRDLS
R-----------------------------------------------------------
-------------------------------------------K-P--------------
------------------------------------------------------------
------------
>Rhizobiales_WP_003527294.1
------------------------------------------------------------
------------------------------------------------------------
------------------------------------------------------------
------------------------------------------------------------
------------------------------------------------------------
------------------------------------------------------------
------------------------------------------------------------
------------------------------------------------------------
------------------------------------------------------------
------------------------------------------------------------
------------------------------------------------------------
------------------------------------------------------------
------------------------------------------------------------
------------------------------------------------------------
------------------------------------------------------------
------------------------------------------------------------
------------------------------------------------------------
------------------------------------------------------------
------------------------------------------------------------
------------------------------------------------------------
------------------------------------------------------------
------------------------------------------------------------
------------------------------------------------------------
------------------------------------------------------------
------------------------------------------------------------
------------------------------------------------------------
------------------------------------------------------------
--------------------------------------MMRQY-----------------
----------------------E-LVE---------------------------------
----------------RVQKYKP-------------------------------------
--------------DVNEALLNKAYVY----------------------------AM---
----------QK----------------------------HGQQK---------------
-------------------RASG------------------------DP-----------
------------------------------------------------YI----------
---------------------SH------------------------PLEVAAIL-----
----------TE----------------------------MHLDESTI------------
---AVALLHD--------------------------------------------------
-------------------------------TIEDTT-A---------------------
-----------------------------TRQEIDDLF----------------------
----------------GEDIGALVEG---------------------LTK--------IK
KLD-L-------------------------------------------------------
-------------------------------------------------------V----
-----------------------------------TKK----------------------
----------------A------------K------------------------------
-QAENLRK-----------LLLA--I---------------SDDVRVLLVKLADRLHNMR
TL----------------------------------------------------------
------------------------------------------------------------
---DHM-SA------------------------------------------EKRARISEE
TMDIYA-PLA-GRMGMQDMR----------EELENLSFRHINPEAYETVTRRLQ------
------------------------------------------------------------
------------------ELSERNEGLI--------------------------------
-----------------------------------------KKIEEELSELLQAEGLT--
------------------------------DAQVRGRQKKPYSVFRKMQ------S----
---------KSLS-F----------------E----------------------------
------------------------QLS-----------------DVW-------------
--G-----------FRII--------V--------ND-----------------------
------------------------------------------------------------
------------------------------------------------------------
----------IP---------------------------------SCYRALG--------
IVHTR----------------------------WRV----------------V-PG-RFK
DYVST--PKQND--------------------------------YQSIHTTIIGPS-R--
------------------------------------------------------------
--------------------------------------------------QR--------
----------------------IE-LQIRTKRMHEIAEYGIAA-----------------
-----------------HALYKD-RDTV-SG-----------------------------
---------------------DLTRTPTSN------------------------------
------------------------------------------------------------
-----------------AYSWLRR------------TIES--------------------
------LAE-------------------------------------------------GD
NPEEF---------------------------------------LE--------------
-------------------------------HT---------------------------
------------------------------------------------------------
----------------------------------------------KLELF---------
------------------------------------------------------------
-------QD----------------QVFCF-TP------------KG-------------
----------------------QLIAL-----PRGATP-------IDFAYAVHTN-----
----------IGDTCV--------------------------------------------
----GAKING-RIM-------PL-----------VTR-LNNGDEVEI-------------
--IRSGI------------------------------------QVP--------------
PPAWE-------EIVVTGKARAAIRRAT------------------RAAIRKQYAGLGYR
ILERTFERA-------------------------------------GKTFSRE-ALKPVL
-------------------------------------HR---------------------
---------------------------L-GQKDVED------------------------
--AIA------------AVGRGELSSL--------------DVLRAVF------------
-----------------PDHQDERVTVK--PSA---------------------------
----------------------------------------DDGWFNMRSAA---------
------------------------------------------------------------
---------------------------------------GMIFKLP--------------
-----------------ERSKEM-AAA---EQ----AEGP--EALPIR------------
------------------------------------------------------------
-------GLS----------------------GNAEVHFSP-AGAVPGD-----------
---------------------------RIVGIMDKDK-----------------------
----------------------------------------------G-------------
------------------------------------ITIYPIQ----------SPILQ-K
FD----------------------------------------------------------
----------EEPE------------------------R---------------------
-------------------------------------WIDVR--------WDLDE-----
--------------------------------------ANNSRFMARI----AVSA-LN-
-------------------------EPG------TLAEV-----------AQAIATTDVN
IRSLSMGRVAA-D-------------------------------FSELQ-FDLEV-----
----------------------------------------------WD------------
----LRQLNHLMAQLKELP-----------------------------SISMVKRLFE--
------------------------------------------------------------
------------------------------------------------------------
------------------------------------------------------------
------------
>Streptococcus_pneumoniae_WP_061632868.1
------------------------------------------------------------
------------------------------------------------------------
------------------------------------------------------------
------------------------------------------------------------
------------------------------------------------------------
------------------------------------------------------------
------------------------------------------------------------
------------------------------------------------------------
------------------------------------------------------------
------------------------------------------------------------
------------------------------------------------------------
------------------------------------------------------------
------------------------------------------------------------
------------------------------------------------------------
------------------------------------------------------------
------------------------------------------------------------
------------------------------------------------------------
------------------------------------------------------------
------------------------------------------------------------
------------------------------------------------------------
------------------------------------------------------------
------------------------------------------------------------
------------------------------------------------------------
--------------------------------------------------------MPKE
VNLTGE------------------------------------------------------
------------------------------------------------------------
------------------------------------------------------------
------------------------------------------------------------
----------------------E-VVA---------------------------------
----------------LTKEY------------------------------LTEE--DVH
-------------------FVHKALVY----------------------------AV---
----------EC----------------------------HSGQY---------------
-------------------RQSG------------------------EP-----------
------------------------------------------------YI----------
---------------------IH------------------------PIQVAGIL-----
----------AK----------------------------LKLDAVTV------------
---ACGFLHD--------------------------------------------------
-------------------------------VVEDTD-A---------------------
-----------------------------TLDDLEREF----------------------
----------------GPDVRMIVDG---------------------VTK--------LG
KVE-Y-------------------------------------------------------
-------------------------------------------------------K----
-----------------------------------SIE----------------------
----------------E------------Q------------------------------
-LAENHRK-----------MLMA--M---------------SEDIRVILVKLSDRLHNMR
TL----------------------------------------------------------
------------------------------------------------------------
---KHL-RK------------------------------------------DKQERISKE
TMEIYA-PLA-HRLGISSVK----------WELEDLSFRYLNPTEFYKITHMMK------
------------------------------------------------------------
------------------EKRREREALV--------------------------------
-----------------------------------------DEVVTKLEEYTTERHLK--
-------------------------------GKIYGRPKHIYSIFRKMQ------D----
---------KRKR-F----------------E----------------------------
------------------------EIY-----------------DLI-------------
--A-----------IRCI--------L--------DT-----------------------
------------------------------------------------------------
------------------------------------------------------------
----------QS---------------------------------DVYAMLG--------
YVHEF----------------------------WKP----------------M-PG-RFK
DYIAN--RKANG--------------------------------YQSIHTTVYGPK-G--
------------------------------------------------------------
---------------------------------------------------P--------
----------------------IE-FQIRTKEMHEVAEYGVAA-----------------
-----------------HWAYKK-GIK--GQVN---------------------------
------------------------SKESAI------------------------------
------------------------------------------------------------
-----------------GMNWIKE------------MMEL--------------------
------QDQ-------------------------------------------------AD
DAKEF---------------------------------------VD--------------
-------------------------------SV---------------------------
------------------------------------------------------------
----------------------------------------------KENYL---------
------------------------------------------------------------
-------AE----------------EIYVF-TP------------DG-------------
----------------------AVRSL-----PKDSGP-------IDFAYEIHTK-----
----------VGEKAT--------------------------------------------
----GAKVNG-RMV-------PL-----------TTK-LKTGDQVEI-------------
--IANPN-----------------------------------SFGP--------------
SRDWL-------NMVKTSKARNKIRQFF------------------KNQDKELSVNKGRE
MLMAQFQEN----------------GYVAN-----------------KFMDKR-HMDQVL
-------------------------------------QK---------------------
---------------------------T-SYKTEDS------------------------
--LFA------------AIGFGEIGAI--------------TVFNRL-------------
-------------------TEKERRE----------------------------------
----------------------------------------EE-RAKAKAEA---------
------------------------------------------------------------
---------------------------------------EELVKGG--------------
-----------------EVKVEN-KET---L------KVKHEGGVVIE------------
------------------------------------------------------------
-------GAS-----------------------GLLVRIAKCCNPVPGD-----------
---------------------------DIVGYITKG----------------------R-
----------------------------------------------G-------------
------------------------------------VAIHRVD----------CMNLR-A
QE----------------------------------------------------------
----------NYEQ------------------------R---------------------
-------------------------------------LLDVE--------WEDQ------
-----------------------------------YS-SSNKEYMAHI----DIYG-LN-
-------------------------RTG------LLNDV-----------LQVLSNTTKN
ISTVNAQPTKDMK-------------------------------FANIH-VSFGI-----
----------------------------------------------AN------------
----LSTLTTVVDKIKSVP-----------------------------EVYSVKRTNG--
------------------------------------------------------------
------------------------------------------------------------
------------------------------------------------------------
------------
>Synechococcus_sp._WH_8102_WP_011129177.1
------------------------------------------------------------
------------------------------------------------------------
------------------------------------------------------------
------------------------------------------------------------
------------------------------------------------------------
------------------------------------------------------------
------------------------------------------------------------
------------------------------------------------------------
------------------------------------------------------------
------------------------------------------------------------
------------------------------------------------------------
------------------------------------------------------------
------------------------------------------------------------
------------------------------------------------------------
------------------------------------------------------------
------------------------------------------------------------
------------------------------------------------------------
------------------------------------------------------------
------------------------------------------------------------
------------------------------------------------------------
------------------------------------------------------------
------------------------------------------------------------
------------------------------------------------------------
------------------------------------------------------------
-MLDAS------------------------------------------------------
------------------------------------------------------------
---------------SPQDS----------------------------------------
-SRTDSAPAPVVCGRPELRRHP-------VRHPDEYNILLPEW-----------------
--------------------LRQ-CIL---------------------------------
----------------NV----------------------------------PPGL-GQS
C-P--T---------DPEALLVAAFDF----------------------------GF---
----------QL----------------------------HEGQF---------------
-------------------RASG------------------------DP-----------
------------------------------------------------CI----------
---------------------VH------------------------PVAVADLL-----
----------RD----------------------------IGASASVI------------
---AAGFLHD--------------------------------------------------
-------------------------------VVEDTD-V---------------------
-----------------------------TPDQIELHF----------------------
----------------GSEVRELVEG---------------------VTK--------LG
GIH-F-------------------------------------------------------
-------------------------------------------------------N----
-----------------------------------NRT----------------------
----------------E------------A------------------------------
-QAENLRR-----------MFLA--M---------------ASDIRVVLVKLADRLHNMR
TL----------------------------------------------------------
------------------------------------------------------------
---GAL-KE------------------------------------------EKRQRIARE
TKEIYA-PLA-NRLGIGRFK----------WELEDLAFKLLEPEAFREIQQEVA------
------------------------------------------------------------
------------------SKRSEREERL--------------------------------
-----------------------------------------GVTVALLNDRLAQAGLE--
------------------------------GCEVSGRPKHLFGIWSKMQ------R----
---------QQKA-F----------------H----------------------------
------------------------EIY-----------------DVA-------------
--A-----------LRII--------T--------PS-----------------------
------------------------------------------------------------
------------------------------------------------------------
----------VE---------------------------------ACYRALA--------
VVHDT----------------------------FRP----------------I-PG-RFK
DYIGL--PKPNG--------------------------------YQSLHTAVIG-R-H--
------------------------------------------------------------
--------------------------------------------------RP--------
----------------------IE-VQIRTIEMHRVAEFGIAA-----------------
-----------------HWKYKE-GGS---PAS---------------------------
------------------------SSSEAE------------------------------
------------------------------------------------------------
-----------------RFNWLRQ------------LVDW--------------------
------QQEG-----------------------------------------------GND
DHNDY---------------------------------------LS--------------
-------------------------------SI---------------------------
------------------------------------------------------------
----------------------------------------------KEDLF---------
------------------------------------------------------------
-------DE----------------EVFVF-TP------------KG-------------
----------------------DVVGL-----RKGATP-------VDFAYRIHSE-----
----------VGNHCH--------------------------------------------
----GARIND-RLC-------PL-----------TTA-LHNGDFVQI-------------
--LTSNT------------------------------------AHP--------------
SLDWL-------NFVATPTARNRIRQWY------------------KRSHRDETIERGKD
LLERELGRD-----------------------------------GFEALLKGE-AMTRVA
-------------------------------------QR---------------------
---------------------------C-NVGSTDD------------------------
--LLA------------SLGFGAVTLQ--------------QVLNRF-------------
-----------------------RE-----------------------------------
----------------------------------------EIRLIAEQDSAP--------
------------------------------------------------------------
--------------------------------------PSNE---E--------------
-----------------VARALV-PSK---EPG----SDQRHSEDAIL------------
------------------------------------------------------------
-------GLE-----------------------GLDYRLGGCCSPLPGE-----------
---------------------------AIVGTVALGN---------------------H-
----------------------------------------------G-------------
------------------------------------ITIHRQE----------CANV---
ES----------------------------------------------------------
----------IPKD------------------------R---------------------
-------------------------------------RLPVR--------WNV-------
-----------------------------------HGAQPLQRFPVQL----RIEV-ID-
-------------------------RVG------ILKDI-----------LMRLSDGAIN
VSDAQVKTAVG-R-------------------------------PARID-LRVEL-----
----------------------------------------------RG------------
----SDQLNRTMDQIRSMA-----------------------------DVIGIARTGVS-
------------------------------------------------------------
------------------------------------------------------------
------------------------------------------------------------
------------
>Synechocystis_sp._PCC_6803_ALJ69438.1
------------------------------------------------------------
------------------------------------------------------------
------------------------------------------------------------
------------------------------------------------------------
------------------------------------------------------------
------------------------------------------------------------
------------------------------------------------------------
------------------------------------------------------------
------------------------------------------------------------
------------------------------------------------------------
------------------------------------------------------------
------------------------------------------------------------
------------------------------------------------------------
------------------------------------------------------------
------------------------------------------------------------
------------------------------------------------------------
------------------------------------------------------------
------------------------------------------------------------
------------------------------------------------------------
------------------------------------------------------------
------------------------------------------------------------
------------------------------------------------------------
------------------------------------------------------------
------------------------------------------------------------
------------------------------------------------------------
------------------------------------------------------------
------------------------------------------------------------
---------------------------------------MPQW-----------------
--------------------LED-CLQ---------------------------------
----------------QW----------------------------------QREI-EQG
Q-D--E-T------TAPHCLICRAFCF----------------------------AY---
----------DL----------------------------HAQQR---------------
-------------------RKSG------------------------EP-----------
------------------------------------------------YI----------
---------------------AH------------------------PVAVAGLL-----
----------RD----------------------------LGGDEAMI------------
---AAGFLHD--------------------------------------------------
-------------------------------VVEDTD-I---------------------
-----------------------------SIEQIEALF----------------------
----------------GEETASLVEG---------------------VTK--------LS
KFN-F-------------------------------------------------------
-------------------------------------------------------S----
-----------------------------------STT----------------------
----------------E------------H------------------------------
-QAENFRR-----------MFLA--M---------------AKDIRVIVVKLADRLHNMR
TL----------------------------------------------------------
------------------------------------------------------------
---DAL-SP------------------------------------------EKQRRIARE
TKDIFA-PLA-NRLGIWRFK----------WELEDLSFKYLEPDSYRKIQSLVV------
------------------------------------------------------------
------------------EKRGDRESRL--------------------------------
-----------------------------------------ETVKDMLRFRLRDEGIE--
------------------------------HFELQGRPKHLYGIYYKMT------S----
---------QDKA-F----------------E----------------------------
------------------------EIY-----------------DIA-------------
--A-----------LRII--------V--------ES-----------------------
------------------------------------------------------------
------------------------------------------------------------
----------KG---------------------------------ECYRALS--------
VVHDV----------------------------FKP----------------I-PG-RFK
DYIGL--PKPNR--------------------------------YQSLHTTVLGLT-S--
------------------------------------------------------------
--------------------------------------------------RP--------
----------------------LE-IQIRTEEMHHVAEYGIAA-----------------
-----------------HWKYKE-SGGS-ENAT---------------------------
------------------------LTSTDE------------------------------
------------------------------------------------------------
-----------------KFTWLRQ------------LLDW--------------------
------QSD-------------------------------------------------LK
DAQEY---------------------------------------VE--------------
-------------------------------NL---------------------------
------------------------------------------------------------
----------------------------------------------KQNLF---------
------------------------------------------------------------
-------DD----------------DVYVF-TP------------KG-------------
----------------------EVISL-----ARGATP-------VDFAYRIHTE-----
----------VGHHMK--------------------------------------------
----GARVNG-QWL-------GV-----------DTR-LKNGDIVEI-------------
--VTQKN------------------------------------SHP--------------
SLDWL-------NFVVTPSARHRIRQWF------------------KRSRRDENILRGRE
LLEKELGKT-----------------------------------GLEALLKSE-PMQKTA
-------------------------------------ER---------------------
---------------------------C-NYQNVED------------------------
--LLA------------GLGYGEITSN--------------SVVNRL-------------
-----------------------REN----------------------------------
----------------------------------------NVNNVKNSQSS---------
------------------------------------------------------------
---------------------------------------QEV---T--------------
-----------------LASSPQ-VHP---PTP----PATGKDNSPIA------------
------------------------------------------------------------
-------GIE-----------------------GLLYHIAGCCHPLPGE-----------
---------------------------PIMGVVTRGA---------------------R-
----------------------------------------------G-------------
------------------------------------ISIHRQG----------CHNL---
EQ----------------------------------------------------------
----------MDGD------------------------R---------------------
-------------------------------------LIPVR--------WNP-------
-----------------------------------NTNNH-QTYPVDI----VIEA-ID-
-------------------------RVG------VLKDI-----------LSRLSDNHIN
VRNADVKTHLG-R-------------------------------PAIIS-LKIDI-----
----------------------------------------------HD------------
----YQQLLGIMAKIKNMS-----------------------------DVMDLRRVISG-
------------------------------------------------------------
------------------------------------------------------------
------------------------------------------------------------
------------
>Thermoanaerobacter_WP_013150236.1
------------------------------------------------------------
------------------------------------------------------------
------------------------------------------------------------
------------------------------------------------------------
------------------------------------------------------------
------------------------------------------------------------
------------------------------------------------------------
------------------------------------------------------------
------------------------------------------------------------
------------------------------------------------------------
------------------------------------------------------------
------------------------------------------------------------
------------------------------------------------------------
------------------------------------------------------------
------------------------------------------------------------
------------------------------------------------------------
------------------------------------------------------------
------------------------------------------------------------
------------------------------------------------------------
------------------------------------------------------------
------------------------------------------------------------
------------------------------------------------------------
------------------------------------------------------------
------------------------------------------------------------
---MLD------------------------------------------------------
------------------------------------------------------------
------------------------------------------------------------
------------------------------------------------------------
----------------------K-VIN---------------------------------
----------------RIKNY------------------------------MGDEA-NLD
-------------------LIYKSYDF----------------------------AV---
----------NA----------------------------HDGQM---------------
-------------------RNSG------------------------EP-----------
------------------------------------------------YI----------
---------------------VH------------------------PIEVSYIL-----
----------AD----------------------------LELDITTI------------
---AAGLLHD--------------------------------------------------
-------------------------------VIEDTD-V---------------------
-----------------------------TYEQLLEKF----------------------
----------------GKEIADLVDG---------------------VTK--------LG
KIE-Y-------------------------------------------------------
-------------------------------------------------------K----
-----------------------------------SKV----------------------
----------------E------------Q------------------------------
-QAENMRK-----------MLIA--M---------------AKDIRVILIKLADRLHNMR
TL----------------------------------------------------------
------------------------------------------------------------
---KYL-PP------------------------------------------DKQKEKAEE
TLEIYA-PIA-HRLGISKIK----------WELEDLCLRYLHPDEYYDLVEKVA------
------------------------------------------------------------
------------------AKRKEREELI--------------------------------
-----------------------------------------QNIITTIKEKLKEMGIQ--
-------------------------------AEVDGRPKHFYSIYKKMK------T----
---------QNKS-F----------------D----------------------------
------------------------QIY-----------------DLL-------------
--A-----------VRII--------V--------NT-----------------------
------------------------------------------------------------
------------------------------------------------------------
----------VK---------------------------------DCYGVLG--------
IVHTL----------------------------WKP----------------I-PG-RFK
DYIAM--PKPNM--------------------------------YQSLHTTVIGPK-G--
------------------------------------------------------------
--------------------------------------------------EP--------
----------------------FE-IQIRTWEMHKTAEYGIAA-----------------
-----------------HWKYKE-G-----KTT---------------------------
------------------------EDKFDQ------------------------------
------------------------------------------------------------
-----------------KLSWLRQ------------LLEW--------------------
------QKE-------------------------------------------------LK
DAKEF---------------------------------------ME--------------
-------------------------------TL---------------------------
------------------------------------------------------------
----------------------------------------------KIDLF---------
------------------------------------------------------------
-------TD----------------EVFVF-TP------------KG-------------
----------------------DVINL-----PAGSTP-------VDFAYSIHTE-----
----------IGHRLN--------------------------------------------
----GAKVNG-KLV-------PI-----------NYQ-LKNGDIVEI-------------
--LVSPNK----------------------------------DRGP--------------
SRDWL-------QIVKSSQARNKIRQWF------------------KKEKREENITRGEE
MIEKELRRH----------------GLQPA------------------MIKSE-IWEEVL
-------------------------------------KK---------------------
---------------------------L-NIHTMED------------------------
--LYA------------TIGYGGLTLN--------------QVIPRI-------------
-------------------KEEIKKS----------------------------------
----------------------------------------QK-EVGMKS-----------
------------------------------------------------------------
------------------------------------------------------------
-----------------IPADKG-GKK---K------EKTGGTGVIVK------------
------------------------------------------------------------
-------GVD-----------------------NVMVRFAKCCSPVPGD-----------
---------------------------EIIGYVTKG----------------------R-
----------------------------------------------G-------------
------------------------------------ISIHRKD----------CPNVK-E
YL----------------------------------------------------------
----------FDRN------------------------K---------------------
-------------------------------------IVEVE--------WDQ-------
--------------------------------------DRNIFYQADI----QIMA-SD-
-------------------------RFG------LLTDV-----------TSVLADVKIA
VKAVNARTTKD-N-------------------------------IAIIN-LTLEI-----
----------------------------------------------IS------------
----KDQLERVMNKLKALE-----------------------------GVMDVYRLSA--
------------------------------------------------------------
------------------------------------------------------------
------------------------------------------------------------
------------
>Thermomicrobium_roseum_WP_081433447.1
------------------------------------------------------------
------------------------------------------------------------
---------------------------------------------------MAT------
------------------------------------------------------------
----------------A-------------------------------------------
------------------------------------------------------------
------------------------------------------------------------
------------------------------------------------------------
------------------------------------------------------------
------------------------------------------------------------
------------------------------------------------------------
------------------------------------------------------------
------------------------------------------------------------
------------------------------------------------------------
------------------------------------------------------------
------------------------------------------------------------
------------------------------------------------------------
------------------------------------------------------------
------------------------------------------------------------
------------------------------------------------------------
------------------------------------------------------------
------------------------------------------------------------
------------------------------------------------------------
--------------------------------------------------------VPRE
SNHESP------------------------------------------------------
-----------------------SQATPAV------------------------------
---------------GPSDE-P--------------------------------------
----------------------------------VWEDVAPEF-----------------
--------------------LKR-LPN---------------------------------
----------------AD------------LE----------------------------
-------------------LIHHAFEL----------------------------AR---
----------SA----------------------------HAGMR---------------
-------------------RRSG------------------------EP-----------
------------------------------------------------YL----------
---------------------SH------------------------PLAVALIL-----
----------AD----------------------------LQLDQETI------------
---AAALLHD--------------------------------------------------
-------------------------------VLEDTD-V---------------------
-----------------------------TIEQLRERF----------------------
----------------GPRVARLVDG---------------------VTK--------LG
KIR-L-------------------------------------------------------
-------------------------------------------------------S----
-----------------------------------PEN----------------------
----------------EPVSL---EREKIR------------------------------
-QAESLRK-----------MLLA--M---------------AEDVGVVLIKLADRLHNMR
TL----------------------------------------------------------
------------------------------------------------------------
---DHL-PP------------------------------------------EKQRRIARE
TMEIYA-PLA-NRLGIGQLK----------AELEDLAFKYLEPQTYETIARALE------
------------------------------------------------------------
------------------SRGHDREQYL--------------------------------
-----------------------------------------QEVIEQVKRALADAGIR--
-------------------------------AVVTGREKHIASIARKMR------E----
---------KQRN-F----------------D----------------------------
------------------------EIY-----------------DVL-------------
--G-----------IRVI--------V--------DE-----------------------
------------------------------------------------------------
------------------------------------------------------------
----------QR---------------------------------DCYAALA--------
IIHGM----------------------------WHP----------------I-PG-QFD
DYIAN--PKENL--------------------------------YRSLHTAVIGPR-G--
------------------------------------------------------------
--------------------------------------------------IP--------
----------------------LE-VQIRTHEMHREAEYGIAA-----------------
-----------------HWRYKE-QLK---PDS---------------------------
-----------------------GDRSIEA------------------------------
------------------------------------------------------------
-----------------KIAWFRQ------------ILEW--------------------
------RDE-------------------------------------------------LL
DAQEF---------------------------------------VD--------------
-------------------------------SV---------------------------
------------------------------------------------------------
----------------------------------------------KQDLL---------
------------------------------------------------------------
-------PE----------------MIYVF-TP------------KG-------------
----------------------DVVEL-----PAGATP-------IDFAYRIHTE-----
----------VGHQCV--------------------------------------------
----GAKVNG-QIV-------PL-----------NYK-LQNGQVVQI-------------
--ITSKS-----------------------------------RTGP--------------
SRDWLIPS---NGYVTTASAREKIRQWF------------------RKQEREENIAHGRH
LLEQELRRL----------------GVEMK-------------------------LEDVL
-------------------------------------KL---------------------
---------------------------FPRYQKLED------------------------
--FLA------------AIGYGAITPQ--------------QLAARI-------------
-----------------AEHEDQRT-----------------------------------
------------------------------------------------------------
------------------------------------------------------------
---------------------------------------------R--------------
-----------------ASAAQS-PTQ---APP-----------LQVT------------
------------------------------------------------------------
-------GLR-----------------------DLLTRLANCCKPVYGD-----------
---------------------------PIVGFITRG----------------------R-
----------------------------------------------G-------------
------------------------------------ITVHRAD----------CPNI--L
HT----------------------------------------------------------
----------NEPE------------------------R---------------------
-------------------------------------VIPVN--------WGETP-----
[truncated: 1,000,723 more chars]
