# Supplementary material for: RSH enzyme diversity for (p)ppGpp metabolism in Phaeodactylum tricornutum and other diatoms
Source: Sci Rep. 2019 Nov 27;9:17682. doi: 10.1038/s41598-019-54207-w (PMC6881373; doi:10.1038/s41598-019-54207-w)
Supplement: Supplementary file 3 — Dataset 1 [file 41598_2019_54207_MOESM3_ESM.zip › Supplementary Dataset 1/Alignments/RSH_hd_syn_all_final_aligned_26-343ecoli-SpoT.fa]

>Cyanophora_paradoxa_ConsensusfromContig7433-abinit-gene-0.1/280-605
AYQT----------------------------AK-------------E------------------------
-----HKGQI----------------------------------RKTG------------------------
DP-----------------------------------------------------------YV---------
----------------------VH------------------------CIETAVIL---------------A
E----------------------------LGMEDEVL---------------QAALLHD-------------
--------------------------------------------------------------------TTDD
TL-M--------------------------------------------------TIDTLRAKF---------
-----------------------------GFGVADLVGG---------------------VSK--------L
SQIT-Q-LMRS-------------------------------------------------------------
-------------------------------------------RG---------------------------
------------ESL--------------------------------------D-------A----D-----
--------------------------ERDRLNK-----------MMLA--M---------------IRDGRV
VLIKMADRLHNMRTA---------------------------------------------------------
----------------------------------------------------------------YAL-PL--
----------------------------------------EKQINMAQDTLDVFA-PLA-SRLGIQHMK---
-------AELE-LCFEILQPDEARALRVQL------------------------------------------
-------------------------------------------GNENESMAKV-------------------
------------------------------------------------------MGTMRALGAELEQSRIP-
H--------------------------------EISGRTKNLFSVYKKMQ------K-------------KN
YD-L----------------D---------------------------------------------------
-RIY-----------------DLR---------------A-----------VRVL--------V--------
GS----------------------------------------------------------------------
------------------------------------------------------------------------
-----------IE---------------------------------DCYRVLD--------AVHAL------
----------------------WTP----------------L-PT-EFADYIRR--PKKNN-----------
---------------------YQSLHTAVVLKD-P-------------------------------------
------------------------------------------------------------------------
---QTG-------------------------AETVVE-VQIRTREMHQVAEYGVAA----------------
------------------HWRYKE
>Cyanophora_paradoxa_ConsensusfromContig38252-abinit-gene-0.0/10-337
SYEV----------------------------AA-------------DA-----------------------
-----HKHQR----------------------------------RKTG------------------------
EP-----------------------------------------------------------LI---------
----------------------NS------------------------KVGDESVI---------------E
RGFE--------------G--------MFGPNESNLI---------------AAAMLHD-------------
--------------------------------------------------------------------T--D
TD-L--------------------------------------------------TLEDIEKIF---------
-----------------------------GAEVAEMVDG---------------------VTK--------L
NKIN-A-LTRT-------RTADP-------------------------------------------------
-------------------------------------------EK---------------------------
EPPVAAA-----TSS------------------------------------LPR------------G-----
--------------------------NADYLRK-----------IFLS--M---------------ARDVRV
ILIKLADRLHNMRTL---------------------------------------------------------
----------------------------------------------------------------QL--SR--
----------------------------------------PKQIKIAQETLDIFA-PLA-SRLGIGLVE---
-------AELE-LCFQYLHPTLHEELAGQAA-----------------------------------------
-------------------------------------------AREAESASYR-------------------
------------------------------------------------------ERVERTLKARLHEEHVLS
D----------------------------------------IQAVPKRLQ------R---------------
---I----------------H---------------------------------------------------
-QVY-----------------DVE---------------T-----------IRIL--------V--------
PT----------------------------------------------------------------------
------------------------------------------------------------------------
-----------AR---------------------------------DCYIALG--------VVHNL------
----------------------WKP----------------I-PG-ELHDYIAN--AKNNH-----------
---------------------YQALHSTVCGLD-GKLIC---------------------------------
------------------------------------------------------------------------
--------------------------------------VRICTREMFYLAQYGIAA----------------
------------------HWRYQS
>Cyanophora_paradoxa_ConsensusfromContig39422-abinit-gene-0.0/117-442
VFE---------------------------------------------------------------------
------------------------------------------------------------------------
DE------------------------------------------------------------L---------
-----------------------S------------------------TIRLLAAL---------------R
-------------------------------MDPPTL---------------AACVVRD-------------
--------------------------------------------------------------------AHRR
GL-VH--PALPPSVML---------------------------------SAQFFSMWQIEETL---------
-----------------------------GKNVRAIVED---------------------EAA--------L
SRLPSM------------------------------------------------------------------
------------------------------------------------------------------------
-------------VES-----------------------------------WDD------------S-----
--------------------------KSALLRE-----------MCFA--V---------------TRDPRP
MMLKLATRLHEMREL---------------------------------------------------------
----------------------------------------------------------------KRL-PS--
----------------------------------------WERQIVALETMQVWS-VLA-HGLGVGRVM---
-------WELEDLAFRELFPESYQQLESWVR-----------------------------------------
-------------------------------------------GEWDCHQALL-------------------
------------------------------------------------------DDARERITKLLSADHEFR
S----HS----------------------S-AYMISARAKNMYSTYKKLV------R-------------NP
GY-----------------A----------------------------------------------------
--YH-----------------DYL---------------G-----------LRVV--------L--------
------------------------------------------------------------------------
---------------EAPG-----------------------------------------------------
---GPEEE---AR---------------------------------ACYRALE--------LVHSL------
----------------------WPA----------------V-PG-RSKDYVAR--PKPNG-----------
---------------------YQSLHTTVALAP-GVF-----------------------------------
------------------------------------------------------------------------
-----------------------------------LE-VQLRSARMHEHAEYGFAS----------------
------------------HALYK-
>Bigelowiella_natans_JGI_V11_85038/13-344
AFEY----------------------------ST-------------SI-------------------N---
--------------------------------------------FNSGGE----------------------
-------------------------------------------------------------WL-----IF--
----------------------SRDK--------------------YKTLLLVVIL---MAI--VHG----S
N--------------------------SGLRQKKDIAHP-VKHGAR------RQALLHH-------------
------------------------------------------------------------P-------SFP-
------------------------------------------------------SIGYSQRRL-K-------
-----------------------------GLSAEKLLS----------------------VGQQ-----DTL
ASIQ--------------------------------------------------------------------
------------------------------------------------------------------------
------------------------------------------------------------------------
--------------------------KSTATRN----------------SV---------------TEEIAE
GLLKAIQGASPTQGL---------------------------------------------------------
---------------------------------------------------D----------------PVAL
IW--------------------------------------------NRDLLDNMV-QMA---HGTELFN---
-------SVLHDTEVR--------------------------------------------------------
------------------------------------------------------------------------
------------------------------------------------------------VQQMLQDDTELL
A----HLG-----------------------KMQIIGRVKTPESITRKIL-----FKSNQW---------KK
RETFGFFP----------ANDKKRH---------------------------------------------HI
SKVY-----------------DVV---------------G-----------LRII--------L--------
DS----------------------------------------------------------------------
--------------------------------------------------------------------NEIP
NETGEERA---AR-------------E-------------LR----MCYRVQE--------LISRN------
----------------------WET-I-------------LF----RGKDYIEK--PKANG-----------
---------------------YQSLHLTAVVNY---------------------------------------
--------------HLTK------------------------------------------------------
---IP------------------------------VE-FQIRTAEMEKFASNGPAA----------------
------------------HNRYKE
>Nostocaceae_WP_010995718.1/47-365
AFDF----------------------------AY-------------QL-----------------------
-----HHGQY----------------------------------RKSG------------------------
EL-----------------------------------------------------------YI---------
----------------------SH------------------------PIAVAGLL---------------R
D----------------------------LGGSPAMI---------------AAGFLHD-------------
--------------------------------------------------------------------VVED
TD-V--------------------------------------------------TIEEIEERF---------
-----------------------------GPEVKQLVEG---------------------VTK--------L
SKIN-F------------------------------------------------------------------
--------------------------------------------T---------------------------
------------SKK--------------------------------------E------------S-----
--------------------------QAENFRR-----------MFLA--M---------------AQDIRV
IVVKLADRLHNMRTL---------------------------------------------------------
----------------------------------------------------------------QYM-SE--
----------------------------------------DSRRRSAQETRDIFA-PLA-NRLGIWRIK---
-------WELEDLAFKNLEPEAFRQMQKYVS-----------------------------------------
-------------------------------------------EKRDAREEKL-------------------
------------------------------------------------------AKATAILRDRLQQAGVR-
-------------------------------CLDISGRPKHLYSIYQKMH------R-------------QQ
KE-F----------------N---------------------------------------------------
-EIY-----------------DLA---------------A-----------LRII--------V--------
ET----------------------------------------------------------------------
------------------------------------------------------------------------
-----------NE---------------------------------ECYRALA--------VVHDA------
----------------------FRP----------------I-PG-RFKDYIGL--PKPNR-----------
---------------------YQSLHTGVIGLT-G-------------------------------------
------------------------------------------------------------------------
---RP------------------------------LE-VQIRTMEMHRIAEYGIAA----------------
------------------HWKYKE
>Arabidopsis_thaliana_OAP03147.1/92-431
ALKL----------------------------SI-------------PILQSLPLAS---------------
----------------------------------------------DG----------------R-------
SP------------------------------------------------------------L---------
----------------------SK------------------------ALSLSIIL---------------A
D----------------------------LQMDAEVI---------------SASILSE-------------
--------------------------------------------------------------------VVDA
NA-I--------------------------------------------------SIYEVRDQI---------
-----------------------------GTGTAHLLHE---------------------IFR--------V
KNIPFK------------------------------------------------------------------
------------------------------------------------------------------------
-------------VDV-----------------------------------LDD------------E-----
--------------------------TAASLRK-----------FYL---T---------------YYDIRA
VIMDLVSKLDEMRHL---------------------------------------------------------
----------------------------------------------------------------DHL-PR--
----------------------------------------YRQQILSLEVLKIYS-PLA-HAVGANHLS---
-------LELEDISFRYLFPCSYIYLDSWLR-----------------------------------------
-------------------------------------------GHENGSKPLI-------------------
------------------------------------------------------DVYKEQLHRSLKDDLVLA
E----MV----------------------N-DVYIKGRYKSRYSMMKKLL------R-------------DG
RK-----------------PE---------------------------------------------------
-EVN-----------------DVL---------------G-----------LRVI--------L--------
MP----------------------------------------------------------------------
--------------NSVVN-----------------------------------------------------
---DVEVG---EK---------------------------------ACYRTSE--------IIRSL------
----------------------WKE----------------I-PH-RTKDYIAR--PKENG-----------
---------------------YRSLHLAVDVSD-S-------------------------------------
---------------DQI------------------------------------------------------
---RPL-----------------------------ME-IQIRTMDMDGSANAGTAS----------------
------------------HSLYKG
>Arabidopsis_thaliana_NP_001329795.1/153-499
GLKL----------------------------AF-------------EA-----------------------
-----HHGQK----------------------------------RRSG------------------------
EP-----------------------------------------------------------FI---------
----------------------IH------------------------PVAVARIL---------------G
E----------------------------LELDWESI---------------VAGLLHD-------------
--------------------------------------------------------------------TVED
TNFI--------------------------------------------------TFEKIEEEF---------
-----------------------------GATVRHIVEG---------------------ETK--------V
SKLG-K-LKC--------KTES--------------------------------------------------
--------------------------------------------E---------------------------
------------TIQ--------------------------------------D------------V-----
--------------------------KADDLRQ-----------MFLA--M---------------TDEVRV
IIVKLADRLHNMRTL---------------------------------------------------------
----------------------------------------------------------------CHM-PP--
----------------------------------------HKQSSIAGETLQVFA-PLA-KLLGMYSIK---
-------SELENLSFMYVSAEDYDRVTSRIA-----------------------------------------
-------------------------------------------NLYKEHEKEL-------------------
------------------------------------------------------TEANRILVKKIEDDQFLD
L----VT----------------------V-NTDVRSVCKETYSIYKAAL------K-------------SK
GS-I----------------N---------------------------------------------------
-DYN-----------------QIA---------------Q-----------LRIV--------V--------
KP----------------------------------------------------------------------
--------------KPSVGV-------------------------------------------------GPL
CSP--------QQ---------------------------------ICYHVLG--------LVHEI------
----------------------WKP----------------I-PR-TVKDYIAT--PKPNG-----------
---------------------YQSLHTTVIPFL-Y-------------------------------------
---------------ESM------------------------------------------------------
---FR------------------------------LE-VQIRTEEMDLIAERGIAV----------------
------------------YYNGKS
>Arabidopsis_thaliana_AAF37282.1/214-535
AFYE----------------------------AE-------------KA-----------------------
-----HRGQM----------------------------------RASR------------------------
DP-----------------------------------------------------------YL---------
----------------------QH------------------------CVETAMLL---------------A
N----------------------------IGANSTVV---------------VAGLLHD-------------
--------------------------------------------------------------------TVDD
SF-M--------------------------------------------------SYDYILRNF---------
-----------------------------GAGVADLVEG---------------------VSK--------L
SQLS-K-LARE-------------------------------------------------------------
-------------------------------------------NN---------------------------
------------TAC--------------------------------------K-------T----V-----
--------------------------EADRLHP-----------MFLA--M---------------A-DARA
VLIKLADRLHNMKTL---------------------------------------------------------
----------------------------------------------------------------YAL-SP--
----------------------------------------VKQQRFAKETLEIFA-PLA-NCLGISTWK---
-------VQLENLCFKHLYPNQHNEMSTML------------------------------------------
--------------------------------------------EDSFDEAMI-------------------
------------------------------------------------------TSAIEKLDQALKKAGISY
H--------------------------------VLCGRHKSLYSIYSKML------K-------------KK
LT-V----------------D---------------------------------------------------
-EIH-----------------DIH---------------G-----------LRLI--------V--------
DN----------------------------------------------------------------------
------------------------------------------------------------------------
-----------EG---------------------------------DCYKALG--------VVHSL------
----------------------WSE----------------V-PG-KLKDYITH--PKFNG-----------
---------------------YQSLHTVVMDNG-T-------------------------------------
------------------------------------------------------------------------
---VP------------------------------LE-VQIRTQEMHLQAEFGFAA----------------
------------------HWRYKE
>Arabidopsis_thaliana_NP_564652.2/218-539
AFYE----------------------------AE-------------KA-----------------------
-----HRGQM----------------------------------RATG------------------------
DP-----------------------------------------------------------YL---------
----------------------QH------------------------CVETAMLL---------------A
D----------------------------IGANSTVV---------------VAGILHD-------------
--------------------------------------------------------------------TLDD
SF-M--------------------------------------------------SYDYILRTF---------
-----------------------------GSGVADLVEG---------------------VSK--------L
SQLS-K-LARE-------------------------------------------------------------
-------------------------------------------NN---------------------------
------------TAC--------------------------------------K-------T----V-----
--------------------------EADRLHT-----------MFLA--M---------------A-DARA
VLIKLADRLHNMMTL---------------------------------------------------------
----------------------------------------------------------------YAL-PP--
----------------------------------------VKRQRFAKETLEIFA-PLA-NRLGISSWK---
-------VKLENLCFKHLHPDQHHEMSDML------------------------------------------
--------------------------------------------EDSFDEAMI-------------------
------------------------------------------------------TSAIEKLEQALKKEGISY
H--------------------------------VVSGRHKSLYSIYCKML------K-------------KK
LT-M----------------D---------------------------------------------------
-EIH-----------------DIH---------------G-----------LRLI--------V--------
DN----------------------------------------------------------------------
------------------------------------------------------------------------
-----------EK---------------------------------DCYKALG--------VVHKL------
----------------------WSE----------------V-PG-KLKDYISH--PKFNG-----------
---------------------YQSLHTVVMGDG-T-------------------------------------
------------------------------------------------------------------------
---IP------------------------------LE-VQIRTKEMHLQAEFGFAA----------------
------------------HWRYKE
>Bacillus_subtilis_WP_087992279.1/31-348
AYLY----------------------------AE-------------DA-----------------------
-----HREQY----------------------------------RKSG------------------------
EP-----------------------------------------------------------YI---------
----------------------IH------------------------PIQVAGIL---------------V
D----------------------------LEMDPSTI---------------AGGFLHD-------------
--------------------------------------------------------------------VVED
TD-V--------------------------------------------------TLDDLKEAF---------
-----------------------------SEEVAMLVDG---------------------VTK--------L
GKIK-Y------------------------------------------------------------------
--------------------------------------------K---------------------------
------------SQE--------------------------------------E------------Q-----
--------------------------QAENHRK-----------MFVA--M---------------AQDIRV
ILIKLADRLHNMRTL---------------------------------------------------------
----------------------------------------------------------------KHL-PQ--
----------------------------------------EKQRRISNETLEIFA-PLA-HRLGISKIK---
-------WELEDTALRYLNPQQYYRIVNLMK-----------------------------------------
-------------------------------------------KKRAERELYV-------------------
------------------------------------------------------EEVVDEVKKRVEEVHIK-
--------------------------------ADFSGRPKHIYSIYRKMV------L-------------QN
KQ-F----------------N---------------------------------------------------
-EIY-----------------DLL---------------A-----------VRIL--------V--------
NS----------------------------------------------------------------------
------------------------------------------------------------------------
-----------IK---------------------------------DCYAVLG--------IIHTC------
----------------------WKP----------------M-PG-RFKDYIAM--PKPNM-----------
---------------------YQSLHTTVIGPK-G-------------------------------------
------------------------------------------------------------------------
---DP------------------------------LE-VQIRTFEMHEIAEYGVAA----------------
------------------HWAYKE
>Brucella_WP_004683389.1/26-343
AYVY----------------------------AM-------------QK-----------------------
-----HRSQK----------------------------------RASG------------------------
DP-----------------------------------------------------------YF---------
----------------------SH------------------------PLEVAAIL---------------T
D----------------------------MHLDEATI---------------AIALLHD-------------
--------------------------------------------------------------------TIED
TT-A--------------------------------------------------TRQEIDQLF---------
-----------------------------GPEIGKLVEG---------------------LTK--------L
KKLD-L------------------------------------------------------------------
--------------------------------------------V---------------------------
------------SKK--------------------------------------A------------V-----
--------------------------QAENLRK-----------LLLA--I---------------SEDVRV
LLVKLADRLHNMRTL---------------------------------------------------------
----------------------------------------------------------------GVM-RE--
----------------------------------------DKRLRIAEETMDIYA-PLA-GRMGMQDMR---
-------EELEELAFRYINPDAWRAVTDRLA-----------------------------------------
-------------------------------------------ELLEKNRGLL-------------------
------------------------------------------------------QKIETDLSEIFEKNGI--
-------------------------------KASVKSRQKKPWSVFRKME------S-------------KG
LS-F----------------E---------------------------------------------------
-QLS-----------------DIF---------------G-----------FRVM--------V--------
DT----------------------------------------------------------------------
------------------------------------------------------------------------
-----------VQ---------------------------------DCYRALG--------LIHTT------
----------------------WSM----------------V-PG-RFKDYIST--PKQND-----------
---------------------YRSIHTTIIGPS-R-------------------------------------
------------------------------------------------------------------------
---QR------------------------------IE-LQIRTREMDEIAEFGVAA----------------
------------------HSIYKD
>Caldanaerobacter_subterraneus_subsp._pacificus_DSM_12653_KKC29792.1/27-344
AYNF----------------------------AV-------------KA-----------------------
-----HEGQV----------------------------------RNSG------------------------
EP-----------------------------------------------------------YI---------
----------------------VH------------------------PVEVAYIL---------------A
D----------------------------LELDLTTI---------------AAGLLHD-------------
--------------------------------------------------------------------VIED
TG-V--------------------------------------------------TYDQLMEEF---------
-----------------------------GKEIADLVDG---------------------VTK--------L
GKIE-Y------------------------------------------------------------------
--------------------------------------------K---------------------------
------------SKV--------------------------------------E------------Q-----
--------------------------QAENMRK-----------MLIA--M---------------AKDIRV
ILIKLADRLHNMRTL---------------------------------------------------------
----------------------------------------------------------------KYL-PP--
----------------------------------------DKQKEKAEETLEIYA-PIA-HRLGISKIK---
-------WELEDLCLRYLHPEEYYDLVEKVA-----------------------------------------
-------------------------------------------AKRKEREEFI-------------------
------------------------------------------------------QNIIATIKQKLDEMGIP-
--------------------------------AEVDGRPKHFYSIYKKMK------T-------------QN
KT-F----------------E---------------------------------------------------
-EIY-----------------DLL---------------A-----------IRII--------V--------
NT----------------------------------------------------------------------
------------------------------------------------------------------------
-----------VK---------------------------------DCYGVLG--------IVHTL------
----------------------WKP----------------I-PG-RFKDYIAM--PKPNM-----------
---------------------YQSLHTTVIGPK-G-------------------------------------
------------------------------------------------------------------------
---EP------------------------------FE-VQIRTWEMHKTAEYGIAA----------------
------------------HWRYKE
>Caulobacter_vibrioides_WP_010919427.1/45-363
AYVY----------------------------AM-------------RM-----------------------
-----HGSQT----------------------------------RASG------------------------
DP-----------------------------------------------------------YY---------
----------------------AH------------------------PIEVAGIL---------------T
E----------------------------YRLDTATI---------------VTALLHD-------------
--------------------------------------------------------------------VIED
TP-V--------------------------------------------------TKEEIAKLF---------
-----------------------------GEEIGELVEG---------------------VTK--------L
SKLE-L------------------------------------------------------------------
--------------------------------------------Q---------------------------
------------AEH--------------------------------------M------------R-----
--------------------------QAENLRK-----------FILA--I---------------SKDVRV
LLVKLADRLHNMRTL---------------------------------------------------------
----------------------------------------------------------------HFIKNQ--
----------------------------------------AKRERIARETRDIYA-PLA-RNIGCHRIC---
-------TELEELSFQHTNPVARDAIIRRLD-----------------------------------------
-------------------------------------------VLREEQGGAV-------------------
------------------------------------------------------TLVSQEIAARLESASL--
-------------------------------PARVFGREKSPYSIWRKLQ------R-------------KS
IG-F----------------S---------------------------------------------------
-QMS-----------------DIY---------------A-----------FRVI--------V--------
DS----------------------------------------------------------------------
------------------------------------------------------------------------
-----------EE---------------------------------DCYRALG--------VVHRA------
----------------------WSS----------------V-PD-RFKDYIST--PKRNN-----------
---------------------YRSLHTTVVGPR-G-------------------------------------
------------------------------------------------------------------------
---MR------------------------------IE-MQIRTESMDRVNEEGVAA----------------
------------------HFRYKD
>Chlorella_variabilis_XP_005851775.1/154-550
ALKL----------------------------AL---------AYSPPAASSSS------------------
-----SRGQQ----------------------------------AALS------------------------
RP------------------------------------------------------------V---------
----------------------AR------------------------ALSLASRLAD----------LAAA
G----------------------------LPIDAEGI---------------AAGILAEVLGSA--------
----------------------------------------------AHWQPHA----VGGASTAAAAAAAGS
GG-L--------------------------------------------------TLQVVEGRV---------
-----------------------------GPIVAQLVHD---------------------IQR--------A
RQLPAR------------------------------------------------------------------
------------------------------------------------------------------------
-------------VEL-----------------------------------LDD------------T-----
--------------------------AASALRE-----------LCLS------------------FYDVRA
TAVEVVARLDALAAS---------------------------------------------------------
----------------------------------------------------------------DGL-PS--
----------------------------------------YQQQVCALEALQMYA-PMG-HALGLTAVA---
-------AQLEDRCFQILFPESYLRTAAWLR-----------------------------------------
-------------------------------------------EQAAANAEVL-------------------
------------------------------------------------------ARCQAALEAAVAAQPRFG
E----LAG-----------------------GLVVAGRTKSLFSTLKKLL------R-------LGNTAAGG
RA-----------------RA---------------------------------------------------
-QLY-----------------DLM---------------G-----------LRVV--------V--------
QP---------------------------R------------------------------------------
--------------------------------------------------------------------ADLP
PEEAEALA---AQ---------------------------------ACYLVRD--------AAFEL------
----------------------WQP----------------V-AG-RCKDYIAA--PKSNG-----------
---------------------YQSLHSTVRVAS-------------------ETVSLGG-------------
-------------GGGGE------------------------------------------------------
---GAISGHAT------------------------LE-LQIRTQLMHDRAERGVAA----------------
------------------HAAYKG
>Chlorella_variabilis_XP_005843741.1/131-313
ALSL----------------------------AY-------------DA-----------------------
-----HSGQR----------------------------------RKSG------------------------
EP-----------------------------------------------------------FI---------
----------------------TH------------------------PVEVTRIL---------------A
E----------------------------LRMDYESL---------------VAGLLHD-------------
--------------------------------------------------------------------TVED
CG----------------------------------------------------------------------
------------------------------------------------------------------------
------------------------------------------------------------------------
------------------------------------------------------------------------
-----------------------------------------------------D------------------
--------------------------------------------------V------------------VRI
IVVKLADRLHNMRTM---------------------------------------------------------
----------------------------------------------------------------ASM-PP--
----------------------------------------SKQRRIAQETLQVLFCPCI-------------
------------------------------------------------------------------------
------------------------------------------------------------------------
------------------------------------------------------------------------
-----------------------------------------MHANWRSAQ----------------------
---------------------------------------------G--------------------------
-SVG----------------LGVT---------------------------IRVV-------PTG-------
------------------------------------------------------------------------
------------------------------------------------------------------------
---------------------------------------------------LD--------LASALQ-N---
-------------------GA--------------------VLPA------V----RRKSG-----------
---------------------VQLL-----------------------------------------------
------------------------------------------------------------------------
---FP------------------------------IE-VQIRTEAMNRLAENGIAVE--SWSCA--------
----------------DRSWRAAS
>Chlorella_variabilis_XP_005849048.1/248-455
AFGI----------------------------AR-------------AA-----------------------
-----HDGKY----------------------------------RASG------------------------
EPA----------------------------------------------------------FM---------
-----------------------H------------------------CVEVARIL---------------A
E----------------------------LGADEGTV---------------SAALLHD-------------
--------------------------------------------------------------------VLDK
TL-L--------------------------------------------------VEAQLRPMLG--------
-----------------------------DDGVAELVKQ---------------------VAH--------L
GDIS-SNYRACP------------------------------------------------------------
------------------------------------------------------------------------
------------ATSP--------------------------------------------------E-----
--------------------------GQAQLSS-------QLVGMLVA--M-------GCN---------HA
LLVKLADRLHDMRTL---------------------------------------------------------
----------------------------------------------------------------GAL-PA--
----------------------------------------AKRNRLARETVDVWA-PLA-NRLGVWSLK---
-------AQLEDLAFKQLYPGQYAELRARLE-----------------------------------------
------------------------------------------------------------------------
------------------------------------------------------------------------
------------------------------------------------------------------------
------------------------------------------------------------------------
-QVQSA---------------DVL---------------------------------------VG-------
------------------------------------------------------------------------
------------------------------------------------------------------------
-------------------------------------------------------------LMDRM------
------------------------------------------------------------------------
----------------------------------------------R-------------------------
------------------------------------------------------------------------
-----------------------------------AE-MQ--------------------------------
------------------------
>Cyanidioschyzon_merolae_strain_10D_XP_005538788.1/116-571
ALEV----------------------------AF-------------AA-----------------------
-----HSGQL----------------------------------RRSG------------------------
EP-----------------------------------------------------------FI---------
----------------------TH------------------------PVAVALLL---------------A
E----------------------------LRMDVDTL---------------IAGLLHD-------------
--------------------------------------------------------------------TVED
TD-L--------------------------------------------------TLDAVESLF---------
-----------------------------GHVVRNIVES---------------------ETK--------V
SKIA-RKM----------KPSNA--------VSG--------ANGALMA--P------VSMIAAAASAAAAA
ATAAAAAVRSKFKGLRLDHDLAGGEE--------------I-DASTLDQNFEIRAT-------VANGTVTEH
SPNGAAPNFRKSSKE--------------------------------------E------------Q-----
--------------------------QAEYIRR-----------MFVS--M---------------AEDIRV
IVVKLADRLHNMRTL---------------------------------------------------------
----------------------------------------------------------------EHM-PP--
----------------------------------------LKQQSIAQETLGIFV-PLA-HRLGLARIA---
-------SELEDLSFRFLHPKEYGLLSEQVRI----------------------------------------
------------------------------------------YKDRTNLEMNL-------------------
------------------------------------------------------AHAADALVDSLENDSILK
P----LV----------------------R-EICTKVALKNLFSIYQRIL------Q-------------GA
RL------------------E---------------------------------------------------
-NIH-----------------DLA---------------T-----------VQII--------V--------
GL------------------------------------SEE-------------------------------
------------HYDPS-------------------------------------------------------
------------------------------------------FGRNICYHILG--------RVHSL------
----------------------FRP----------------F-PG-HVKDFVAY--PKPNG-----------
---------------------YQSLHTLVLLGP-K-------------------------------------
---------------GGF------------------------------------------------------
---HP------------------------------VE-VQIFTDSMHVQAEYGIAM--EFWPETRLRSGQQA
AGNGT--LHSPQN-----HWQKH-
>Cyanidioschyzon_merolae_strain_10D_XP_005539556.1/250-609
ALSF----------------------------VL-------------KS-----------------------
-----RAAKG----------------------------------EHVS------------------------
EA-----------------------------------------------------------SL---------
----------------------ER------------------------ATGITSIL---------------A
E----------------------------LQMDSDTI---------------IAGILTE-------------
--------------------------------------------------------------------LVES
GV-A--------------------------------------------------SLASIAEQF---------
-----------------------------GNAVARLIEG---------------------EAK--------V
SRLP-E------------------------------------------------------------------
----------------M-------------------------------------------------------
------------AESP-----------------------------------IAD------------E-----
--------------------------NVENLRQ-----------MFIA--M---------------ASDFRI
IVIKLAARLHTMRTL---------------------------------------------------------
----------------------------------------------------------------QTL-PA--
----------------------------------------ERQRRIARETLDIFA-PLA-HRLGIWSVK---
-------SHLENLAFLYLYPEEYRKIRSHIE-----------------------------------------
-------------------------------------------GRMPSYKRIL-------------------
------------------------------------------------------EESKARLEHALSSDPILR
R----TV----------------------S-RIEVAARSKEIYSIWQKLQ------R-------------GR
AQRL----------------D---------------------------------------------------
-HIY-----------------DLV---------------A-----------LRVT--------I--------
DP----------------------------------------------------------------------
--------------REDLSVVGTSG-----------------------------------------------
-------T---NE-----------MDRDEAEKTRL-----RDDENGLCYYVLG--------IVHQL------
----------------------WHP----------------V-PG-RVKDYIAF--PKPNG-----------
---------------------YQSLHTTVVVDN-G-------------------------------------
---------------SDQ------------------------------------------------------
---AP------------------------------LE-VQIRTRAMDRTAEYGMAA----------------
------------------HWYFKE
>Cyanidioschyzon_merolae_strain_10D_XP_005536559.1/108-431
ALRL----------------------------CA-------------EL-----------------------
----------------------------------------------PG----------------E-------
ES------------------------------------------------------------M---------
-----------------------I------------------------SVRNAAFL---------------A
R----------------------------LGVDADTI---------------CAALV-D-------------
--------------------------------------------------------------------ALPR
TL-LR----YPP--------------------------------------------------L---------
-----------------------------DGAVRAIVED---------------------LDA--------L
RAIEQSAL----------------------------------------------------------------
--------------V---------------------------------------------------------
------------DIGD-----------------------------------LDE------------Q-----
--------------------------NARRLRE-----------YILI--A---------------LRDARA
VLARLTQVLQDLQQKV--------------------------------------------------------
---------------------------------------------------------------ESES-PA--
----------------------------------------YDQQALALLVLQVHV-PLA-YALGLGAVM---
-------WPLEDLSFRILFPLSYRACESWHA-----------------------------------------
-------------------------------------------HIWEQADQLI-------------------
------------------------------------------------------QEACATLLASLQNDPELR
R----Y-------------------------RYEITGRAKNLFSTFKKML------R-------------SG
KR-----------------RE---------------------------------------------------
-DIL-----------------DIV---------------A-----------LRIV--------I--------
------------------------------------------------------------------------
---------------DGID-----------------------------------------------------
---ESTDQ---HE---------------------------------VCMKVYK--------HVIKV------
----------------------WPE----------------L-PG-RFKNYCDQ--PKANG-----------
---------------------YRSLHTTLRHPQ-GLP-----------------------------------
------------------------------------------------------------------------
-----------------------------------LE-VQIRSREMHVDAEFGLAS----------------
------------------HRLYKG
>Cyanidioschyzon_merolae_strain_10D_XP_005537243.1/251-768
ALERSLQRSATMQH--SPARQPP--DADAGSTAD-------------PA--NAPPSPP--------DMNLRT
S----ARGER-------------ERLSPDAASAPST---SDRAARRIA---AVST-----------------
TP----WGV----------------------------------------------------AIHEER-----
----------------------KHR----------------------SFARCRAVL------------NTVI
D----------------------------LQMDLEAV---------------LAAALLD-------------
---------------------T--------------------------------------P-----------
---L--------------------------------------------------ATREIASEF---------
-----------------------------GRSVADILIQ---------------------ERA--------I
RGII--------------------------------------------------------------------
--------------------------------Y---------------------------------------
------------ATSM-------------------------------------D------------S-----
--------------------------NPAGLRQ-----------LLIG--V---------------AKDWRA
LALFFAGTLHELRVYSEAFGLMDDMDAATSSPDTCAAEGNAPQRSCEAASSMDESVATSVVRGTSTASGAYA
SGAPAVSHTPADRSLNSMQETAEQAPTCVSPGLLTPREASCETRSHTDGADDQRASLAPARQRLDAM-TH--
----------------------------------------ATAQRLALLTLEVVA-PLA-NQLGIYYLQ---
-------CEMEELAFLLLFPKQSEALRRQVA-----------------------------------------
-------------------------------------------LRFDAGADIL-------------------
------------------------------------------------------EYARQAIENALSLEPQLH
S----YIW-----------------------SWRIRGRVKSLYSTYRKMI------R-------------LG
SG-I----------------D---------------------------------------------------
-SIL-----------------DLM---------------A-----------LRVV--------V--------
RP--------------------------------------------------------------------VH
QS----------------------------------------------------------------------
-----------SE---------------------------LE----ACDAVMA--------IIERL------
----------------------WPS----------------V-RE-RRRDFIRW--PKENG-----------
---------------------YQSLHTTVVIDG---------------------------------------
------------------------------------------------------------------------
---FP------------------------------VE-VQVRSERMHRLAEYGRAA----------------
------------------HWLYKQ
>Chlamydomonas_reinhardtii_XP_001697429.1/200-524
AYGL----------------------------AA-------------RA-----------------------
-----HQNQQ----------------------------------RKNG------------------------
ES-----------------------------------------------------------LL---------
----------------------SH------------------------CVAVAKTV---------------A
G----------------------------LGLDAETV---------------AAALLHE-------------
--------------------------------------------------------------------CVDM
---V--------------------------------------------------SRSQLEEFM---------
-----------------------------PPSVVSVLEH---------------------VNT--------I
SEMS-R-LYRQH------------------------------------------------------------
------------------------------------------------------------------------
------------SATG--------------------------------------------------SF----
--------------------------SDETFQR-----------LLVG--F---------------E-DVKA
VIVKLSDRLAELRTI---------------------------------------------------------
----------------------------------------------------------------SVL-PA--
----------------------------------------DRQAALARETLEVYS-VVA-NRLGVWCLK---
-------AELEDLAFSVLHPQEYNWLKEAVR-----------------------------------------
-----------------------------------------------TRQDPV-AL----------------
------------------------------------------------------ETAINSIKGALQAQGVAY
E--------------------------------DISGRPKNLYGIFMKLQ------K-------------DG
KP-L--------------TIES-------------------------------------------------L
NSLY-----------------DLM---------------A-----------LRVV--------V--------
------------------------------------------------------------------------
------------------------------------------------------------------------
-------A---HK---------------------------H-----ECYTALR--------AVQSV------
----------------------YRV----------------M-PS-RSKDFIKD-IKKPNG-----------
---------------------YQSLHETVYGEG-D-------------------------------------
------------------------------------------------------------------------
---VP------------------------------VE-VQIRTHKMHYIAEYGFAA----------------
------------------HWKYKE
>Chlamydomonas_reinhardtii_XP_001689858.1/86-262
AVEF----------------------------AA-------------VA-----------------------
-----HAAQR----------------------------------RKTG------------------------
EP-----------------------------------------------------------YV---------
----------------------TH------------------------CIETALIV---------------E
ACLPTAI------------------SSTEHDRHVACI---------------MAAVLHD-------------
--------------------------------------------------------------------VIDD
TP-T--------------------------------------------------DPAAMAAAF---------
-----------------------------GPRVAGLVAQ---------------------VSK--------L
SQMN-QLLRRG-------KR----------------------------------------------------
------------------------------------------------------------------------
------------------------------------------------------------------Q-----
--------------------------E---------------------------------------------
------------------------------------------------------------------------
------------------------------------------------------------------------
------------------------------------------------------------------------
------------------------------------------------------------------------
------------------------------------------------------------------------
------------------------------------------------------------------------
------------------------------------------------------------------------
------------------------------------------------------------------------
------------------------------------------------------------------------
------------------------------------------------------------------------
------------------------------------------------------------------------
-------A---VE---------------------------------ACYRLVS--------AVHSI------
----------------------WKP----------------I-KR-EFDDYIAN--PKPSG-----------
---------------------YQALHTAVRGPG-G-------------------------------------
------------------------------------------------------------------------
---IP------------------------------ME-VQIKTSSMHELAEYGAAA----------------
------------------HWVYKE
>Chlamydomonas_reinhardtii_PNW86049.1/284-748
ALKL----------------------------AL-------------SSLQASPP-----------------
--------------------------------------------RRDG----------------R-------
SPA---------------------------------------------------------------------
----------------------TR------------------------AVQLASTL---------------A
DLCA-----------------------AGLPLDAFAM---------------CAGVVAE-------------
--------------------------------------------------------------------AADV
GA-L--------------------------------------------------RADVIRAQL---------
-----------------------------GPSVAALVHD---------------------MLR--------V
RQAPRR------------------------------------------------------------------
------------------------------------------------------------------------
-------------IEL-----------------------------------LDD------------E-----
--------------------------GASAVRE-----------WCLA------------------FHDVRA
CAVEVVCWWDELQHM---------------------------------------------------------
----------------------------------------------------------------GGL-PQ--
----------------------------------------YEQQALALEALQIAA-PMG-HALGLGPLS---
-------ALMEDMCLKVLFPDSYASTASWLR-----------------------------------------
-------------------------------------------GLMDPAEDAL-------------------
------------------------------------------------------FAAQQQLLAALDRHPAFD
R----LAG-----------------------GLVVKARTKSLFSVMKKLLHLGDLSR-------------GG
RS-----------------RE---------------------------------------------------
-ELY-----------------DLL---------------G-----------MRAI--------V--------
QP----------------------------------------------------------------------
-------------------------------------------------------------------VDFLP
PAEAEAAA---AK---------------------------------ACYIVQD--------VASTL------
----------------------WRP----------------I-PS-RSKDYITA--PKTNG-----------
---------------------YQSIHLTLQLGQLGVEQQEQHQQQQQHEQAGSSAAVAGAGATTAGSTGSTS
SDSLSSLDTPALVYAGRSGSSSSSSSASSTATAAHYPYTYSSAPYSSYSDSPSDSSSSSSSASSSASSASSE
ELVGPLC----------------------------LE-LQIRTAAMDRAAESGDAA----------------
------------------HAVYKG
>Coccomyxa_subellipsoidea_C-169_XP_005643557.1/46-391
ALHL----------------------------AY-------------DS-----------------------
-----HNGQL----------------------------------RKSG------------------------
EA-----------------------------------------------------------FI---------
----------------------TH------------------------PVEVTRIL---------------A
E----------------------------LKMDHESL---------------IAGLLHD-------------
--------------------------------------------------------------------TVED
TENV--------------------------------------------------KFEEIEFYF---------
-----------------------------GKAVRQIVEG---------------------ETR--------F
SKIG-S-F-----------GEN--------------------------------------------------
--------------------------------------------A---------------------------
------------SRA--------------------------------------E------------L-----
--------------------------AALDLKQ-----------LFLA--M---------------TEEVRI
IIVKLADRLHNMRTL---------------------------------------------------------
----------------------------------------------------------------DSM-PP--
----------------------------------------HKQKKIADETLLVFA-PLA-RLLGLYSIK---
-------EELEALSFSYSNPEEHALVQRRLD-----------------------------------------
-------------------------------------------CLAKEQEDVV-------------------
------------------------------------------------------LKAQSALQEKLETDTFLQ
E----RV----------------------E-SFSVGTHQKNVYSVYRKLK------E-------------RG
MD-L----------------E---------------------------------------------------
-DLQ-----------------DVA---------------Q-----------LRVI--------V--------
KL----------------------------------------------------------------------
--------------KDAHDS-------------------------------------------------SLY
GTG--------SQ---------------------------------LCYHIMG--------LVHTM------
----------------------WAP----------------I-PG-AVKDYIAT--PKTNG-----------
---------------------YQSLHTTVLPLG-A-------------------------------------
---------------EKL------------------------------------------------------
---FP------------------------------LE-VQIRTAEMHRLAEYGIAGS---------------
-----------------LYWPGNV
>Coccomyxa_subellipsoidea_C-169_XP_005643555.1/172-488
LKER----------------------------LQ-------------KC-----------------------
-----YEKSP----------------------------------PALG------------------------
DS-----------------------------------------------------------LEGD-------
---PGL-------LLRTL---QVR------------------------CAEVARTL---------------A
D----------------------------LEASEECI---------------AAALLHS-------------
--------------------------------------------------------------------VLDS
SM-L--------------------------------------------------TEEKLRMSM---------
-----------------------------CAEV--------------------------------------A
DTMH-KALVEA--------------------------------QGGI-------------------------
------------------------------------------------------------------------
------------SG----------------------------------------------------E-----
--------------------------LHASFQG-----------MLLA--M---------------Q-DVPA
VLIVLADSLQAMRAK---------------------------------------------------------
----------------------------------------------------------------PTA-AA--
----------------------------------------------AAEAMGVFA-PLA-NRLGVWSIK---
-------ADLEDLAFMVLHPLEHAELQAKCE-----------------------------------------
---------------------------------------------ESLQRGSI-------------------
------------------------------------------------------EANLDQLKGRLAQTGIR-
--------------------------------GDLSGRPKNLWGVYRKMC------A-------------KG
YG-L----------------D---------------------------------------------------
-QVY-----------------DVR---------------A-----------LRVV--------V--------
DT----------------------------------------------------------------------
------------------------------------------------------------------------
-------K---SD----------------------------------CYEVLR--------EVHRL------
----------------------WTP----------------V-EG-RFKDYIRH--KKDNG-----------
---------------------YQSLHTVVLGSD-G-------------------------------------
------------------------------------------------------------------------
---VP------------------------------ME-VQIRTQKMHWIAEYGVAA----------------
------------------HWRYKE
>Dictyoglomus_thermophilum_WP_012547884.1/27-344
AFIF----------------------------AE-------------NA-----------------------
-----HKGQM----------------------------------RKSG------------------------
EP-----------------------------------------------------------YI---------
----------------------TH------------------------PVEVAKIL---------------M
D----------------------------LGMEETVI---------------IAGLLHD-------------
--------------------------------------------------------------------VLED
TK-V--------------------------------------------------PKEEIEKEF---------
-----------------------------GKDVLSLVEA---------------------ITK--------L
EKLS-F------------------------------------------------------------------
--------------------------------------------Y---------------------------
------------PTE--------------------------------------A------------Y-----
--------------------------RAQNLRK-----------MFIA--M---------------AKDIRV
IIIKLADRLHNMQTL---------------------------------------------------------
----------------------------------------------------------------QYH-DE--
----------------------------------------EKQKRIAKETLEIYA-PLA-HRLGVWDIK---
-------WRLEDLAFRYLEPEKYHYVAKKVA-----------------------------------------
-------------------------------------------ETRKEREKFI-------------------
------------------------------------------------------EKAIEIIKEELKKTGIN-
--------------------------------AEVTGRAKHLYSIYQKML------R-------------RG
IE-I----------------E---------------------------------------------------
-EMY-----------------DLL---------------G-----------VRVI--------V--------
NS----------------------------------------------------------------------
------------------------------------------------------------------------
-----------EK---------------------------------ECYEVLG--------IIHNL------
----------------------WKP----------------V-PG-RFKDYIAN--KKSNN-----------
---------------------YQSLHTTVIAMD-G-------------------------------------
------------------------------------------------------------------------
---KP------------------------------LE-VQIRTWEMHRVAEYGIAA----------------
------------------HWLYKE
>Escherichia_coli_AJF45176.1/26-343
AYLV----------------------------AR-------------DA-----------------------
-----HEGQT----------------------------------RSSG------------------------
EP-----------------------------------------------------------YI---------
----------------------TH------------------------PVAVACIL---------------A
E----------------------------MKLDYETL---------------MAALLHD-------------
--------------------------------------------------------------------VIED
TP-A--------------------------------------------------TYQDMEQLF---------
-----------------------------GKSVAELVEG---------------------VSK--------L
DKLK-F------------------------------------------------------------------
--------------------------------------------R---------------------------
------------DKK--------------------------------------E------------A-----
--------------------------QAENFRK-----------MIMA--M---------------VQDIRV
ILIKLADRTHNMRTL---------------------------------------------------------
----------------------------------------------------------------GSL-RP--
----------------------------------------DKRRRIARETLEIYS-PLA-HRLGIHHIK---
-------TELEELGFEALYPNRYRVIKEVVK-----------------------------------------
-------------------------------------------AARGNRKEMI-------------------
------------------------------------------------------QKILSEIEGRLQEAGIP-
--------------------------------CRVSGREKHLYSIYCKMV------L-------------KE
QR-F----------------H---------------------------------------------------
-SIM-----------------DIY---------------A-----------FRVI--------V--------
ND----------------------------------------------------------------------
------------------------------------------------------------------------
-----------SD---------------------------------TCYRVLG--------QMHSL------
----------------------YKP----------------R-PG-RVKDYIAI--PKANG-----------
---------------------YQSLHTSMIGPH-G-------------------------------------
------------------------------------------------------------------------
---VP------------------------------VE-VQIRTEDMDQMAEMGVAA----------------
------------------HWAYKE
>Enterococcus_faecalis_WP_104859299.1/31-348
ALTY----------------------------AE-------------KA-----------------------
-----HEGQV----------------------------------RQSG------------------------
EP-----------------------------------------------------------YI---------
----------------------IH------------------------PIQVAGIL---------------A
E----------------------------LHMDPHTV---------------ATGFLHD-------------
--------------------------------------------------------------------VVED
TD-V--------------------------------------------------TLDDLKEEF---------
-----------------------------GEDIAMLVDG---------------------VTK--------L
GKIK-Y------------------------------------------------------------------
--------------------------------------------K---------------------------
------------SHE--------------------------------------E------------Q-----
--------------------------LAENHRK-----------MLLA--M---------------AQDLRV
IMVKLADRLHNMRTL---------------------------------------------------------
----------------------------------------------------------------KHL-RE--
----------------------------------------DKQRRIAQETLEIYA-PLA-HRLGISRIK---
-------WELEDTALRYINPNQYYRIVNLMQ-----------------------------------------
-------------------------------------------SKRDEREAYV-------------------
------------------------------------------------------AEAVEDIRLATEDLEIY-
--------------------------------AEIYGRPKHIYSIYRKMK------D-------------QK
KQ-F----------------N---------------------------------------------------
-EIY-----------------DLL---------------A-----------IRVI--------V--------
DS----------------------------------------------------------------------
------------------------------------------------------------------------
-----------IK---------------------------------DCYAVLG--------AIHTR------
----------------------WTP----------------M-PG-RFKDYIAM--PKANM-----------
---------------------YQSIHTTVIGPK-G-------------------------------------
------------------------------------------------------------------------
---NP------------------------------VE-VQIRTHEMHQIAEFGVAA----------------
------------------HWAYKE
>Gloeobacter_violaceus_WP_011142742.1/63-380
AFDF----------------------------AY-------------RL-----------------------
-----HTGQN----------------------------------RASG------------------------
EP-----------------------------------------------------------YI---------
----------------------LH------------------------PVQVAGML---------------R
E----------------------------LGSDSAMV---------------AAGFLHD-------------
--------------------------------------------------------------------IIED
TA-T--------------------------------------------------TSEDLEQLF---------
-----------------------------GEQVRLLVEG---------------------VTK--------L
SKFT-F------------------------------------------------------------------
--------------------------------------------D---------------------------
------------SKE--------------------------------------E------------R-----
--------------------------QAENFRR-----------MFLA--M---------------AQDIRV
IVVKLADRLHNMRTL---------------------------------------------------------
----------------------------------------------------------------DFL-PT--
----------------------------------------HKQRRIAQETMDIFA-PLA-NRLGIWRFK---
-------WELEDLAFKYLDPDAYRHMQKLVS-----------------------------------------
-------------------------------------------QKRAEREQFI-------------------
------------------------------------------------------DQVVQTIRAEIDRQHI--
-------------------------------HGEITGRPKHLWGIYQKMQ------R-------------QQ
KE-F----------------H---------------------------------------------------
-EIY-----------------DVS---------------A-----------VRII--------V--------
EQ----------------------------------------------------------------------
------------------------------------------------------------------------
-----------QE---------------------------------ECYRALS--------IVHNK------
----------------------FRP----------------I-PG-RFKDYIGL--PKPNR-----------
---------------------YQSLHTAVVGPE-G-------------------------------------
------------------------------------------------------------------------
---KP------------------------------LE-VQIRTVDMHRIAEYGIAA----------------
------------------HWKYKE
>Klebsormidium_nitens_GAQ91082.1/238-579
ALKL----------------------------AV-------------PALQ-------G-------------
---------------------------------PC---------VAEG----------------G-------
RP-----------------------------------------------------------RL---------
----------------------LR------------------------ALEIAKTL---------------A
S----------------------------LKMDAATL---------------AAGVLVE-------------
--------------------------------------------------------------------AVAA
GT-L--------------------------------------------------SEAAVEAEL---------
-----------------------------GPAVGRLLHD---------------------SGR--------V
RALPSR------------------------------------------------------------------
------------------------------------------------------------------------
-------------VDS-----------------------------------YDD------------D-----
--------------------------TARALRQ-----------FCLA------------------FHDVRA
IVVELAARLETMRHV---------------------------------------------------------
----------------------------------------------------------------GGL-PR--
----------------------------------------YQQALVALETLAIYA-PMA-HALGTGSLM---
-------WELEDAAFRVLYPSAYASCEAFLR-----------------------------------------
-------------------------------------------RHWADSPALL-------------------
------------------------------------------------------DGATAALDAALRRDSRMG
Q----LA----------------------H-SWALSSRTKSLYSFMRKQL------K-------------DG
RG-----------------HS---------------------------------------------------
-EVY-----------------DLL---------------G-----------LRMI--------I--------
KP----------------------------------------------------------------------
--------------VPGGG-----------------------------------------------------
RAAEEARG---AE---------------------------------ACYRVRE--------VALQL------
----------------------WQE----------------V-PQ-RYKDYIGR--PKKNG-----------
---------------------YQSLHMLVQPAG---------------------------------------
---------------GGV------------------------------------------------------
---APP-----------------------------VE-LQVRTERMDAQAVSGAAA----------------
------------------HGAYKG
>Klebsormidium_nitens_GAQ87841.1/146-496
GLKV----------------------------AF-------------DA-----------------------
-----HDGQR----------------------------------RKSG------------------------
EP-----------------------------------------------------------YI---------
----------------------IH------------------------PVAVAEIL---------------G
Q----------------------------MQMDCETI---------------IAGLLHD-------------
--------------------------------------------------------------------TVED
TDAV--------------------------------------------------TFESIERQF---------
-----------------------------GAGVRRIVEG---------------------ETK--------V
SKLG-K-IQR--------PKEG--------------------------------------------------
--------------------------------------------A---------------------------
------------PPQ--------------------------------------D------------V-----
--------------------------KAEDLRS-----------LFCT--M---------------TQEVRI
IIVKLADRLHNMRTL---------------------------------------------------------
----------------------------------------------------------------SHM-PP--
----------------------------------------HKQHYIADETLRVFA-PLA-RLLGMYRIK---
-------SELEELSFMYSAPQQHALIRRRMD-----------------------------------------
-------------------------------------------ELRRQQEPAV-------------------
------------------------------------------------------AKAKRDLEDRLSKDACL-
C----LT----------------------H-SFRVETLCKEAYSIYKKVK------A-------------SG
CE-I----------------E---------------------------------------------------
-DVC-----------------NIA---------------Q-----------LRII--------L--------
EP----------------------------------------------------------------------
--------------KPIAQLSLAP--------------------------------------------PGAT
FTD--------QQ---------------------------------LCYHVLG--------LIHKM------
----------------------WTP----------------V-PG-AVKDYIAT--AKPNG-----------
---------------------YRSLHTTLLPLG-A-------------------------------------
---------------KPL------------------------------------------------------
---IP------------------------------LE-VQIRTADMDRVAEWGDHC----------------
------------------RAGGGG
>Marinithermus_hydrothermalis_WP_013704776.1/33-371
ALEF----------------------------AF-------------TA-----------------------
-----HDGQH----------------------------------RKSG------------------------
DP-----------------------------------------------------------FI---------
----------------------TH------------------------PVAVAGIL---------------A
E----------------------------LKMDEDTL---------------IAGLLHD-------------
--------------------------------------------------------------------TVED
TD-V--------------------------------------------------TLDAIEARF---------
-----------------------------GPTVRRIVEG---------------------ETK--------V
SKLP-K-IAE--------------------------------------------------------------
------------------------------------------------------------------------
------------SIE--------------------------------------D------------E-----
--------------------------QAENLRQ-----------MFIA--M---------------TEDVRI
IIVKLADRLHNMRTL---------------------------------------------------------
----------------------------------------------------------------EFM-PP--
----------------------------------------EKQQRISRETLEIFA-PLA-HRLGIGQIK---
-------WELEDLAFRYLHPEECAALEVRLS-----------------------------------------
-------------------------------------------HHRAEHQAIV-------------------
------------------------------------------------------ERAKAALEEALAKDYVLK
L----AV----------------------Q-EYTVTGRTKHLYSIWKKME------R-------------DG
KT-L----------------E---------------------------------------------------
-QIY-----------------DLL---------------A-----------LRVI--------L--------
DP----------------------------------------------------------------------
--------------RPSSDP----------------------------------------------------
-----------EE--------------------------AKAREKQVCYHVIG--------LVHAL------
----------------------WQP----------------I-PG-RVKDYIAM--PKPNG-----------
---------------------YQSLHTTVITWQ-G-------------------------------------
------------------------------------------------------------------------
---MP------------------------------LE-VQIRTREMHRIAEYGIAA----------------
------------------HWLYKE
>Micromonas_pusilla_CCMP1545_XP_003059515.1/12-360
AVAV----------------------------AH-------------DA-----------------------
-----HDGQR----------------------------------RKSG------------------------
EP-----------------------------------------------------------FV---------
----------------------TH------------------------PVAVAGIL---------------A
D----------------------------QRMDHETV---------------IAGLLHD-------------
--------------------------------------------------------------------TVED
TDLV--------------------------------------------------TFESIQERF---------
-----------------------------GAAVRRIVEG---------------------ETK--------V
SKVS-S-S----------------------------------------------------------------
------------------------------------------------------------------------
------------TKA--------------------------------------N------------V-----
--------------------------QADDLQQ-----------MFLA--M---------------TQEVRV
IVVKLADRTHNMRTL---------------------------------------------------------
----------------------------------------------------------------WSL-KP--
----------------------------------------DKRRRIAQETLLVFA-PLA-KLLGMYKVK---
-------NELEELAFMHVAPEQHAITSRWFD-----------------------------------------
-------------------------------------------ELSKRQEPVV-------------------
------------------------------------------------------TRAAAELQKMCDEDDFLK
S----AC----------------------E-RVEIQCRAKELYGVYRKAG------G-------------ER
IP-TA--------PPGSDAER---------------------------------------------------
-ESL-----------------EL-------------------------------------------------
------------------------------------------------------------------------
-------------------LSSR----------------------------------------------LRR
ALT--------SR---------------------------------LCYHVLG--------IVHAA------
----------------------WPP----------------V-PG-RMKDYIAT--PKLNG-----------
---------------------YKALHTVVQPIG-GGAKRGK----W-------------GEG----------
-------------GGDEV------------------------------------------------------
---FP------------------------------LE-LQIRTEDMHRMAECGIAADKEVK-----------
------------------------
>Micromonas_pusilla_CCMP1545_XP_003060243.1/336-678
AFRV----------------------------AA-------------RA-----------------------
-----HRGDVD---------------------------------DVDGSE----------------------
AP-----------------------------------------------------------FL---------
----------------------KR------------------------CVECASII---------------A
H----------------------------LGMDSSAV---------------AAALLCN-------------
--------------------------------------------------------------------VLDR
TP-V--------------------------------------------------IAEELAVAL---------
-----------------TG----------RPAVIDMVKG---------------------ASRL-----ALV
SRMR-R------------------------------------------------------------------
-------------------------------------------AS---------------------------
------------AREL-------------------------------------D-------A----E-----
--------------------------ERMQLRA-----------MLIA------------------ATDARV
VIVKLADRLATLTSL---------------------------------------------------------
-------------------------------------------------------TAAADGGGVDAL-----
------------------GG------ER------------DRATRLADETLDVFV-PLA-SRLGIWTLK---
-------ARLEDACFALLHPAEHAALSLELR-----------------------------------------
---------------------------------------------DGEQREAI-------------------
------------------------------------------------------TRAVGDVSAALRAAGV--
-----------------------------DDASDVCGRPKSLYSAFRKMR------A-------------KG
LGSI-----H--------------------------------------------------------------
-DVH-----------------DVR---------------A-----------LRII--------V--------
DG-----------------G----------------------------------------------------
------------------------------------------------------------------------
-----------EA---------------------------------SCYAALA--------AVHAREG----
----------------------WTA----------------V-EG-KTKDYVAS--PKKNG-----------
---------------------YRSLHTVVRDAS-GRA-----------------------------------
------------------------------------------------------------------------
-----------------------------------FE-IQIRTREMHDAAEYGLAA----------------
------------------HWRYKE
>Meiothermus_silvanus_WP_013156925.1/34-379
ALEF----------------------------AF-------------AA-----------------------
-----HQGQL----------------------------------RKSG------------------------
EP-----------------------------------------------------------YI---------
----------------------VH------------------------PVAVAEIL---------------A
E----------------------------LGLDAETL---------------MAGLLHD-------------
--------------------------------------------------------------------TVED
TE-V--------------------------------------------------KPEDIEERF---------
-----------------------------GTAVRRIVEG---------------------ETK--------V
SKLY-K-LAHQV------------------------------------------------------------
------------------------------------------AEERP-------------------------
------------SLE--------------------------------------E------------Q-----
--------------------------RAEDLRQ-----------MFIA--M---------------AEDVRI
IIVKLADRLHNLRTL---------------------------------------------------------
----------------------------------------------------------------EFM-PP--
----------------------------------------HKQTRIARETLEIYA-PLA-HRLGIGQIK---
-------WELEDLSFRYLEPEAYADLLGRLK-----------------------------------------
-------------------------------------------SHRAEREAAV-------------------
------------------------------------------------------ERGKEALEAVLQRDSVLG
A----SI----------------------Q-GYEVTGRTKHLYSIWKKMQ------R-------------EG
RA-L----------------E---------------------------------------------------
-QIY-----------------DLL---------------A-----------LRVI--------L--------
EP----------------------------------------------------------------------
--------------RPTPNL----------------------------------------------------
-----------EE--------------------------KAMREKQVCYHVLG--------LVHAL------
----------------------WQP----------------I-PG-RVKDYIAV--PKPNG-----------
---------------------YQSLHTTVIAGS-G-------------------------------------
------------------------------------------------------------------------
---LP------------------------------LE-VQIRTREMHQIAEYGIAA----------------
------------------HWLYKQ
>Mesorhizobium_WP_010915098.1/26-343
AYVY----------------------------AM-------------QK-----------------------
-----HGHQK----------------------------------RASG------------------------
DP-----------------------------------------------------------YF---------
----------------------SH------------------------PLEVAAIL---------------T
E----------------------------MHMDEATI---------------AVALLHD-------------
--------------------------------------------------------------------TIED
TT-A--------------------------------------------------TRAEIDDLF---------
-----------------------------GPEMGKLVEG---------------------LTK--------L
KKLD-L------------------------------------------------------------------
--------------------------------------------V---------------------------
------------SKK--------------------------------------A------------E-----
--------------------------QAENLRK-----------LLLA--I---------------SEDVRV
LLVKLADRLHNMRTL---------------------------------------------------------
----------------------------------------------------------------DHM-PE--
----------------------------------------AKRLRIAEETMDIYA-PLA-GRMGMQGMR---
-------EELEEIAFRYINPEAYRAVTARLA-----------------------------------------
-------------------------------------------EIFERNKGVL-------------------
------------------------------------------------------TDIEKALSALFEKHAI--
-------------------------------NAGVKSRQKKPWSVFRKME------A-------------KA
LS-F----------------E---------------------------------------------------
-QLS-----------------DIF---------------G-----------FRVV--------V--------
DT----------------------------------------------------------------------
------------------------------------------------------------------------
-----------VE---------------------------------DCYRALG--------AIHTT------
----------------------WSM----------------V-PG-RFKDYIST--PKQND-----------
---------------------YRSIHTTIVGPS-R-------------------------------------
------------------------------------------------------------------------
---QR------------------------------VE-LQIRTREMNKIAEYGVAA----------------
------------------HSIYKD
>Micromonas_commoda_XP_002505076.1/154-477
AFRV----------------------------AA-------------AA-----------------------
-----HRGQL----------------------------------RKSG------------------------
DS-----------------------------------------------------------VL---------
----------------------SA------------------------QVGTALIV---------------A
E----------------------------LGMDSKVV---------------ATALLHD-------------
--------------------------------------------------------------------VLDD
TP-V--------------------------------------------------TERELRNTT---------
-----------------------------PDSIVTMVTG---------------------VSKL-----SLV
SQLQ-R------------------------------------------------------------------
-------------------------------------------SS---------------------------
------------GRSLAR------------------------------------------------E-----
--------------------------ERLKLRA-----------LLVA------------------MTDVRV
VIVKLADRLQCLETI---------------------------------------------------------
----------------------------------------------------------------HAL-----
-------------------G-------------------EDTATRIAQETLSIYV-PLA-SRLGIWSLK---
-------TRLEDACFAYLHPEAHASLSAELA-----------------------------------------
---------------------------------------------RDEQKAAV-------------------
------------------------------------------------------QRAVEDITSTLVADAGIS
D------------------------------VHDIYGRAKSLFSVHRKML------R-------------KG
IA-L-----------------------------------------G--------------------------
-DVH-----------------DLR---------------A-----------VRVI--------V--------
DS----------------------------------------------------------------------
------------------------------------------------------------------------
-----------ED---------------------------------DCYAALE--------AIHGK------
----------------------FAP----------------V-PG-KTKDYVRN--AKVNG-----------
---------------------YQSLHTVVVAAD-G-------------------------------------
------------------------------------------------------------------------
---AP------------------------------VE-VQIRTAEMHRAAESGMAA----------------
------------------HWRYKE
>Neisseria_meningitidis_WP_101294840.1/36-353
AVAY----------------------------AF-------------RA-----------------------
-----HDGQT----------------------------------RKSG------------------------
EP-----------------------------------------------------------YI---------
----------------------TH------------------------PIAVATQL---------------A
L----------------------------WHMDIQGL---------------CAGVMHD-------------
--------------------------------------------------------------------VLED
TG-V--------------------------------------------------TKGEMAAVF---------
-----------------------------GNTIAEMVDG---------------------LSK--------L
EKLK-F------------------------------------------------------------------
--------------------------------------------E---------------------------
------------DHA--------------------------------------E------------H-----
--------------------------QAESFRK-----------LILA--M---------------TKDVRV
IVVKLADRLHNMRTL---------------------------------------------------------
----------------------------------------------------------------GSM-RP--
----------------------------------------DKRRRIARETLEIYA-QIA-NRIGLNNAY---
-------QELQDLSFQNLHPNRYETLKKAMD-----------------------------------------
-------------------------------------------KSRKNRQDVV-------------------
------------------------------------------------------GKVLRAFGQRLVGANIE-
--------------------------------AKIKGREKNLYGIHQKMM------A-------------KK
LR-F----------------A---------------------------------------------------
-EVM-----------------DIY---------------G-----------FRVI--------V--------
NS----------------------------------------------------------------------
------------------------------------------------------------------------
-----------IP---------------------------------ACYAALG--------ALHTL------
----------------------YQP----------------K-PG-RFKDYIAI--PKSNG-----------
---------------------YQSLHTTLVGPY-G-------------------------------------
------------------------------------------------------------------------
---LP------------------------------IE-VQIRTKEMDAVAEGGIAG----------------
------------------HWSYKS
>Oceanithermus_profundus_WP_013457017.1/33-372
ALDF----------------------------AY-------------RA-----------------------
-----HEGQF----------------------------------RRSG------------------------
EP-----------------------------------------------------------YI---------
----------------------TH------------------------PVAVTEIL---------------A
E----------------------------LQMDPDSL---------------IAGLLHD-------------
--------------------------------------------------------------------TVED
VESV--------------------------------------------------SFETIRQRF---------
-----------------------------GEDVARIVEG---------------------ETK--------V
SKLS-K-MAT--------------------------------------------------------------
------------------------------------------------------------------------
------------SVE--------------------------------------D------------Q-----
--------------------------QAENLRQ-----------MFIA--M---------------TRDLRI
IIVKLADRTHNMRTL---------------------------------------------------------
----------------------------------------------------------------EFM-PP--
----------------------------------------EKQRRISKETLEIFA-PMA-HRLGIGQIK---
-------LELEDLAFRYLHPEEYAALVERLA-----------------------------------------
-------------------------------------------HHSQAHREVV-------------------
------------------------------------------------------DNAKGALEHALENDYVLG
L----SV----------------------D-GFSVSGRTKHLFSIWKKMQ------R-------------EE
KT-L----------------E---------------------------------------------------
-QIY-----------------DLL---------------A-----------LRVI--------L--------
DP----------------------------------------------------------------------
--------------KPVASP----------------------------------------------------
-----------EE--------------------------AASREKQVCYHVLG--------LVHAL------
----------------------WPP----------------I-PG-RVKDYIAQ--PKPNG-----------
---------------------YQSLHTTVITPG-G-------------------------------------
------------------------------------------------------------------------
---LP------------------------------LE-VQIRTREMHRVAEYGVAA----------------
------------------HWLYKE
>Ostreococcus_lucimarinus_CCE9901_XP_001420831.1/98-554
ALAF----------------------------AA-------------SW-----------------------
-----HRGQR----------------------------------RKNG------------------------
DS-----------------------------------------------------------YA---------
----------------------KH------------------------CVESAKIL---------------A
ANLP-----------------------GNGSRSRDAV---------------CACLLHD-------------
--------------------------------------------------------------------VLDD
TA-C--------------------------------------------------TDETLKATF---------
-----------------------------GTRVYNLVIQ---------------------VSR--------V
GQMN-EVMRRR-------RR-DV-------------------------------------------------
-------------------------------------------DD-----VEV-------------------
------------KAK------------------------------------LSE------------E-----
--------------------------DLTQLRK-----------ILLL--I---------------VRDPRV
FLIKIADRLHNMRTI---------------------------------------------------------
----------------------------------------------------------------YAI-SSE-
----------------------------------------EKAMDIANETLRVWC-SLA-EKLGMWAIK---
-------SELEDLCFAVLDPENFDGIMTARSKAWKPRAKDMSGRARSSSKSKQTGQTESSPSSFFGLDAVSF
FGAKEETESDSFDGSGSHDDDRYAPWQLDVKHRIESIPSFDWLSTREGDSLQVEGLTALPG-----------
-------------------------------------------------SIAASLSTLDAIRGRLWSELLMD
GYTTQSD----------------------L-NISVSSRLKSAYSTYMKMK------R-------------KN
LP-F----------------E---------------------------------------------------
-RVC-----------------DTR---------------A-----------MRIV--------VG-------
DA----------------------------------------------------------------------
--------------------------------------------------------------------STSE
RGTER--E---ID---------------------------------ACYALLD--------LIHKM------
----------------------YRP----------------I-EG-EYDDYITN--AKKTG-----------
---------------------YRSLHTAIGGPD-G-------------------------------------
------------------------------------------------------------------------
---AP------------------------------LE-VQVRTRSMHDAAEFGVAA----------------
------------------QWMYK-
>Ostreococcus_lucimarinus_CCE9901_XP_001416591.1/48-400
ALTL----------------------------AI-------------PRLQQIVRTEG--------------
----------------------------------------------KG----------------K-------
KP------------------------------------------------------------AH--------
----------------------ER------------------------AVDVTLTL---------------V
D----------------------------MGMDAECI---------------SAGLLRE-------------
--------------------------------------------------------------------AVVH
GT-V--------------------------------------------------SLDEIEDVL---------
-----------------------------GERVMRLAHD---------------------VGR--------V
HDLPRR------------------------------------------------------------------
------------------------------------------------------------------------
-------------VHS-----------------------------------YDE------------N-----
--------------------------AAERLRS-----------FYL---S---------------FHDIRA
IVVELACRLDTLRNI---------------------------------------------------------
----------------------------------------------------------------DEL-EP--
----------------------------------------IQRTTIALETMQIYA-PMA-HALNTGALC---
-------AELEDLAFKILFPTSYASLERWLT-----------------------------------------
-------------------------------------------AKSPGDSAIL-------------------
------------------------------------------------------DKMTKMLTDTMNADTTMN
A----LIG--------------------RG-GVKVLARRKSRYSTMKKII------R-------------DG
RK-----------------RE---------------------------------------------------
-EVH-----------------DLL---------------G-----------LRLV--------L--------
TP----------------------------------------------------------------------
--------------QPGT------------------------------------------------------
----LKAA---NA---------------------------------ACYRAQQ--------IVHGL------
----------------------FPA----------------V-SG-RTKDYISD--PKANG-----------
---------------------YSSLHSTLKVAF-G-------------------------------------
---------------DDG------------------------------------------------------
---KPLASSEA------------------YKRGVNVE-MQIRTAAMHLAAEAGTAS----------------
------------------HNSYKG
>Ostreococcus_lucimarinus_CCE9901_XP_001416051.1/39-361
AFDF----------------------------TA-------------KS-----------------------
-----H--AG----------------------------------PGLG------------------------
PH-----------------------------------------------------------FD---------
-----------------------R------------------------CVDTAITL---------------A
K----------------------------LGMDAKTV---------------AVGLLHD-------------
--------------------------------------------------------------------TLDV
TS-S--------------------------------------------------TKEDLRKRF---------
-----------------------------SDEVVALVED---------------------VTRV-----HRV
SKLH-RA-----------------------------------------------------------------
------------------------------------------------------------------------
------------SGR------------------------------------VLD-------F----N-----
--------------------------ERAQFRA-----------MLLA--M---------------T-DARV
VIVKLAARLIKMRNL---------------------------------------------------------
----------------------------------------------------------------ASA-PQ--
----------------------------------------SQQQAFADETLTIYA-PLA-ARLGIFSVK---
-------NELEDLTFKWMNPQAYAELSQTLD-----------------------------------------
------------------------------------------------QRESI-------------------
------------------------------------------------------VAALNKLDEELSSRRAQ-
-------------------------------VVDLCGRQKSVYSVYKKML------S-------------KN
QK-L----------------E---------------------------------------------------
-DIM-----------------DLR---------------A-----------IRII--------VAD---GDN
DA----------------------------------------------------------------------
------------------------------------------------------------------------
-------E---SEQ--------------------------------TCRETLE--------IALST------
----------------------FQS----------------V-EG-RSKDYIAN--PKANG-----------
---------------------YQSLHAVVRDEN-E-------------------------------------
------------------------------------------------------------------------
---TT------------------------------FE-IQIRSASMHRTAEFGVAA----------------
------------------HWRYKE
>Ostreococcus_tauri_OUS43685.1/1-339
------------------------------------------------------------------------
------------------------------------------------------------------------
------------------------------------------------------------------------
------------------------------------------------------------------------
-------------------------------MDAECL---------------CAGLLRE-------------
--------------------------------------------------------------------AVVH
GT-V--------------------------------------------------SLDEIEETL---------
-----------------------------GERVMRLAHD---------------------VGR--------V
HDLPKR------------------------------------------------------------------
------------------------------------------------------------------------
-------------VHS-----------------------------------YDE------------N-----
--------------------------AAERLRS-----------FYLS------------------FHDVRA
IVVELACRLDALRNA---------------------------------------------------------
----------------------------------------------------------------DAL-KP--
----------------------------------------MERTTVALETMQIYA-PMA-HALNTGSLC---
-------AELEDLAFKILFPNSYASLEKWLA-----------------------------------------
-------------------------------------------AKSPEDSEIL-------------------
------------------------------------------------------DKMTKMLDDAMQADPTMN
A----LIG--------------------RG-GVRVLARRKSRYSTMKKII------R-------------DG
RD-----------------RE---------------------------------------------------
-EVH-----------------DLL---------------G-----------MRLV--------L--------
TP----------------------------------------------------------------------
--------------QPGSGAEPPVVGTVNS---------------------GD-------------LTYEEL
EARALKAA---NA---------------------------------ACYRAQQ--------IIHSM------
----------------------FPP----------------V-QG-RTKDYIYN--PKPNG-----------
---------------------YSSLHSTLKVAF---------------------------------------
---------------DELG-----------------------------------------------------
---KPVSSREA------------------LKKGANVE-LQIRTAAMHLAAEAGKAS----------------
------------------HTSYKG
>Ostreococcus_tauri_XP_003079611.1/81-489
ALEL----------------------------AF-------------TA-----------------------
-----HDGQA----------------------------------RKSG------------------------
EP-----------------------------------------------------------YI---------
----------------------TH------------------------PVAVAAIL---------------A
D----------------------------LELDHESL---------------IAGLLHD-------------
--------------------------------------------------------------------TVED
TDVV--------------------------------------------------TFESLEKRY---------
-----------------------------GVAVRKIVEG---------------------ETK--------V
SKVS-S-SLS--------KDGAARNAPAR---------------G---------------------------
----------------------GPSA-----------------AL---------------------------
------------SSE--------------------------------------D------------V-----
--------------------------KSEDLAQ-----------MFLA--M---------------TEEVRI
IIVKLADRLHNMRTL---------------------------------------------------------
----------------------------------------------------------------EGL-KQ--
----------------------------------------EKRVKIAKETLLVFA-PLA-KLLGMYDIK---
-------NELEDLAFRYADPEAYSTTVRRLE-----------------------------------------
-------------------------------------------EVSKVQEPTI-------------------
------------------------------------------------------KLAFERIKSEMLQDDFLR
G----HA----------------------V-AVSLGAKQKEPYGVHRSVR------N-------------SS
AK-AG--------AFGANGEA---------------------------------------------------
-AIT-----------------EVA---------------Q-----------LKIV--------LH-------
DA----------------------------------------------------------------------
--------------QAVIGLSDE----------------------------------------------ARR
VQA--------SR---------------------------------ICYHVLG--------VVHAM------
----------------------WPP----------------I-PG-ELRDYLAT--PKLNG-----------
---------------------YKALHTVVLPIS-PGASEVD-------------------------------
---------------AAV------------------------------------------------------
---FP------------------------------LE-VIIRTEPMEMLATKGIACDDELRQQWR-IGARRT
SLALR--AQRRQEKRISLAQKGRK
>Ostreococcus_tauri_CEG01219.1/157-479
AFDF----------------------------AA-------------KS-----------------------
-----H--AG----------------------------------PGLG------------------------
PH-----------------------------------------------------------FD---------
-----------------------R------------------------CVETAVTL---------------A
K----------------------------LGMDTKTV---------------AVGLLHD-------------
--------------------------------------------------------------------TLDV
TS-C--------------------------------------------------EVDELRERF---------
-----------------------------SDEIVSLVVD---------------------LSRV-----HRV
SKLH-RA-----------------------------------------------------------------
------------------------------------------------------------------------
------------SGR------------------------------------RLE-------V----E-----
--------------------------ERAQFRA-----------MLLA--M---------------T-DARV
VIVKLTARLIKMRNL---------------------------------------------------------
----------------------------------------------------------------QST-SA--
----------------------------------------SQQQKFAEETLNIYA-PLA-ARLGIFAVK---
-------NELEDLTFKWMNPAAYAEISQVLD-----------------------------------------
------------------------------------------------QREMI-------------------
------------------------------------------------------VSALTKLDEGLASRNAQ-
-------------------------------VVDLCGRQKSVYSVYKKMM------D-------------KG
HK-L----------------D---------------------------------------------------
-EIM-----------------DLR---------------A-----------IRII--------IAD---GDD
DD----------------------------------------------------------------------
------------------------------------------------------------------------
-------E---SER--------------------------------TCREVLE--------SVHSI------
----------------------FTP----------------V-KG-RLKDYIAN--PKENG-----------
---------------------YQSLHSCVRDEA-G-------------------------------------
------------------------------------------------------------------------
---TT------------------------------FE-IQIRSASMHRTAEYGVAA----------------
------------------HWRYKE
>Physcomitrella_patens_142688_e_gw1.195.2.1/112-462
GLKL----------------------------AF-------------EA-----------------------
-----HDGQK----------------------------------RKSG------------------------
EP-----------------------------------------------------------YI---------
----------------------IH------------------------PVEVARIL---------------G
E----------------------------LEMDWETV---------------VAGLLHD-------------
--------------------------------------------------------------------TVED
TEHV--------------------------------------------------TFERIEDQF---------
-----------------------------GPVVRRIVEG---------------------ETKA------TV
SKLG-K-MQC--------QNSDG-------------------------------------------------
-------------------------M-----------------ST---------------------------
------------LSR--------------------------------------D------------V-----
--------------------------KADDLRQ-----------MFLA--M---------------TEEVRV
IIVKLADRLHNMRTL---------------------------------------------------------
----------------------------------------------------------------SHM-PP--
----------------------------------------HKQKYIATETLQVFA-PLA-RLLGMYRIK---
-------SELEELSFMYAYPEEHAEIKQRVE-----------------------------------------
-------------------------------------------SLRKQQEDVV-------------------
------------------------------------------------------LEAKKVLHETISRDQFLG
Y----MT----------------------A-DIKVATLSKELYSIYKKM-------D-------------QN
IG-A----------------E---------------------------------------------------
-DIR-----------------DIA---------------Q-----------MRLV--------L--------
KL----------------------------------------------------------------------
--------------KPSASV-------------------------------------------------GHL
CNV--------QQ---------------------------------VCYHVLG--------LVHAM------
----------------------WPP----------------L-PQ-SMKDYIAT--PKPNG-----------
---------------------YQSLHTTVIPFG-T-------------------------------------
---------------QTY------------------------------------------------------
---FP------------------------------LE-IQIRTDEMDRLAECGIAA----------------
------------------YYSGRW
>Physcomitrella_patens_142546_e_gw1.194.45.1/132-480
GLKL----------------------------AF-------------EA-----------------------
-----HDGQK----------------------------------RKSG------------------------
EP-----------------------------------------------------------FI---------
----------------------IH------------------------PVEVARIL---------------G
E----------------------------QEMDWETI---------------VAGLLHD-------------
--------------------------------------------------------------------TVED
TEHV--------------------------------------------------TFERIEDQF---------
-----------------------------GPAVRRILKL---------------------DVQ--------V
SKLG-K-MQC--------QNSD--------------------------------------------------
--------------------------------------------S---------------------------
------------LGK--------------------------------------D------------V-----
--------------------------KADDLRQ-----------MFLA--M---------------TEEVRV
IIVKLADRLHNMRTL---------------------------------------------------------
----------------------------------------------------------------SHM-PP--
----------------------------------------HKQKYIAMETLQVFA-PLA-KLLGMHRIK---
-------SELEELSFMFAYPEEHAELKLRVE-----------------------------------------
-------------------------------------------ALRKTQEDVV-------------------
------------------------------------------------------VEAKKVLYETISRDQFLG
Y----MT----------------------E-DIKVATLSKQLYSIYKKIA------D-------------QK
IS-A----------------E---------------------------------------------------
-EVR-----------------DIA---------------QV---------WLRIV--------L--------
KL----------------------------------------------------------------------
--------------KPATSV-------------------------------------------------GHL
CNV--------QQ---------------------------------VCYHVLG--------LVHAM------
----------------------WPP----------------L-PQ-TMKDYIAT--PKPNG-----------
---------------------YQSLHTTVIPFG-T-------------------------------------
---------------QTY------------------------------------------------------
---FP------------------------------IE-IQIRTEEMDKLAEWGIAA----------------
------------------HHSGRW
>Physcomitrella_patens_200569_estExt_gwp_gw1.C_4400001/119-438
AFRM----------------------------AE-------------EA-----------------------
-----HRGQV----------------------------------RRNG------------------------
DM-----------------------------------------------------------FL---------
----------------------SH------------------------CVETALTL---------------A
A----------------------------IGVSNTVI---------------AAGLLHD-------------
--------------------------------------------------------------------AIDD
SN-F--------------------------------------------------CLKRLRDTL---------
-----------------------------GEDVANLVIG---------------------VSK--------L
SEFS-Q-LARD-------------------------------------------------------------
-------------------------------------------SN---------------------------
------------TVG--------------------------------------N-------P----M-----
--------------------------EADRLRT-----------MILA--L---------------V-DVRV
VLVKIADRLHNLRTL---------------------------------------------------------
----------------------------------------------------------------EAL-PS--
----------------------------------------HKQIGIATETLGIFA-PLA-NRLGIWRWK---
-------AELEDLCFKYLKPEDHQDLSMRL------------------------------------------
--------------------------------------------SERCREGLV-------------------
------------------------------------------------------MSSIKNLDEALRIRGVEF
I--------------------------------DLCGRPKNLYSVYKKMM------K-------------KK
RS-L----------------E---------------------------------------------------
-EIL-----------------DVI---------------G-----------LRLI--------V--------
SD----------------------------------------------------------------------
------------------------------------------------------------------------
-----------EN---------------------------------SCYEALE--------IVHQL------
------------------------C----------------M-PG-KSKDYIVD--SKPNG-----------
---------------------YKSLHTVVIGSD-G-------------------------------------
------------------------------------------------------------------------
---YP------------------------------LE-VQIRTMKMHHQAEYGLAA----------------
------------------HWRYKE
>Physcomitrella_patens_176108_estExt_gwp_gw1.C_150229/51-372
AFRM----------------------------AE-------------EA-----------------------
-----HRGQF----------------------------------RRNG------------------------
DT-----------------------------------------------------------FL---------
----------------------SH------------------------CVETALIL---------------A
A----------------------------TGVGNTVV---------------AAGLLHD-------------
--------------------------------------------------------------------AIDD
SN-L--------------------------------------------------SLQLLRGAL---------
-----------------------------GEDVASLVSG---------------------VSK--------L
SEFS-Q-LARD-------------------------------------------------------------
-------------------------------------------SN---------------------------
------------TVR--------------------------------------D-------P----T-----
--------------------------EADSLRT-----------MILA--M---------------V-DVRV
VLIKIADRLHNLRTL---------------------------------------------------------
----------------------------------------------------------------GAL-PY--
----------------------------------------LKQIGIANETLEIFA-PLA-NRLGIWSWK---
-------AELEDLCFKCLKPVEHQDLSARL------------------------------------------
--------------------------------------------SERCREGLV-------------------
------------------------------------------------------MSSIRDLDDALRNEGVQF
V--------------------------------DLSGRPKNLYSIYKKMM------K-------------KK
RT-P----------------E---------------------------------------------------
-EIL-----------------DVR---------------G-----------LRLI--------V--------
SD----------------------------------------------------------------------
------------------------------------------------------------------------
-----------EN---------------------------------NCYEALQ--------IVHKL------
----------------------WKQ----------------V-PG-KSKDYIAH--SKPNG-----------
---------------------YKSLHTVVIGSD-G-------------------------------------
------------------------------------------------------------------------
---YP------------------------------LE-VQIRTMKMHHQAEYGLAA----------------
------------------HWRYKE
>Physcomitrella_patens_146168_e_gw1.240.61.1/36-357
AFRM----------------------------AE-------------EA-----------------------
-----HKGQF----------------------------------RRNG------------------------
DM-----------------------------------------------------------FL---------
----------------------AH------------------------CVETALIL---------------A
A----------------------------TGVGNIVV---------------AAGLLHD-------------
--------------------------------------------------------------------AIDD
SN-L--------------------------------------------------SLELLRCSL---------
-----------------------------GENVASLVIG---------------------VSK--------L
SEFS-Q-LARD-------------------------------------------------------------
-------------------------------------------CN---------------------------
------------TVC--------------------------------------D-------T----L-----
--------------------------EADRLRT-----------MILA--M---------------V-DVRV
VLIKIADRLHNLRTL---------------------------------------------------------
----------------------------------------------------------------EAL-PS--
----------------------------------------HKQIGIAKETLEIFA-PLA-NRLGIWSWK---
-------AEMEDLCFKCLKPVDHENLSIRL------------------------------------------
--------------------------------------------SERCREGLV-------------------
------------------------------------------------------MSSIRDLDEALRVGGVQF
I--------------------------------DLCGRPKNLYSVYKKMM------K-------------KK
RS-P----------------D---------------------------------------------------
-EIL-----------------DVR---------------G-----------LRLI--------V--------
TD----------------------------------------------------------------------
------------------------------------------------------------------------
-----------EE---------------------------------SCYQALE--------VVHQL------
----------------------WRC----------------I-PG-KTKDYIVD--SKPNG-----------
---------------------YKSLHTVVIGSD-G-------------------------------------
------------------------------------------------------------------------
---YP------------------------------LE-VQIRTMKMHHQAEYGLAA----------------
------------------HWRYKE
>Physcomitrella_patens_116207_e_gw1.15.321.1/23-365
AIEY----------------------------AR-------------EA-----------------------
-----HAGQF----------------------------------RRTG------------------------
EP-----------------------------------------------------------YI---------
----------------------TH------------------------CIHTARIL---------------A
DLIP----------------------HQQGKRVIDTI---------------IAGILHD-------------
--------------------------------------------------------------------VIDD
TD-R--------------------------------------------------DHQSVRLHF---------
-----------------------------GDDVSKLVAG---------------------VSK--------L
SNIN-QLLRRQ-------R-----------------------------------------------------
------------------------------------------------------------------------
------------------------------------------------------------------------
----------------------------------------------------------------------RK
AVTRLFSRCN---CS---------------------------------------------------------
----------------------------------------------------------------YAL-PE--
----------------------------------------AKASAVAQETLAVWC-SLA-SKLGEWAVK---
-------AELEDLCFAVLY-----------------------------------------------------
-------------------------------ELLQAVVPFEVLSDRKRRKWR--IVTPGP------------
-------------------------------------GEK--KLPKVIRDAKVALAALSACEEALERELLIA
T-SYVPG----------------------M-EVRLSGRLKSLYSTWCKMR------R-------------KG
VG-V----------------D---------------------------------------------------
-QIF-----------------DAR---------------A-----------LRVI--------VG-------
DG----------------------------------------------------------------------
--------------------------------------------------------------------DGKL
HVA----A---VE---------------------------------GCYNLLS--------VVHSL------
----------------------WKP----------------V-GG-EFDDYILN--PKPSG-----------
---------------------YQSLHTAVQGPD-G-------------------------------------
------------------------------------------------------------------------
---AP------------------------------LE-VQIRTRGMHDHAEYGHAA----------------
------------------HWLYKE
>Physcomitrella_patens_146184_e_gw1.240.52.1/1-233
------------------------------------------------------------------------
------------------------------------------------------------------------
------------------------------------------------------------------------
------------------------------------------------------------------------
------------------------------------------------------------------------
------------------------------------------------------------------------
------------------------------------------------------------------------
------------------------------------------------------------------------
------------------------------------------------------------------------
------------------------------------------------------------------------
------------TVC--------------------------------------D-------T----T-----
--------------------------EADRLRT-----------MILA--M---------------V-DVRV
VLIKIADRLHNLRTL---------------------------------------------------------
----------------------------------------------------------------EAL-PS--
----------------------------------------HKQIGIAKETLEIFA-PLA-NRLGIWSWK---
-------AEMEDLCFKCLKPVDHENLSIRL------------------------------------------
--------------------------------------------SERCREGLV-------------------
------------------------------------------------------MSSIRYLDEALRVGGVQF
I--------------------------------DLCGRPKNLYSVYKKMM------K-------------KK
RS-P----------------D---------------------------------------------------
-EIL-----------------DVR---------------G-----------LRLI--------V--------
TD----------------------------------------------------------------------
------------------------------------------------------------------------
-----------EE---------------------------------SCYQALE--------VVHQL------
----------------------WRC----------------I-PG-KTKDYIVD--SKPNG-----------
---------------------CKSLHTVVIGSD-G-------------------------------------
------------------------------------------------------------------------
---YP------------------------------LE-VQIRTMKMHHQAEYGLAA----------------
------------------HWRYKE
>Physcomitrella_patens_113771_e_gw1.7.243.1/89-430
ALKL----------------------------TV-------------SSLRHGSSTE---------------
----------------------------------------------DG----------------R-------
EV------------------------------------------------------------L---------
----------------------NR------------------------ALSVAFIL---------------A
D----------------------------LRMDAEVI---------------AAGLLRE-------------
--------------------------------------------------------------------VFEA
GY-L--------------------------------------------------DTARVETVL---------
-----------------------------CNEVAILLKD---------------------CGR--------V
KHMPSL------------------------------------------------------------------
------------------------------------------------------------------------
-------------LDT-----------------------------------LDE------------A-----
--------------------------SVQATRQ-----------FCL---A---------------FHDVRA
VVVEVAARLVIMRHS---------------------------------------------------------
----------------------------------------------------------------QSL-PR--
----------------------------------------YKQQMLALETMQIYA-PVA-HAMGIGKLS---
-------HELEDLGFRVLFPDSYTYIGGWLE-----------------------------------------
-------------------------------------------QYFADGHEVV-------------------
------------------------------------------------------QQCKEDLQSALEEDSEMQ
S----LV----------------------E-GIEISGRCKSKYSTMKKLL------R-------------DG
RP-----------------PE---------------------------------------------------
-EVF-----------------DVL---------------G-----------LRVV--------L--------
TP----------------------------------------------------------------------
-------------RKSGTSP----------------------------------------------------
---VKERG---AR---------------------------------ACYRALE--------IATTL------
----------------------WKE----------------V-PG-RLKDYITE--PKKNG-----------
---------------------YESLHSAVSLST-R-------------------------------------
---------------GNW------------------------------------------------------
---SPL-----------------------------ME-IQIRTAEMDEMAEGGLAS----------------
------------------HSLYKG
>Physcomitrella_patens_140875_e_gw1.171.95.1/35-376
ALRL----------------------------TV-------------STLRHTSPTE---------------
----------------------------------------------DG----------------R-------
KP------------------------------------------------------------L---------
----------------------SR------------------------ALSVAFIL---------------A
D----------------------------LRMDAEVI---------------AAGLLRE-------------
--------------------------------------------------------------------VVEA
GY-L--------------------------------------------------NIAGVERVL---------
-----------------------------GKEVAILLED---------------------CAR--------V
KYMPSL------------------------------------------------------------------
------------------------------------------------------------------------
-------------LDT-----------------------------------LDD------------A-----
--------------------------SVKAIRQ-----------YCL---A---------------FHDVRA
IVVEVAARLDTLRHI---------------------------------------------------------
----------------------------------------------------------------QVL-PR--
----------------------------------------YRQQMLSLETMQIYA-PLA-HAMGTGKVS---
-------HELEDLGFRVLFPDSYTYIGSWLK-----------------------------------------
-------------------------------------------LHFADGQKVV-------------------
------------------------------------------------------QQCQNDLQKALEEDPEMQ
S----LI----------------------E-SVKISGRCKSKYSTMKKLL------R-------------DG
RP-----------------PE---------------------------------------------------
-EVF-----------------DVL---------------G-----------LRVV--------L--------
TP----------------------------------------------------------------------
-------------RKEGTSS----------------------------------------------------
---VKKRG---AR---------------------------------ACYKALE--------IATTL------
----------------------WEE----------------V-PG-RLKDYIAK--PKKNG-----------
---------------------YESLHLAVTLSN-R-------------------------------------
---------------GNW------------------------------------------------------
---STL-----------------------------ME-VQIRTEEMNEMAEGGLAS----------------
------------------HSLYKG
>Pseudomonas_aeruginosa_WP_096249453.1/26-343
AYYY----------------------------AE-------------QA-----------------------
-----HDGQR----------------------------------RRSG------------------------
EP-----------------------------------------------------------YV---------
----------------------TH------------------------PLAVSNIL---------------A
D----------------------------MHMDHQSL---------------MAAMLHD-------------
--------------------------------------------------------------------VIED
TG-I--------------------------------------------------AKEALTAQF---------
-----------------------------GETVSELVDG---------------------VSK--------L
TQMN-F------------------------------------------------------------------
--------------------------------------------E---------------------------
------------TKA--------------------------------------E------------A-----
--------------------------QAENFQK-----------MAMA--M---------------ARDIRV
ILVKLADRLHNMRTL---------------------------------------------------------
----------------------------------------------------------------EVL-SG--
----------------------------------------EKRRRIAKETLEIYA-PIA-NRLGMHTMR---
-------VEFEDLGFKAMHPMRAERIRQAVK-----------------------------------------
-------------------------------------------KARGNRREIV-------------------
------------------------------------------------------GKIQESLVNCLAREGME-
--------------------------------GQVIGREKHLYSIYQKMR------G-------------KR
KA-F----------------N---------------------------------------------------
-EIM-----------------DVY---------------A-----------FRII--------V--------
DK----------------------------------------------------------------------
------------------------------------------------------------------------
-----------VD---------------------------------TCYRVLG--------AVHSL------
----------------------YKP----------------F-PG-RFKDYIAI--PKANG-----------
---------------------YQSLHTTLFGMH-G-------------------------------------
------------------------------------------------------------------------
---VP------------------------------IE-IQIRTREMEEMANHGIAA----------------
------------------HWLYKS
>Rhodobacter_capsulatus_WP_013069013.1/26-343
AYAY----------------------------GL-------------KM-----------------------
-----HDGQF----------------------------------RHSG------------------------
EP-----------------------------------------------------------YF---------
----------------------TH------------------------PVAVAAIL---------------T
E----------------------------QRLDDATI---------------VTALLHD-------------
--------------------------------------------------------------------TIED
TR-S--------------------------------------------------TFTEVEGLF---------
-----------------------------GTEVAELVDG---------------------VTK--------L
TNLQ-L------------------------------------------------------------------
--------------------------------------------G---------------------------
------------SSA--------------------------------------S------------K-----
--------------------------QAENFRK-----------LFMA--M---------------SKDLRV
ILVKLADRLHNMRTI---------------------------------------------------------
----------------------------------------------------------------KSM-RP--
----------------------------------------EKQAQKARETMEIFA-PLA-GRMGMQWMR---
-------EELEDLAFKVLNPEARTSIIRRFV-----------------------------------------
-------------------------------------------SLQKESGDVI-------------------
------------------------------------------------------SQITADIRNELEKAGI--
-------------------------------EADVFGRAKRPYSIWRKME------E-------------KS
LT-F----------------S---------------------------------------------------
-RLS-----------------DIY---------------G-----------FRVI--------T--------
RS----------------------------------------------------------------------
------------------------------------------------------------------------
-----------VP---------------------------------DCYAVLG--------LIHQR------
----------------------WRS----------------V-PG-RFKDYISQ--PKSNG-----------
---------------------YRSIHTTVSGRD-G-------------------------------------
------------------------------------------------------------------------
---KR------------------------------VE-VQIRTRQMHEVAEAGVAA----------------
------------------HWSYRD
>Rhizobiales_WP_003527294.1/26-344
AYVY----------------------------AM-------------QK-----------------------
-----HGQQK----------------------------------RASG------------------------
DP-----------------------------------------------------------YI---------
----------------------SH------------------------PLEVAAIL---------------T
E----------------------------MHLDESTI---------------AVALLHD-------------
--------------------------------------------------------------------TIED
TT-A--------------------------------------------------TRQEIDDLF---------
-----------------------------GEDIGALVEG---------------------LTK--------I
KKLD-L------------------------------------------------------------------
--------------------------------------------V---------------------------
------------TKK--------------------------------------A------------K-----
--------------------------QAENLRK-----------LLLA--I---------------SDDVRV
LLVKLADRLHNMRTL---------------------------------------------------------
----------------------------------------------------------------DHM-SA--
----------------------------------------EKRARISEETMDIYA-PLA-GRMGMQDMR---
-------EELENLSFRHINPEAYETVTRRLQ-----------------------------------------
-------------------------------------------ELSERNEGLI-------------------
------------------------------------------------------KKIEEELSELLQAEGLT-
-------------------------------DAQVRGRQKKPYSVFRKMQ------S-------------KS
LS-F----------------E---------------------------------------------------
-QLS-----------------DVW---------------G-----------FRII--------V--------
ND----------------------------------------------------------------------
------------------------------------------------------------------------
-----------IP---------------------------------SCYRALG--------IVHTR------
----------------------WRV----------------V-PG-RFKDYVST--PKQND-----------
---------------------YQSIHTTIIGPS-R-------------------------------------
------------------------------------------------------------------------
---QR------------------------------IE-LQIRTKRMHEIAEYGIAA----------------
------------------HALYKD
>Streptococcus_pneumoniae_WP_061632868.1/31-347
ALVY----------------------------AV-------------EC-----------------------
-----HSGQY----------------------------------RQSG------------------------
EP-----------------------------------------------------------YI---------
----------------------IH------------------------PIQVAGIL---------------A
K----------------------------LKLDAVTV---------------ACGFLHD-------------
--------------------------------------------------------------------VVED
TD-A--------------------------------------------------TLDDLEREF---------
-----------------------------GPDVRMIVDG---------------------VTK--------L
GKVE-Y------------------------------------------------------------------
--------------------------------------------K---------------------------
------------SIE--------------------------------------E------------Q-----
--------------------------LAENHRK-----------MLMA--M---------------SEDIRV
ILVKLSDRLHNMRTL---------------------------------------------------------
----------------------------------------------------------------KHL-RK--
----------------------------------------DKQERISKETMEIYA-PLA-HRLGISSVK---
-------WELEDLSFRYLNPTEFYKITHMMK-----------------------------------------
-------------------------------------------EKRREREALV-------------------
------------------------------------------------------DEVVTKLEEYTTERHLK-
--------------------------------GKIYGRPKHIYSIFRKMQ------D-------------KR
KR-F----------------E---------------------------------------------------
-EIY-----------------DLI---------------A-----------IRCI--------L--------
DT----------------------------------------------------------------------
------------------------------------------------------------------------
-----------QS---------------------------------DVYAMLG--------YVHEF------
----------------------WKP----------------M-PG-RFKDYIAN--RKANG-----------
---------------------YQSIHTTVYGPK-G-------------------------------------
------------------------------------------------------------------------
----P------------------------------IE-FQIRTKEMHEVAEYGVAA----------------
------------------HWAYKK
>Synechococcus_sp._WH_8102_WP_011129177.1/72-389
AFDF----------------------------GF-------------QL-----------------------
-----HEGQF----------------------------------RASG------------------------
DP-----------------------------------------------------------CI---------
----------------------VH------------------------PVAVADLL---------------R
D----------------------------IGASASVI---------------AAGFLHD-------------
--------------------------------------------------------------------VVED
TD-V--------------------------------------------------TPDQIELHF---------
-----------------------------GSEVRELVEG---------------------VTK--------L
GGIH-F------------------------------------------------------------------
--------------------------------------------N---------------------------
------------NRT--------------------------------------E------------A-----
--------------------------QAENLRR-----------MFLA--M---------------ASDIRV
VLVKLADRLHNMRTL---------------------------------------------------------
----------------------------------------------------------------GAL-KE--
----------------------------------------EKRQRIARETKEIYA-PLA-NRLGIGRFK---
-------WELEDLAFKLLEPEAFREIQQEVA-----------------------------------------
-------------------------------------------SKRSEREERL-------------------
------------------------------------------------------GVTVALLNDRLAQAGLE-
-------------------------------GCEVSGRPKHLFGIWSKMQ------R-------------QQ
KA-F----------------H---------------------------------------------------
-EIY-----------------DVA---------------A-----------LRII--------T--------
PS----------------------------------------------------------------------
------------------------------------------------------------------------
-----------VE---------------------------------ACYRALA--------VVHDT------
----------------------FRP----------------I-PG-RFKDYIGL--PKPNG-----------
---------------------YQSLHTAVIG-R-H-------------------------------------
------------------------------------------------------------------------
---RP------------------------------IE-VQIRTIEMHRVAEFGIAA----------------
------------------HWKYKE
>Synechocystis_sp._PCC_6803_ALJ69438.1/33-351
AFCF----------------------------AY-------------DL-----------------------
-----HAQQR----------------------------------RKSG------------------------
EP-----------------------------------------------------------YI---------
----------------------AH------------------------PVAVAGLL---------------R
D----------------------------LGGDEAMI---------------AAGFLHD-------------
--------------------------------------------------------------------VVED
TD-I--------------------------------------------------SIEQIEALF---------
-----------------------------GEETASLVEG---------------------VTK--------L
SKFN-F------------------------------------------------------------------
--------------------------------------------S---------------------------
------------STT--------------------------------------E------------H-----
--------------------------QAENFRR-----------MFLA--M---------------AKDIRV
IVVKLADRLHNMRTL---------------------------------------------------------
----------------------------------------------------------------DAL-SP--
----------------------------------------EKQRRIARETKDIFA-PLA-NRLGIWRFK---
-------WELEDLSFKYLEPDSYRKIQSLVV-----------------------------------------
-------------------------------------------EKRGDRESRL-------------------
------------------------------------------------------ETVKDMLRFRLRDEGIE-
-------------------------------HFELQGRPKHLYGIYYKMT------S-------------QD
KA-F----------------E---------------------------------------------------
-EIY-----------------DIA---------------A-----------LRII--------V--------
ES----------------------------------------------------------------------
------------------------------------------------------------------------
-----------KG---------------------------------ECYRALS--------VVHDV------
----------------------FKP----------------I-PG-RFKDYIGL--PKPNR-----------
---------------------YQSLHTTVLGLT-S-------------------------------------
------------------------------------------------------------------------
---RP------------------------------LE-IQIRTEEMHHVAEYGIAA----------------
------------------HWKYKE
>Thermoanaerobacter_WP_013150236.1/25-342
SYDF----------------------------AV-------------NA-----------------------
-----HDGQM----------------------------------RNSG------------------------
EP-----------------------------------------------------------YI---------
----------------------VH------------------------PIEVSYIL---------------A
D----------------------------LELDITTI---------------AAGLLHD-------------
--------------------------------------------------------------------VIED
TD-V--------------------------------------------------TYEQLLEKF---------
-----------------------------GKEIADLVDG---------------------VTK--------L
GKIE-Y------------------------------------------------------------------
--------------------------------------------K---------------------------
------------SKV--------------------------------------E------------Q-----
--------------------------QAENMRK-----------MLIA--M---------------AKDIRV
ILIKLADRLHNMRTL---------------------------------------------------------
----------------------------------------------------------------KYL-PP--
----------------------------------------DKQKEKAEETLEIYA-PIA-HRLGISKIK---
-------WELEDLCLRYLHPDEYYDLVEKVA-----------------------------------------
-------------------------------------------AKRKEREELI-------------------
------------------------------------------------------QNIITTIKEKLKEMGIQ-
--------------------------------AEVDGRPKHFYSIYKKMK------T-------------QN
KS-F----------------D---------------------------------------------------
-QIY-----------------DLL---------------A-----------VRII--------V--------
NT----------------------------------------------------------------------
------------------------------------------------------------------------
-----------VK---------------------------------DCYGVLG--------IVHTL------
----------------------WKP----------------I-PG-RFKDYIAM--PKPNM-----------
---------------------YQSLHTTVIGPK-G-------------------------------------
------------------------------------------------------------------------
---EP------------------------------FE-IQIRTWEMHKTAEYGIAA----------------
------------------HWKYKE
>Thermomicrobium_roseum_WP_081433447.1/51-377
AFEL----------------------------AR-------------SA-----------------------
-----HAGMR----------------------------------RRSG------------------------
EP-----------------------------------------------------------YL---------
----------------------SH------------------------PLAVALIL---------------A
D----------------------------LQLDQETI---------------AAALLHD-------------
--------------------------------------------------------------------VLED
TD-V--------------------------------------------------TIEQLRERF---------
-----------------------------GPRVARLVDG---------------------VTK--------L
GKIR-L------------------------------------------------------------------
--------------------------------------------S---------------------------
------------PEN--------------------------------------EPVSL---EREKIR-----
--------------------------QAESLRK-----------MLLA--M---------------AEDVGV
VLIKLADRLHNMRTL---------------------------------------------------------
----------------------------------------------------------------DHL-PP--
----------------------------------------EKQRRIARETMEIYA-PLA-NRLGIGQLK---
-------AELEDLAFKYLEPQTYETIARALE-----------------------------------------
-------------------------------------------SRGHDREQYL-------------------
------------------------------------------------------QEVIEQVKRALADAGIR-
--------------------------------AVVTGREKHIASIARKMR------E-------------KQ
RN-F----------------D---------------------------------------------------
-EIY-----------------DVL---------------G-----------IRVI--------V--------
DE----------------------------------------------------------------------
------------------------------------------------------------------------
-----------QR---------------------------------DCYAALA--------IIHGM------
----------------------WHP----------------I-PG-QFDDYIAN--PKENL-----------
---------------------YRSLHTAVIGPR-G-------------------------------------
------------------------------------------------------------------------
---IP------------------------------LE-VQIRTHEMHREAEYGIAA----------------
------------------HWRYKE
>Thermosynechococcus_vulcanus_NIES-2134_BAY51563.1/37-355
AFQF----------------------------AY-------------DL-----------------------
-----HQGQR----------------------------------RASG------------------------
EP-----------------------------------------------------------YI---------
----------------------AH------------------------PVAVASIL---------------R
D----------------------------LGGGPALL---------------AAGLLHD-------------
--------------------------------------------------------------------VIED
TA-V--------------------------------------------------TAEELAANF---------
-----------------------------GAEVRQLVEG---------------------VTK--------L
SKFN-F------------------------------------------------------------------
--------------------------------------------S---------------------------
------------SKT--------------------------------------E------------R-----
--------------------------QAESFRR-----------MFLA--M---------------AQDIRV
IVVKLADRLHNMRTL---------------------------------------------------------
----------------------------------------------------------------EYL-PE--
----------------------------------------DRRRAIAQETRDVFA-PLA-NRLGIWRIK---
-------WELEDLAFKYLEPEAYRRIQELVA-----------------------------------------
-------------------------------------------EKRANREAQL-------------------
------------------------------------------------------QQAIQILQERLSGMGFG-
-------------------------------YLEISGRPKHLYSIYQKMM------R-------------QQ
KE-F----------------H---------------------------------------------------
-EIY-----------------DIA---------------G-----------IRIL--------V--------
AT----------------------------------------------------------------------
------------------------------------------------------------------------
-----------KD---------------------------------ECYRALA--------VVHDC------
----------------------FLS----------------V-PG-RFKDYISL--PKPNQ-----------
---------------------YQSLHTVVIGLG-G-------------------------------------
------------------------------------------------------------------------
---RP------------------------------LE-VQIRTLAMHHVSEYGIAA----------------
------------------HWKYKE
>Volvox_carteri_f._nagariensis_XP_002958643.1/198-523
AYGL----------------------------AA-------------RA-----------------------
-----HANQL----------------------------------RKNG------------------------
DS-----------------------------------------------------------LL---------
----------------------SH------------------------CVEVAKLL---------------A
G----------------------------LGLDEEAV---------------AAGLLHE-------------
--------------------------------------------------------------------CLSS
D--V--------------------------------------------------YRSQLEEFM---------
-----------------------------PPSVVSVLDR---------------------VNT--------I
SEMS-R-LYRQH------------------------------------------------------------
------------------------------------------------------------------------
------------STSG--------------------------------------------------SF----
--------------------------TEETFRR-----------MLVA--M---------------E-DVKA
VLVKLADRIHNMRTV---------------------------------------------------------
----------------------------------------------------------------RIL-PI--
----------------------------------------ERQEALARETLEVYS-VVA-NRLGVWCLK---
-------AELEDLAFSVLHPEEYTWLKNAVR-----------------------------------------
-----------------------------------------------SRQDPV-AL----------------
------------------------------------------------------EATINAIKGALHSHGVKY
E--------------------------------DISGRPKNLYGIYSKLK------K-------------DG
KP-L--------------TSES-------------------------------------------------L
GAVY-----------------DLM---------------A-----------LRVI--------V--------
------------------------------------------------------------------------
------------------------------------------------------------------------
-------A---SK---------------------------H-----ECYTALR--------AAQSV------
----------------------YRT----------------M-PA-RSKDFIKD-IKKPNG-----------
---------------------YQSLHETVYGEG-D-------------------------------------
------------------------------------------------------------------------
---VP------------------------------VE-VQIRTHKMHYIAEYGFAA----------------
------------------HWKYKE
>Volvox_carteri_f._nagariensis_XP_002950935.1/3-361
ALKL----------------------------AL-------------ASLQHAPL-----------------
--------------------------------------------RRDG----------------R-------
SPA---------------------------------------------------------------------
----------------------TR------------------------AVQLASTL---------------A
DLCA-----------------------AGLPLDAAAM---------------CAGVVSE-------------
--------------------------------------------------------------------AADL
GA-L--------------------------------------------------RADVIRAQL---------
-----------------------------GPEVAALVHD---------------------MLR--------V
RQAPRR------------------------------------------------------------------
------------------------------------------------------------------------
-------------IEL-----------------------------------LDD------------E-----
--------------------------GASAVRE-----------WCLA------------------FHDVRS
CVVEVVGWWDELQHL---------------------------------------------------------
----------------------------------------------------------------GGR-PL--
----------------------------------------FEQQAIALETLQIGA-PLG-HALGLGALS---
-------AVMEDMCLKVLFPESYTSTSAWLR-----------------------------------------
-------------------------------------------GLLDPAEDLL-------------------
------------------------------------------------------FSAQQRLLSALDEHPDFG
K----LSG-----------------------GLLVKARTKSLFSVMKKLLHLGDMAR-------------GG
RS-----------------RE---------------------------------------------------
-ELY-----------------DLL---------------G-----------MRAI--------V--------
KP----------------------------------------------------------------------
-------------------------------------------------------------------PDFLP
PAEAEAAA---TK---------------------------------ACYIVQD--------VACKL------
----------------------WRP----------------I-PS-RSKDYIVS--PKPNG-----------
---------------------YQSIHLT------------------------SAAAIAAAEAA---------
--------------AG--------------------------------------------------------
---GPLC----------------------------VE-LQIRTAAMDIAAESGDAA----------------
------------------HAVYKG
>Xylella_fastidiosa_WP_004089929.1/46-363
AWVM----------------------------GM-------------AA-----------------------
-----HAGQT----------------------------------RKSG------------------------
EP-----------------------------------------------------------YI---------
----------------------TH------------------------PVAVACVL---------------A
D----------------------------LGMDVETL---------------IAAILHD-------------
--------------------------------------------------------------------TIED
TS-V--------------------------------------------------TREILAAEF---------
-----------------------------GETVADLVDG---------------------VTK--------L
DKLK-F------------------------------------------------------------------
--------------------------------------------R---------------------------
------------NRQ--------------------------------------E------------A-----
--------------------------AAESFRK-----------MLLA--M---------------SRDLRV
IMIKLADRLHNMRTL---------------------------------------------------------
----------------------------------------------------------------GAQ-SI--
----------------------------------------EARSRIARETLEIYA-PIA-QRLGMALMK---
-------SELQNLGFRALHPWRHAIIEKHIL-----------------------------------------
-------------------------------------------NQPVVRREAM-------------------
------------------------------------------------------ERVELQLSGRLIQEGVQ-
--------------------------------HRVVSRIKTPWSIYNKMH------D-------------DN
KS-F----------------D---------------------------------------------------
-QVM-----------------DVF---------------G-----------FRLV--------V--------
KS----------------------------------------------------------------------
------------------------------------------------------------------------
-----------VA---------------------------------DCYHALG--------IVHGT------
----------------------LKP----------------L-DG-RFRDFIAI--PKTNG-----------
---------------------YQSLHTVLFGPY-G-------------------------------------
------------------------------------------------------------------------
---SP------------------------------IE-VQIRTEEMDMIAERGIAA----------------
------------------HWAYKC
>Asterionella_formosa_AFBG1_04832-RA/237-582
ALRV----------------------------AY-------------RA-----------------------
-----HRGQM----------------------------------RKSG------------------------
DP-----------------------------------------------------------YI---------
----------------------IH------------------------PVEVALLL---------------S
G----------------------------LKMDSETI---------------MAGLLHD-------------
--------------------------------------------------------------------TVED
TD-L--------------------------------------------------TFAQVEGIF---------
-----------------------------GQVVRSIVEG---------------------ETK--------V
SKLP-K-LAFSDY-----------------------------------------------------------
------------------------------------------------------------------------
------------A----------------------------------------D------------E-----
--------------------------QAENLRQ-----------MFVA--M---------------TDDYRI
IIVKLADRLHNMRTL---------------------------------------------------------
----------------------------------------------------------------RHM-KP--
----------------------------------------EKQIKISRETLDIFA-PLA-HRMGIWQFK---
-------SELEDIAFMYLYPQEYKSLNRKLR-----------------------------------------
-------------------------------------------LHQSKFRETL-------------------
------------------------------------------------------DKSQEIMRTTLASDPTLR
E----QV----------------------A-DIQVYGRTKEIYSLWHKME-----IR-------------EE
QN-L----------------D---------------------------------------------------
-HIV-----------------DVV---------------A-----------LRVI--------I--------
KP----------------------------------------------------------------------
--------------KEMERLL-------------------------------D-------------------
----------EAE--------------PPADRGVW-----------LCYHVLG--------LVQHL------
--------------------PGFQP----------------V-PT-RVKDYISF--PKPNG-----------
---------------------YQSLHTALMWNG---------------------------------------
------------------------------------------------------------------------
---QT------------------------------IE-VQIRTSSMHQVAEYGMAS----------------
------------------HWAYSD
>Asterionelle_formosa_AFBG1_05489-RA/100-491
AIE--------------------------------------------EA-----------------------
-----SKG---------------------------------DLNKMAG------------------------
------------------------------------------------------------------------
------------------------------------------------AAEFCLILVD------------TM
EMG------------------------------LNVL---------------IAAAFHY------CSCVAAR
EAP----------------------GPWKQQG--------------------------------------EH
P--------------------------------------------------------GLHM-F---------
-----------------------------GEHAMEIARD---------------------AAN--------L
KKME--------------------------------------------------------------------
----------------------------------------MVFSSIM-------------------------
----------SPKHS---------------------------------SRVSPDSN----------------
--------------------------DAENLRN-----------LLLT--E---------------TKDWRA
LAIRSAACLYRLRGL---------------------------------------------------------
-------------------------------------------------------------ELAGI----SK
---LT-----------------------------------PEAARASREALHIYA-PLA-CRLGMQRLK---
-------NELEEAAFKTLYRRQYNTVTSLARQ-IRFQKSGRGSTRRGL-----------------------I
EMVENDAAAT---------------------------------DISQSMKHIL-------------------
------------------------------------------------------EDVTEDVREMLRNDPVFT
A----TT----------------------E-SVDVSARVKEPYSIWKKML------R-------------TR
SS--------------------------------------------------------------------HI
LDVP-----------------DAL---------------A-----------LRIV--------L--------
TG----------------------------------------------------------------------
-------------KKMTPDEDS--------------------------------------------------
-EVTRAR----ER-----------------------------A---LCYYAQQ--------LCTQR------
----------------------WAP----------------MKGNARFKDYIDN--PKANG-----------
---------------------YQSLHYTATTQS---------------------------------------
--------------GNED------------------------------------------------------
---WN------------------------------LE-IQVRSAEMHKVAEYGLAS----------------
------------------HWDYK-
>Asterionella_formosa_AFBG1_08512-RA/107-553
TME--------------------------------------------AA-----------------------
-----AKG---------------------------------DVAKLVG------------------------
------------------------------------------------------------------------
------------------------------------------------MVEFLRLVLELE------------
-------------------DPGGDH----VFVTRYVL---------------LASVLHY------GDCVVAR
ETGVYAM--------VRDAIFGEPRNTASS------------------LL----------PFSPTETSAVEV
HTKV---IQTRVVTDYIPTT-------AMVLPRNNDGF----------------------GEY---------
-----------------------------DEEVMVIARG---------------------AAR--------I
KRAE--------------------------------------------------------------------
----------------------------------------IMTQTVL-------------------------
---------------GPGRIP-------------------------------------------SKE-----
--------------------------EAIRIRG-----------LLLS--V---------------MDDWRA
MGIRTVACLFRLNGLL--------------------------------------------------------
------------------------------------------------------------HDYENGI-SQY-
-MERT-----------------------------------PEVIHAAREGLSVYA-PLA-QRLGMQRLK---
-------AKIEDCAFRILYKRQYNTVSSLYQ-----------------------------------------
-------------------------------------------HNGQNMKSIS-------------------
------------------------------------------------------RHLENQISSLLHQNKELM
N----QL----------------------D-DIQITSRVKEPYSSWKKLL------K-------------VR
LNRQSGS------RGALVGSGSMNTALT-------------------------------------SASELSL
VNLL-----------------DGV---------------A-----------LRII--------L--------
RA----------------------------------------------------------------------
-------------KKSSPDEPA--------------------------------------------------
-ETTRGR----ER-----------------------------L---LCYYVQH--------LVRTE------
----------------------WPD----------------LDAN-RMKDYIMH--PKPNG-----------
---------------------YQSLHYTSSISS---------------------------------------
--------------QGQR------------------------------------------------------
---WP------------------------------FE-IQVRSDEMHRIAEYGVAA----------------
------------------HWEYK-
>Cyclotella_cryptica_g11894.t1/220-520
ALRV----------------------------AY-------------RA-----------------------
-----HRSQV----------------------------------RKSG------------------------
EP-----------------------------------------------------------FI---------
----------------------IH------------------------PVEVALLL---------------S
G----------------------------MKMDAETV---------------MAGLLHD-------------
--------------------------------------------------------------------TVED
TD-L--------------------------------------------------TFEQVEAMF---------
-----------------------------GREVKNIVEG---------------------ETK--------V
SKLP-K-LAFAEY-----------------------------------------------------------
------------------------------------------------------------------------
------------A----------------------------------------D------------E-----
--------------------------QAENLRQ-----------MFIA--M---------------TDDYRI
IIVK--------------------------------------------------------------------
------------------------------------------------------------------------
-------------------------------------------------------------------FK---
-------SELEDTAFQYLYPEEYKLLNQRLL-----------------------------------------
-------------------------------------------QRQAKIIETL-------------------
------------------------------------------------------DNSIQVLKKTLTNDSTLK
S----QN----------------------V-NIEVVGRTKELYSLWLKME-----MK-------------HD
RN-L----------------D---------------------------------------------------
-NIT-----------------DLV---------------A-----------VRVI--------L--------
TP----------------------------------------------------------------------
--------------DKKE----------------------------------G-------------------
----------EDL---------------SADSGVW-----------LCYHVLG--------LVQHL------
--------------------PGFQP----------------V-PT-KVKDYISF--PKVNG-----------
---------------------YQSLHTALMYKG---------------------------------------
------------------------------------------------------------------------
---QS------------------------------VE-VQIRTQYMHQVAEYGMAS----------------
------------------HWAYKD
>Cyclotella_cryptica_g2078.t1/241-644
AIQ--------------------------------------------DA-----------------------
-----SRG---------------------------------DLKKVAG------------------------
------------------------------------------------------------------------
------------------------------------------------ACDFCALLVN------------SL
EMS-----------------------------DVTAL---------------IASAFHY------CSLVDVR
EREVTGST--------------GS-------------QC---------------------PAERKCLQSTQD
PD----------AKYLC-----------------------------------ALAGSGIES-Y---------
-----------------------------PPHSMKIALD---------------------AAR--------L
KSVE--------------------------------------------------------------------
----------------------------------------TLAQSVV-------------------------
----------KTPSSRIIG-----------------------------------------------------
--------------------------DAPNLRS-----------LLLS--VNE-------------VGDWRA
LAIRSAACLYRLEGLRRWRQ----------------------------------------------------
----------------------------------------------------------ENGETLGNL-----
---RT-----------------------------------MEESRAGHEALHIYA-PLA-ARLGMFRLK---
-------TELEDAAFRTLYPLSHSMVSSLCDG----------------------------------------
------------------------------------------AGVGEGMKSVL-------------------
------------------------------------------------------SDISNQMKRLVQEDLYFM
E----HI----------------------E-NVSITARLKEPYSIWRKMV------K-----------MSKR
GE--------------------------------------------------------------KNLRDISI
LDIP-----------------DVV---------------A-----------IRVV--------F--------
SA----------------------------------------------------------------------
-------------RKLTPDESD--------------------------------------------------
-ATTQRR----EQ-----------------------------A---LCYYILD--------LCMQT------
----------------------WPE----------------TSSNSRCKDYVAQ--PKQNG-----------
---------------------YQSLHYSSCKRW---------------------------------------
--------------RGCE------------------------------------------------------
---WP------------------------------FE-VQIRSSDMHRVAEYGVAA----------------
------------------HWSYKR
>Cyclotella_cryptica_g23670.t1/292-633
ALRV----------------------------AY-------------RA-----------------------
-----HRSQV----------------------------------RKSG------------------------
EP-----------------------------------------------------------FI---------
----------------------IH------------------------PVEVALLL---------------S
G----------------------------MKMDAETV---------------MAGLLHD-------------
--------------------------------------------------------------------TVED
TD-L--------------------------------------------------TFEQVEAMF---------
-----------------------------GREVKNIVEG---------------------ETK--------V
SKLP-K-LAFAEY-----------------------------------------------------------
------------------------------------------------------------------------
------------A----------------------------------------D------------E-----
--------------------------QAENLRQ-----------MFIA--M---------------TDDYRI
IIVKLADRLHNMRTL---------------------------------------------------------
----------------------------------------------------------------RHM-KP--
----------------------------------------EKQKKISRETLDIFA-PLA-HRMGIWQFK---
-------SELEDTAFQYLYPEEYKLLNQRLL-----------------------------------------
-------------------------------------------QRQAKIIETL-------------------
------------------------------------------------------DNSIQVLKKTLTNDSTLK
S----QN----------------------V-NIEVVGRTKELYSLWLKME-----MK-------------HD
RN-L----------------D---------------------------------------------------
-NIT-----------------DLV---------------A-----------VRVI--------L--------
TP----------------------------------------------------------------------
--------------DKKE----------------------------------G-------------------
----------EDL---------------SADSGVW-----------LCYHVLG--------LVQHL------
--------------------PGFQP----------------V-PT-KVKDYISF--PKVNG-----------
---------------------YQSLHTALMYKG---------------------------------------
------------------------------------------------------------------------
---QS------------------------------VE-VQIRTQYMHQVAEYGMAS----------------
------------------HWAYKD
>Cyclotella_cryptica_g24705.t1/292-592
ALRV----------------------------AY-------------RA-----------------------
-----HRSQV----------------------------------RKSG------------------------
EP-----------------------------------------------------------FI---------
----------------------IH------------------------PVEVALLL---------------S
G----------------------------MKMDAETV---------------MAGLLHD-------------
--------------------------------------------------------------------TVED
TD-L--------------------------------------------------TFEQVEAMF---------
-----------------------------GREVKNIVEG---------------------ETK--------V
SKLP-K-LAFAEY-----------------------------------------------------------
------------------------------------------------------------------------
------------A----------------------------------------D------------E-----
--------------------------QAENLRQ-----------MFIA--M---------------TDDYRI
IIVK--------------------------------------------------------------------
------------------------------------------------------------------------
-------------------------------------------------------------------FK---
-------SELEDTAFQYLYPEEYKLLNQRLL-----------------------------------------
-------------------------------------------QRQAKIIETL-------------------
------------------------------------------------------DNSIQVLKKTLTNDSTLK
S----QN----------------------V-NIEVVGRTKELYSLWLKME-----MK-------------HD
RN-L----------------D---------------------------------------------------
-NIT-----------------DLV---------------A-----------VRVI--------L--------
TP----------------------------------------------------------------------
--------------DKKE----------------------------------G-------------------
----------EDL---------------SADSGVW-----------LCYHVLG--------LVQHL------
--------------------PGFQP----------------V-PT-KVKDYISF--PKVNG-----------
---------------------YQSLHTALMYKG---------------------------------------
------------------------------------------------------------------------
---QS------------------------------VE-VQIRTQYMHQVAEYGMAS----------------
------------------HWAYKD
>Cyclotella_cryptica_g5699.t1/115-622
SIR--------------------------------------------VA-----------------------
-----SQN---------------------------------NLNLMIG------------------------
------------------------------------------------------------------------
------------------------------------------------CADFLYLMLT------------LE
EHDEIYVRENNDHGDVKIGDLVAPT--KALIVTREVL---------------VAAAFHY------CDCVRAR
KAGMYDV--------VRMLMESGGTETFKEEKFSPSHQYPQGHEQNLVLLPYGVNDDAVGPNPKNPHHY-DD
DTTIV--VSKKTVNR--------------------------------------RGKSPIEK-F---------
-----------------------------GEESVRIAAG---------------------AAK--------L
KRAE--------------------------------------------------------------------
----------------------------------------VMATTVNG----------------------KY
DPRTT----FEQTTSR-------------------------------TKRKSINAN-------TVSS-----
--------------------------DASILRS-----------FLVS--L---------------SEDWRA
LVIRSAACLYRLKGIVEE------------------------------------------------------
----------------------------------------------------------ENIGDASS----KS
KIIYS-----------------------------------STSMQTARDALRVYA-PLA-QRMGMQRLK---
-------SEIENTAFRILYRRQHKVASALHDR----------------------------------------
--------------------------------------------DVGEMQMII-------------------
------------------------------------------------------EVLMSRIQQLLRSDQVFM
A----NV----------------------D-DIIVSSRVKEPYSLWKKIL------R-------------YR
KEALAA-------RTHEGNKDKIDASRS-------------------S---------------L-KPTQLSS
KWVP-----------------DAI---------------A-----------LRVV--------I--------
RG----------------------------------------------------------------------
-------------KQMP-TENE--------------------------------------------------
-ESLRTR----EK-----------------------------M---LCYFAFQ--------LITEV------
----------------------WPP----------------SKSN-IAKDYIKH--PKPNG-----------
---------------------YQSLHYTAALMI---------------------------------------
--------------SGEE------------------------------------------------------
---WP------------------------------FE-VQIRSEEMHQIAEYGVAA----------------
------------------HWDYKL
>Cyclotella_cryptica_g9445.t1/250-573
AYRF----------------------------AK-------------SA-----------------------
-----HEGQC----------------------------------RKSG------------------------
EP-----------------------------------------------------------YI---------
----------------------TH------------------------PINVAHII---------------A
D----------------------------LKLDTPSL---------------LTALLHD-------------
--------------------------------------------------------------------TVED
TP-V--------------------------------------------------TLQNINDAF---------
-----------------------------SPEISHLVDG---------------------VTK--------V
GKLP-F------------------------------------------------------------------
--------------------------------------------T---------------------------
------------SHE--------------------------------------E------------Q-----
--------------------------QSENYRK-----------MILA--M---------------SQDIRV
VLVKLADRTHNMRTL---------------------------------------------------------
----------------------------------------------------------------QYM-PP--
----------------------------------------EKQRRIARETMEIYA-PLA-HRLGIHWLK---
-------TELEDECFKYLYPEQYEMLDSQVR-----------------------------------------
-------------------------------------------EKAAERKEYE-------------------
------------------------------------------------------SEVVEVLERQMKEAGLG-
S----HG----------------------K-TLLVSGRTKGLYSIYSKMK------R-------------QH
IQ-L----------------E---------------------------------------------------
-DVY-----------------DKI---------------G-----------FRIV--------V--------
DD----------------------------------------------------------------------
------------------------------------------------------------------------
-----------VA---------------------------------SCYQALG--------VIHSH------
----------------------WKP----------------AGTG-KIKDYIAL--PKPNG-----------
---------------------YKSLHTTIIGPR-G-------------------------------------
------------------------------------------------------------------------
---KR------------------------------IE-VQIRTVEMHEVAESGIAA----------------
------------------HWIYKQ
>Fistulifera_solaris_GAX10747.1/111-484
AIE--------------------------------------------DA-----------------------
-----AAG---------------------------------DRSKVAG------------------------
------------------------------------------------------------------------
------------------------------------------------AAEFCLLLQE------------TV
EIG------------------------------FNAL---------------VAACYHY------CSCVTAR
KRV----------------------SGWYLDD--------------------------------------SH
E--------------------------------------------------------HLHS-Y---------
-----------------------------GAHVMKISED---------------------TDR--------L
KRLE--------------------------------------------------------------------
----------------------------------------MVAATVT-------------------------
----------SSEPA---------------------------------DRVRPDSK----------------
--------------------------DAENLRK-----------LLLS--E---------------THDWRA
LAIRSGACLYRLRGILKSPVE---------------------------------------------------
------------------------------------------------------------GDRR--------
----T-----------------------------------RVAARTAREALSIYA-PLS-SRLGLHKLK---
-------NELEGDAFRILYPRQFAAVNSLAHETIG-------------------------------------
-------GDN---------------------------------DVGQNMKQLL-------------------
------------------------------------------------------AEVQQEMTTMLENDEEFS
K----LV----------------------E-NFSVTARVKEPFSMWKKML------R-------------DG
YK--------------------------------------------------------------------HV
LQVP-----------------DAL---------------A-----------LRII--------V--------
DA----------------------------------------------------------------------
-------------KKLTPDEPA--------------------------------------------------
-EVTRAR----DR-----------------------------A---LCYYAER--------LCAAR------
----------------------WKP----------------APDNPRFKDYIKS--PKRNG-----------
---------------------YQSLHYTAHTEF---------------------------------------
--------------RGQM------------------------------------------------------
---WS------------------------------LE-IQVRSGEMHKVAEFGLAS----------------
------------------HWDYK-
>Fistulifera_solaris_GAX12045.1/113-543
DIN--------------------------------------------RI-----------------------
-----ARV---------------------------------DRSVALG------------------------
------------------------------------------------------------------------
------------------------------------------------CMDFIHIYMDS----------LSS
ELA------------------------SSIFLSSAVL---------------QASIQHY------VKCVLVR
KSGALEC--------VKEDVH-------------------------EVLLHHQ--ENFA-----------KD
TTLLR--LQSKATTEI-------------------------------------VDCKAIVP-F---------
-----------------------QASVRMRNEVEAICMA---------------------AAR--------I
KRAE--------------------------------------------------------------------
----------------------------------------LLIQSIL-------------------------
----------SPSHT---------------------------------------------------------
--------------------------VSDRVQG-----------LLLS--L---------------TDDFRA
LMIRCVACLYRLQGVANEET----------------------------------------------------
------------------------------------------------------------------------
-KKLS-----------------------------------PQTIRLAKDGLQVYS-ILA-GRLGLSQLK---
-------KQIENAAFRVLYRRQYQAVTSYYSE----------------------------------------
--------------------------------------------VGPLMNTVA-------------------
------------------------------------------------------NYLQTEAIQTLQHDEKLM
A----LV----------------------E-NLEVETRVKEPLSLWRKLI------K-------------KS
RGRALVLGDYARVSSTPAVFDKESTDTLA------------------------------------YPSGLVS
SGVF-----------------DFV---------------A-----------LRVI--------V--------
GA----------------------------------------------------------------------
-------------RKWSNDEDD--------------------------------------------------
-ELVRER----EK-----------------------------L---LCYYIQN--------RLGAL------
----------------------WGV--------------------SRVKDYIQY--PKPNG-----------
---------------------YQSLHHTSEIAL---------------------------------------
-------------LGQVH------------------------------------------------------
---IP------------------------------FE-VQIRSVEMHDAAEHGFAS----------------
------------------HWCYKL
>Fistulifera_solaris_GAX14878.1/138-494
ALQV----------------------------AY-------------TA-----------------------
-----HRGQM----------------------------------RKSG------------------------
EP-----------------------------------------------------------FI---------
----------------------IH------------------------PVQVAILL---------------A
G----------------------------LKMDGETV---------------IAGLLHD-------------
--------------------------------------------------------------------TVED
TE-M--------------------------------------------------TFDQIETLF---------
-----------------------------GKTVRTIVEG---------------------ETK--------V
SKLP-K--MVAEY-----------------------------------------------------------
------------------------------------------------------------------------
------------SSSEDALIS--------------------------ESPTHHD------------E-----
--------------------------QAENLRQ-----------MFVA--M---------------TEDYRI
IIVKLADRLHNMRTL---------------------------------------------------------
----------------------------------------------------------------RHM-KP--
----------------------------------------LKQIKISRETLDIFA-PLA-HRMGIWQFK---
-------SELEDTAFMYLYPQEHKRLNRMLR-----------------------------------------
-------------------------------------------QHQTKYRETL-------------------
------------------------------------------------------DKSQLVMQRRLDADSTLA
H----QA----------------------A-KVEVQGRTKELYSLWHKME-----TK-------------GV
HN-L----------------D---------------------------------------------------
-NIV-----------------DVV---------------A-----------LRVV--------I--------
TP----------------------------------------------------------------------
--------------KSDADLG-------------------------------D-------------------
----------ENE----------------SDRGVW-----------LCYHVLG--------LVQHL------
--------------------PGFQP----------------V-PT-RVKDYISF--PKPNG-----------
---------------------YQSLHTALILNG---------------------------------------
------------------------------------------------------------------------
---QT------------------------------IE-VQIRTSYMHQVAEYGMAS----------------
------------------HWAYTD
>Fistulifera_solaris_GAX18927.1/114-542
DIR--------------------------------------------QI-----------------------
-----ARG---------------------------------DRSVALG------------------------
------------------------------------------------------------------------
------------------------------------------------CMDFLHITMD------------SS
ESA------------------------SSIFLSPAVL---------------QASIQHY------VQCILVR
KSGVLER--------VQEDIY-------------------------DFMLHHR--EDLA-----------KD
TKSMR--LPFKATTEI-------------------------------------VDCQAIVP-L---------
-----------------------QASVRTRNEVEAICMA---------------------AAR--------I
KRAE--------------------------------------------------------------------
----------------------------------------ILIQTIL-------------------------
----------SPSHT---------------------------------------------------------
--------------------------VSDRVQG-----------LLLS--L---------------TDDFRA
LMIRCVACLYRLQGVAREET----------------------------------------------------
------------------------------------------------------------------------
-LRLS-----------------------------------PQTIRLAKDGLQVYS-ILA-GRMGLPQLK---
-------KQIENAAFRVLYRRQYQAVASYYNE----------------------------------------
--------------------------------------------VGPLMNTVA-------------------
------------------------------------------------------NYLQTEAIQTLQNDEKLM
A----LV----------------------E-HLEVETRVKEPLSLWKKLI------K-------------KS
RGRALVLGDHARVSSTPVVFDRVSTDTQA------------------------------------YPPGLVS
SGVF-----------------DFV---------------A-----------LRVI--------V--------
RA----------------------------------------------------------------------
-------------RKWSNDEDD--------------------------------------------------
-ELVRER----EK-----------------------------L---LCYYVQN--------RLGAL------
----------------------WGV--------------------SRPKDYIQF--PKPNG-----------
---------------------YQSLHHTSEIAI---------------------------------------
-------------LGHIH------------------------------------------------------
---IP------------------------------FE-VQIRSGEMHDAAEHGIAS----------------
------------------HWCYKL
>Fistulifera_solaris_GAX23555.1/110-483
AIE--------------------------------------------DA-----------------------
-----AAG---------------------------------DRSKVAG------------------------
------------------------------------------------------------------------
------------------------------------------------AAEFCLLLQE------------TV
EIG------------------------------FNAL---------------VAACYHY------CSCVTAR
KRV----------------------SGWYLDD--------------------------------------SH
E--------------------------------------------------------HLHS-Y---------
-----------------------------GAHVMKISED---------------------TDR--------L
KRLE--------------------------------------------------------------------
----------------------------------------MVAATVT-------------------------
----------SSEPA---------------------------------DRVRPDSK----------------
--------------------------DAENLRK-----------LLLS--E---------------THDWRA
LAIRSGACLYRLRGILKSSVE---------------------------------------------------
------------------------------------------------------------GERR--------
----T-----------------------------------REAARTAREALSIYA-PLS-SRLGLHKLK---
-------NELEGDAFRILYPRQFAAVNSLAHETIG-------------------------------------
-------GDN---------------------------------DVGQNMKQLL-------------------
------------------------------------------------------AEVQQEMTTMLENDEEFS
K----LV----------------------E-NFSVTARVKEPFSMWKKML------R-------------DG
YK--------------------------------------------------------------------HV
LQVP-----------------DAL---------------A-----------LRII--------V--------
DA----------------------------------------------------------------------
-------------KKLTPDEPA--------------------------------------------------
-EVTRAR----DR-----------------------------A---LCYYAER--------LCAAR------
----------------------WKP----------------APDNPRFKDYIKS--PKRNG-----------
---------------------YQSLHYTAHTEF---------------------------------------
--------------RGQM------------------------------------------------------
---WS------------------------------LE-IQVRSGEMHKVAEFGLAS----------------
------------------HWDYK-
>Fragilariopsis_cylindrus_CCMP1102_OEU10076.1/34-376
ALRV----------------------------AY-------------RA-----------------------
-----HRGQA----------------------------------RKSG------------------------
EP-----------------------------------------------------------FI---------
----------------------IH------------------------PVEVSLLL---------------A
G----------------------------LKMDESTV---------------MAGLLHD-------------
--------------------------------------------------------------------TVED
TD-L--------------------------------------------------SFELVEDMF---------
-----------------------------GKPVRQIVEG---------------------ETK--------V
SKLP-N-IALPEY-----------------------------------------------------------
------------------------------------------------------------------------
------------A----------------------------------------D------------E-----
--------------------------QAENLRQ-----------MFVA--M---------------TDDYRI
IIVKLADRLHNMRTL---------------------------------------------------------
----------------------------------------------------------------KHM-KP--
----------------------------------------EKQIKISRETLDIFA-PLA-HRMGIWQFK---
-------SELEDTAFMYLYPQEYKRLNRRLS-----------------------------------------
-------------------------------------------LHQTKFEDTL-------------------
------------------------------------------------------DKSQQMLSDRLNSDPTLR
D----QA----------------------A-SVKVSGRTKEIYSLWHKME-----TK-------------GE
RN-L----------------D---------------------------------------------------
-QIG-----------------DVV---------------A-----------LRVI--------I--------
DP----------------------------------------------------------------------
--------------KINP----------------------------------D-------------------
----------DDE--------------NDSDRGVW-----------LCYHVLG--------VVQHL------
--------------------VGFQP----------------V-PT-RVKDYISF--PKPNG-----------
---------------------YQSLHTVLMLNG---------------------------------------
------------------------------------------------------------------------
---QK------------------------------IE-VQIRTRMMHQVAECGMAS----------------
------------------HWAYTG
>Fragilariopsis_cylindrus_CCMP1102_OEU20746.1/1-292
------------------------------------------------------------------------
------------------------------------------------------------------------
------------------------------------------------------------------------
------------------------------------------------------------------------
------------------------------------------------------------------------
------------------------------------------------------------------------
------------------------------------------------------------------------
------------------------------------------------------------------------
------------------------------------------------------------------------
------------------------------------------------------------------------
------------------------------------------------------------------------
------------------------------IRN-----------LMVS--L---------------TDDWRA
LAIRCVASLYRLDGILKKSNL---------------------------------------------------
----------------------------------------------------------------SGS-GQFL
-LHRN-----------------------------------PETTLTAKDSLQLYA-TLS-QQMGLHRLR---
-------SQIESKAFRILYPRQFSASSTLFL-----------------------------------------
-------------------------------------------EHGGAMTAIS-------------------
------------------------------------------------------DYLSRQLKQLLYDDHSLM
F----EL----------------------E-NLQVLSRVKEPFSFWKKLL------K-------------KR
FLPTTAV------TVNNMGSNNIRETNQLIRS---------------------------------STTELSI
MDVN-----------------DGV---------------A-----------LRVI--------L--------
KA----------------------------------------------------------------------
-------------RKLDEDESD--------------------------------------------------
-ETTRGR----ER-----------------------------I---LCYYIHH--------LLRSQ------
----------------------WPE----------------TDPA-RVKDYIRY--PKRNG-----------
---------------------YQCLHHTSKITR---------------------------------------
--------------NNQD------------------------------------------------------
---FF------------------------------FE-VQIRSEEMDRQAEFGVAA----------------
------------------HSQYK-
>Fragilariopsis_cylindrus_CCMP1102_OEU21949.1/1-283
------------------------------------------------------------------------
------------------------------------------------------------------------
------------------------------------------------------------------------
-----------------------------------------------------MVV----------------
---------------------------------------------------------HH-------------
------------------------------------------------------------------------
------------------------------------------------------------------------
------------------------------------------------------------------------
------------------------------------------------------------------------
------------------------------------------------------------------------
------------------------------------------------------------------------
--------------------------NNKSLRD-----------LYTT--E---------------AKDWRA
LAIRGAACLYRLRGILQEQQQ---------------------------------------------------
------------------------------------------------------------HEGDVT----NN
DLLLT-----------------------------------KESNRVCREAFHICA-PLA-SRMGMHRLK---
-------NELEHAAFQILYRRQHRTYESLLKQSSSPEP----------------------------------
-------------------------------------------NIEESMEEIL-------------------
------------------------------------------------------AHVKDTMTEFLNNDAVFM
A----SV----------------------T-NFEVTARVKESYSTWKKMI------R-------------NG
FD--------------------------------------------------------------------HI
TQVP-----------------DAM---------------A-----------LRIV--------L--------
DA----------------------------------------------------------------------
-------------KKEHPDESD--------------------------------------------------
-DVTRAR----ER-----------------------------A---LCYYVQQ--------LCQTV------
----------------------WAP----------------HHEDPRFKDYIAH--PKENG-----------
---------------------YQSLHYTAGTKW-------------R-------------------------
--------------NNEE------------------------------------------------------
---WK------------------------------ME-MQVRTGAMHKLAEFGVAS----------------
------------------HWNYK-
>Pseudo-nitzschia_multiseries_178926/1-258
------------------------------------------------------------------------
------------------------------------------------------------------------
------------------------------------------------------------------------
------------------------------------------------------------------------
------------------------------------------------------------------------
------------------------------------------------------------------------
------------------------------------------------------------------------
------------------------------------------------------------------------
------------------------------------------------------------------------
------------------------------------------------------------------------
------------------------------------------------------------------------
---------------------------------------------MVS--V---------------TDDWRA
LAIRCAASLFRLEGVLEHKPSA--------------------------------------------------
-----------------------------------------------------------SASPSASS-SQNV
-RRAG-----------------------------------PEATLAARDSLRVYS-NLS-QQLGLHRLH---
-------TQLEARAFRILYPRQYSASSALFR-----------------------------------------
-------------------------------------------KHGAAMNAIS-------------------
------------------------------------------------------GFLANQLEQLLCDDRSLV
F----EL----------------------E-SLEVASRVKEPYSFWKKLL------K-------------TR
IRPILA-------SASAATSSERRETGP--------------------------------------------
------------------------------------------------------------------------
------------------------------------------------------------------------
------------------------------------------------------------------------
--TTRNR----ER-----------------------------M---LCYYIHH--------LIRSQ------
----------------------WPE----------------TDPK-TVKDYIRY--PKPNG-----------
---------------------YQSLHHTSKITR---------------------------------------
--------------NNQE------------------------------------------------------
---FC------------------------------FE-VQVRSEEMHRLAEFGVAA----------------
------------------HSTYKL
>Pseudo-nitzschia_multiseries_193757/3-276
------------------------------------------------------------------------
------------------------------------------------------------------------
------------------------------------------------------------------------
------------------------------------------------------------------------
------------------------------------------------------------------------
------------------------------------------------------------------------
------------------------------------------------------------------------
------------------------------------------------------------------------
------------------------------------------------------------------------
------------------------------------------------------------------------
----------------------------------------------------------GD---VAKQ-----
--------------------------AADNLRS-----------LYTT--E---------------AKDWRA
LAIRGAACLYRLRGILKERQQ---------------------------------------------------
------------------------------------------------------------LEEELG----QH
-PPLS-----------------------------------RDAKRVCREAFRIYA-PLA-SRMGMHRLK---
-------NELEHAAFQILYRRQHRAYEALLRQTRSTQS----------------------------------
---------------------------------------------------IL-------------------
------------------------------------------------------AHVQATMTEVLAEDAVFM
A----SV----------------------T-DFRVTARVKESYSTWKKML------R-------------DG
FD--------------------------------------------------------------------HI
TQVP-----------------DAL---------------A-----------LRIV--------L--------
DA----------------------------------------------------------------------
-------------KKGHPDESD--------------------------------------------------
-AVTRAR----ER-----------------------------A---LCYYAQE--------LCKTV------
----------------------WRP----------------YEGDPRFKDYIAN--PKENG-----------
---------------------YQSLHYTAGTKW---------------------------------------
--------------NDED------------------------------------------------------
---WR------------------------------ME-IQIRTGEMHKVAEFGVAS----------------
------------------HWNYK-
>Pseudo-nitzschia_multiseries_195742/34-376
ALRV----------------------------AY-------------RA-----------------------
-----HRGQA----------------------------------RKSG------------------------
EP-----------------------------------------------------------FI---------
----------------------IH------------------------PVEVALLL---------------A
G----------------------------LKMDEATV---------------MAGLLHD-------------
--------------------------------------------------------------------TVED
TD-L--------------------------------------------------TFELVEEMF---------
-----------------------------GPTVRGIVEG---------------------ETK--------V
SKLP-K-LAIPDY-----------------------------------------------------------
------------------------------------------------------------------------
------------A----------------------------------------D------------E-----
--------------------------QAENLRQ-----------MFVA--M---------------TDDYRI
IIVKLADRLHNMRTL---------------------------------------------------------
----------------------------------------------------------------QHM-KP--
----------------------------------------EKQIKISRETLDIFA-PLA-HRMGIWQFK---
-------SELEDTAFMYLYPHEYKRLSRKLD-----------------------------------------
-------------------------------------------QRHAKYEDTL-------------------
------------------------------------------------------EKSQKILKDRLSSDPTLR
Q----QA----------------------A-DVKVSGRMKEIYSLWHKME-----TK-------------EE
RN-L----------------D---------------------------------------------------
-HIV-----------------DVV---------------A-----------LRVI--------I--------
TP----------------------------------------------------------------------
--------------KANP----------------------------------E-------------------
----------DDE--------------NDSDRAVW-----------LCYHVLG--------LVQHL------
--------------------DGFQP----------------F-PT-RVKDYISF--PKPNG-----------
---------------------YQSLHTALILNG---------------------------------------
------------------------------------------------------------------------
---QK------------------------------IE-VQIRTNMMHQVAEYGMAS----------------
------------------HWAYTD
>Pseudo-Nizschia_multistriata_0019220.1/1223-1795
ALHRC------------------------------------------CA-----------------------
-----SPGFEGSGR------------------------RSRTVAKIAG------------------------
------------------------------------------------------------------------
------------------------------------------------CVRFCGLLLKLDDD-SIDAGRHHA
ERERERER---------EMDASGKHPEAGCLVTKDVL---------------LASILHY------SECFDAR
YDGVYXEGCDGVCEGVQHALAXESAGDETSAV-----QKP-----GPRLL----------PSAASGGSNVDN
NSDSSGDSNGDNATERDPPASGTGGEPAIVLVGDREGXNGATPAPMRLFADPGPADASLGGVF---------
-----------------------------SEESLRLAGA---------------------ASK--------L
KRIE--------------------------------------------------------------------
----------------------------------------ILSSLTL-------------------------
----------ASPPSGPRKRP------------------------------------------LGAD-----
--------------------------EYASVRN-----------LMLS--L---------------TDDWRA
LAIRCAASLFRLEGILEH------------------------------------------------------
------------------------------------------------------------SEIHSGR-GGF-
-RRKS-----------------------------------PEVVLAAKDSLKIYA-GLA-QQMGLHRLH---
-------TQLESGAFRILYPRQYSASSSLFR-----------------------------------------
-------------------------------------------EHGAAMEVLS-------------------
------------------------------------------------------GFLSNQLEQLLCEDLSLM
F----EL----------------------E-SLEVASRVKEPYSFWKKLL------X-------------TR
IRPILA---------SASGSDSXSDSNPGSDSKNKGVERTGDGDGGTVSVATTQEGKPRQRQMVRSTDGLSI
VEVN-----------------DGV---------------A-----------LRVV--------L--------
KA----------------------------------------------------------------------
-------------RKLDPCESD--------------------------------------------------
-ETTRER----ER-----------------------------M---LCYYVHH--------LVRSR------
----------------------WPE----------------TDVG-RVKDYIRN--PKPNG-----------
---------------------YQSLHHTSRITR---------------------------------------
--------------NHQD------------------------------------------------------
---FF------------------------------FE-VQVRSQEMHELAEFGVAA----------------
------------------HSSYKL
>Pseudo-Nizschia_multistriata_0030810.1/244-586
ALRV----------------------------AY-------------RA-----------------------
-----HRGQA----------------------------------RKSG------------------------
EP-----------------------------------------------------------FI---------
----------------------IH------------------------PVEVAILL---------------A
G----------------------------LKMDEATV---------------MAGLLHD-------------
--------------------------------------------------------------------TVED
TD-L--------------------------------------------------TFELVEGMF---------
-----------------------------GRTVRGIVEG---------------------ETK--------V
SKLP-K-LAIPDY-----------------------------------------------------------
------------------------------------------------------------------------
------------A----------------------------------------D------------E-----
--------------------------QAENLRQ-----------MFVA--M---------------TDDYRI
IIVKLADRLHNMRTL---------------------------------------------------------
----------------------------------------------------------------QHM-KP--
----------------------------------------EKQVKISRETLDIFA-PLA-HRMGIWQFK---
-------SELEDTAFMYLYPLEYKRLSRKLD-----------------------------------------
-------------------------------------------QRHAKYEDTL-------------------
------------------------------------------------------ENSQKILKERLNSDPTLS
S----QA----------------------A-DVKVSGRMKEIYSLWHKME-----TK-------------EE
RN-L----------------D---------------------------------------------------
-HIV-----------------DVV---------------A-----------LRVI--------I--------
TP----------------------------------------------------------------------
--------------KANP----------------------------------E-------------------
----------EDE--------------DDSDRGVW-----------LCYHVLG--------LVQHL------
--------------------DGFQP----------------F-PT-RVKDYISF--PKPNG-----------
---------------------YQSLHTALILNG---------------------------------------
------------------------------------------------------------------------
---QK------------------------------IE-VQIRTNTMHQVAEYGMAS----------------
------------------HWAYKD
>Pseudo-Nizschia_multistriata_0074170.1/184-609
AIR--------------------------------------------EA-----------------------
-----AQN---------------------------------DAHKMAG------------------------
------------------------------------------------------------------------
------------------------------------------------AAEFCLIMVE------------TM
EMG------------------------------LDAL---------------VAAAFHF------CECIDAR
ERS----------------------VRWPRRDCGH-------------------------PNTNQSVDSLSH
WEFR-------------------------------------------------LPPIQIDS-F---------
-----------------------------GDHAAKIERD---------------------AAR--------L
KRLE--------------------------------------------------------------------
----------------------------------------VVASMVV-------------------------
----------HSTS-------------------------------------HTNNKGGGS---VAKK-----
--------------------------AADNLRS-----------LYTT--E---------------AKDWRA
LAIRGAACLYRLRGILSERQA---------------------------------------------------
------------------------------------------------------------TERELG----RK
-VPLS-----------------------------------RDANRVCREAFRIYA-PLA-SRMGMHRLK---
-------NELEHAAFQLLYRRQHRTYESLLQQTRSSHSARSASRLGGS-----------------------L
FFFPQNPSEP---------------------------------NIGESMKQVL-------------------
------------------------------------------------------AHVQASMTKVLEGDAVFM
A----SV----------------------E-DFRVTARVKESYSTWKKML------R-------------DG
FD--------------------------------------------------------------------HI
TQVP-----------------DAL---------------A-----------LRIV--------L--------
DA----------------------------------------------------------------------
-------------KKAHPSESD--------------------------------------------------
-AVTRAR----ER-----------------------------A---LCYYAQE--------LCKTV------
----------------------WRP----------------CEKDPRFKDYVAN--PKENG-----------
---------------------YQSLHYTAETRW---------------------------------------
--------------NDED------------------------------------------------------
---WR------------------------------ME-LQIRTGEMHKVAEFGVAS----------------
------------------HWNYKA
>Synedra_acus_11925/1-375
------------------------------------------------------------------------
---------------------------------------------MSG------------------------
------------------------------------------------------------------------
------------------------------------------------AAEFCLILTE------------TM
EMG------------------------------LNAL---------------IAAAFHF------CASVKAR
EESVMSTC--------------VSFGVWDSK---------------------------------------EH
K--------------------------------------------------------GLKM-F---------
-----------------------------GNHVVEIARD---------------------AAR--------L
KKME--------------------------------------------------------------------
----------------------------------------MVFGSIV-------------------------
----------QNPSS------------------------------------SVHSK----------------
--------------------------DADNLRK-----------LLLT--N---------------TQDWRA
LAIRSAACLFRLKGI---------------------------------------------------------
-------------------------------------------------------------EMQSG----KN
---LT-----------------------------------SEAIRASREALYIYA-PLA-SRLGMHRLK---
-------NELEGAAFRTLYRRQYNTVVTMTEQNSNLSRETSNVMTRG-------------------------
--------GS---------------------------------SIGYNMKRVL-------------------
------------------------------------------------------ESVQREMEQVLASDPVFS
A----TT----------------------Q-DFHVAARLKEPYSLWRKML------R-------------NK
CN--------------------------------------------------------------------HV
LQVP-----------------DAL---------------A-----------LRIV--------L--------
NA----------------------------------------------------------------------
-------------KKSCSSEPQ--------------------------------------------------
-EVTSAR----ER-----------------------------A---LCYYAQQ--------LCKNN------
----------------------WAP----------------LKGNPRVKDYIER--PKPNG-----------
---------------------YQSLHYTAMTEF---------------------------------------
--------------QNEN------------------------------------------------------
---WT------------------------------LE-IQIRSGEMHKVAEFGLAS----------------
------------------HWDYK-
>Synedra_acus_6453/130-448
AYVF----------------------------SM-------------QA-----------------------
-----HGSQK----------------------------------RASG------------------------
DP-----------------------------------------------------------YF---------
----------------------SH------------------------PIEVAGIL---------------T
D----------------------------LHLDAETI---------------ATAILHD-------------
--------------------------------------------------------------------TIED
TV-A--------------------------------------------------TPEEIERLF---------
-----------------------------GASVARLVDG---------------------VTK--------L
SKIE-A------------------------------------------------------------------
--------------------------------------------Q---------------------------
------------TEN--------------------------------------E------------R-----
--------------------------AAENLRK-----------FLLA--M---------------SDDIRV
LLVKLADRLHNMRTL---------------------------------------------------------
----------------------------------------------------------------HHIAKP--
----------------------------------------EKRRRIAKETMDIYA-PLA-ERIGMYEFM---
-------REMQSLAFEQLEPEASESINRRLE-----------------------------------------
-------------------------------------------QLKKGDGDRI-------------------
------------------------------------------------------AKIASGLKLVLSRAGV--
-------------------------------EAEISGREKHPYSIFRKMS------E-------------RH
IS-F----------------E---------------------------------------------------
-QLS-----------------DVM---------------A-----------FRAI--------V--------
PT----------------------------------------------------------------------
------------------------------------------------------------------------
-----------EE---------------------------------DCYRVLG--------IIHQR------
----------------------WPM----------------V-PG-RFKDYIST--PKRNG-----------
---------------------YRSLHTSVIHAD-S-------------------------------------
------------------------------------------------------------------------
---AR------------------------------IE-IQIRTADMHAQAEFGLAA----------------
------------------HWAYKQ
>Synedra_acus_6972/124-458
ALRV----------------------------AY-------------RA-----------------------
-----HRGQL----------------------------------RKSG------------------------
EP-----------------------------------------------------------FV---------
----------------------VH------------------------PVEVALLL---------------T
E----------------------------LKMDGETV---------------IAGLLHD-------------
--------------------------------------------------------------------TVED
TD-L--------------------------------------------------TLDQIENMF---------
-----------------------------GTVVKSIVEG---------------------ETK--------V
SKLP-K-LAFEEY-----------------------------------------------------------
------------------------------------------------------------------------
------------A----------------------------------------D------------E-----
--------------------------QAENLRQ-----------MFIA--M---------------TDDYRI
IIVKLADRLHNMRTL---------------------------------------------------------
----------------------------------------------------------------SFM-KP--
----------------------------------------EKQIKISRETLDIFA-PLA-HRMGIWQFK---
-------SELEDISFMYLYPQEYRRLEKRLK-----------------------------------------
-------------------------------------------LHQTKYQETL-------------------
------------------------------------------------------DVSQDILRKTLSSDKTLR
D----QT----------------------A-NVQVCGRTKEIYSLWYKME-----TK-------------EE
HN-L----------------D---------------------------------------------------
-HIA-----------------DVV---------------A-----------LRVI--------I--------
TP----------------------------------------------------------------------
------------------------------------------------------------------------
---------------------------QDGDEGVW-----------LCYHVLG--------LVQHL------
--------------------PGFQP----------------V-PT-RVKDYISF--PKPNG-----------
---------------------YQSLHTNLMLKG---------------------------------------
------------------------------------------------------------------------
---QL------------------------------IE-VQIRTQSMHQVAEYGMAS----------------
------------------HWAYKE
>Synedra_acus_7671/166-610
IIS--------------------------------------------KV-----------------------
-----TQR---------------------------------DNTLLSG------------------------
------------------------------------------------------------------------
------------------------------------------------MIEFMHLML---------------
-------------------DSEGESIDRNPYVTKEIL---------------MASAIHY------GDCVFAR
RDGVYEI--------VRDAIM-NTQGKNS-------------------LLTPT-------PFLNTRTEI-HD
KS-----LSLEDYV----------------------------------------NQNAISD----ADVVKKN
CVTYN----------------QVEKSVSIDDDVMAIVEA---------------------AAK--------L
KRAE--------------------------------------------------------------------
----------------------------------------IMVYTII-------------------------
---------------G-------------------------------DRSC-------------SKK-----
--------------------------EASKIRG-----------MLLS--E---------------MDDWRA
LVIRIVACQFRLEGLLKADRLS--------------------------------------------------
---------------------------------------------------------ISK------------
-PERT-----------------------------------PEVMRIANDAIRVYA-PLS-QRMGMQRLK---
-------AKLEESAFKVLYRRQYQAATALYRQ----------------------------------------
--------------------------------------------NSFTLNELC-------------------
------------------------------------------------------QHLENHIAHLLLNDQRLM
I----QL----------------------E-DLKISSRVKEPYSLWKKLV------R-------------KR
FFR----------SYKPDFSSESDTQSS-------------------------------------SSSELSL
FDIN-----------------DAV---------------A-----------LRVI--------L--------
KA----------------------------------------------------------------------
-------------KRNHPQESD--------------------------------------------------
-ESLTYR----EK-----------------------------L---LCYYIQQ--------LLFSQ------
----------------------W-------------------DTKFSAKDYIQF--PKENG-----------
---------------------YQSLHFNSFILN---------------------------------------
--------------QGRK------------------------------------------------------
---WP------------------------------FE-VQIRSEEMHKIAEYGIAA----------------
------------------HWDYKL
>Synedra_acus_872/26-310
AYVF----------------------------SM-------------KA-----------------------
-----HGAQV----------------------------------RASG------------------------
DP-----------------------------------------------------------YF---------
----------------------SH------------------------PIEVAGIL---------------T
D----------------------------LKLDDETI---------------VTAILHD-------------
--------------------------------------------------------------------TIED
TL-A--------------------------------------------------THEQIEKLF---------
-----------------------------GANVARLVDG---------------------VTK--------L
SKIE-A------------------------------------------------------------------
--------------------------------------------Q---------------------------
------------SEN--------------------------------------E------------R-----
--------------------------AAENLRK-----------FLLA--L---------------SGDIRV
LLVKLADRLHNMRTL---------------------------------------------------------
----------------------------------------------------------------HHIKSD--
----------------------------------------EKRRRIAKETMDIYA-PLA-ERIGMYEMM---
-------TEMQTLAFQELEPDAFASIARRLD-----------------------------------------
-------------------------------------------QLHASGGDLV-------------------
------------------------------------------------------SRIGLGLQLHLADHGL--
-------------------------------EAQVTGREKHPFSIWKKMA------E-------------RH
IS-F----------------E---------------------------------------------------
-QLS-----------------DVM---------------A-----------FRVI--------V--------
GK----------------------------------------------------------------------
------------------------------------------------------------------------
-----------VE---------------------------------DCYQALG--------VIHER------
----------------------WPM----------------V-PG-RFKDFIST--PKRNG-----------
---------------------YRSLHTS--------------------------------------------
------------------------------------------------------------------------
------------------------------------------------------------------------
------------------------
>Thalassiosira_oceanica_EJK45244.1/118-512
SVR--------------------------------------------VA-----------------------
-----SNG---------------------------------DLSLASG------------------------
------------------------------------------------------------------------
------------------------------------------------CAEFLLLMLS------------LE
EEGTL----NSDLMERWEGVDSGKD--SEKIMTRDLL---------------IAATFHY------CDCVRAR
NLGVYDF--------AKQTME-GSIDKDAWAEIESKRQF---------WLP----DDRL--------DL-PD
ESSMQ--VS---------------------------------------------QQPPIFQ-Y---------
-----------------------------GEASTLIAAG---------------------AAR--------I
KKGE--------------------------------------------------------------------
----------------------------------------IMAMTVK-------------------------
-----------QPLS---------------------------------------------------------
--------------------------DAEILRS-----------FLIS--V---------------AEDWRA
LVIRSSACLYRLRGI---------------------------------------------------------
------------------------------------------------------------------------
----------------------------------------------ARAGKRIGATPGSYNQVGREALK---
-------EG---------------------------------------------------------------
----------------------------------------------GDLTSMA-------------------
------------------------------------------------------QVLTTRMEQLLRSDDIFI
S----QI----------------------E-DVSVNARVKEPYSLWRKML------R-------------YR
KE--MA-------DMRRNCRDEIDR----------------------------------------RPT-LSL
KWVP-----------------DTL---------------A-----------LRVV--------L--------
SA----------------------------------------------------------------------
-------------MRLSRLEDD--------------------------------------------------
-ESLRTR----EK-----------------------------M---LCFYALQ--------LISDV------
----------------------WPS----------------SMA---IKDYITN--PKKNG-----------
---------------------YQSLHYSASMMI---------------------------------------
--------------GGEE------------------------------------------------------
---WP------------------------------FE-VQVRSEEMHKVAEYGEAA----------------
------------------HWDYKT
>Thalassiosira_oceanica_EJK46819.1/283-627
ALRV----------------------------AY-------------CA-----------------------
-----HRPQK----------------------------------RKSG------------------------
EP-----------------------------------------------------------YI---------
----------------------IH------------------------PVEVALLL---------------S
G----------------------------MKMDADTV---------------MAGLLHD-------------
--------------------------------------------------------------------TVED
TD-L--------------------------------------------------TFEQIEAMF---------
-----------------------------GTEVKNIVEG---------------------ETK--------V
SKLP-K-LAFADY-----------------------------------------------------------
------------------------------------------------------------------------
------------A----------------------------------------D------------E-----
--------------------------QAENLRQ-----------MFIA--M---------------TDDYRI
IIVKLADRLHNMRTL---------------------------------------------------------
----------------------------------------------------------------RHM-KP--
----------------------------------------AKQQKISRETLDIFA-PLA-HRMGLWPFK---
-------SELEDTAFMYLYPDEYTRLNQRLR-----------------------------------------
-------------------------------------------LRQKKFEETL-------------------
------------------------------------------------------TNTVNALEKTLQSDPTIQ
S----QD----------------------V-EIEVVGRTKELYSLWHKME-----MK-------------HD
RN-L----------------D---------------------------------------------------
-HIT-----------------DLV---------------A-----------LRVI--------L--------
TP----------------------------------------------------------------------
--------------RGKS-KG-------------------------------G-------------------
----------ADG--------------DPADSGTW-----------LCYHVLG--------LVQHL------
--------------------PGFQP----------------M-PT-KVKDYISF--PKPNG-----------
---------------------YQSLHTALMYSG---------------------------------------
------------------------------------------------------------------------
---QS------------------------------IE-VQIRTAYMHQVAEYGMAS----------------
------------------HFAYKD
>Thalassiosira_oceanica_EJK49442.1/14-467
--------------------------------AP----------RTPEATVRPPPPPLR----PG-------
----GRDGRR---------------------RRPCGRVGRSPEGRRRG------------------------
------------------------------------------------------------------------
-----------------------------------------------------RLLLH------------TG
QLARAH------------------RRFGPVRGGVSLL---------------LAGGREG-----------AR
GGGV-----------VR-------------------------------------------PRGGEECGVEEE
EC-LR--QAGADAKFLC-----------------------------------ALAGSGIEE-Y---------
-----------------------------GAHAVKIALD---------------------SAK--------L
KSME--------------------------------------------------------------------
----------------------------------------TLAASVV-------------------------
----------RSNESGL-----------------------------PSGRRSTGRRLHGP------------
--------------------------DARNLRS-----------LLLS--VN-------------DEGDWRA
LAVRSAACLYRLRGLASHRSAL--------------------------------------------------
---------------------------------------------------------LECGDGYGGVDPG--
--RVT-----------------------------------PDESRASHEALHIYA-PLA-ARLGMFRLK---
-------TELEDAAFRALYPRSHGAVFAMGRG----------------------------------------
----------D-------------------------------DTVSEGMRAVL-------------------
------------------------------------------------------SDVTCQIKRIVQDDCEFM
D----NI----------------------E-SVSVTARVKEPYSVWRKML------KI-----------SKE
TN--------------------------------------------------------------QSVRDMSI
LDVP-----------------DAV---------------A-----------TRVV--------F--------
KA----------------------------------------------------------------------
-------------RKLADDESD--------------------------------------------------
-DATRDRE---QR---------------------------------MCYHLLD--------LCAAA------
----------------------WPDH---------------GESGTRLKDYVRN--PKPNG-----------
---------------------YRSLHYSTTKRW---------------------------------------
--------------RGQS------------------------------------------------------
---WP------------------------------FE-VQIRSREMHKNAEFGVAA----------------
------------------HWNYKR
>Thalassiosira_oceanica_EJK63859.1/259-553
AFEF----------------------------SR-------------EA-----------------------
-----HKHQC----------------------------------RKSG------------------------
EP-----------------------------------------------------------YI---------
----------------------IH------------------------PLGVAHII---------------A
D----------------------------MRLDLPSL---------------LTALLHD-------------
--------------------------------------------------------------------TVED
TA-V--------------------------------------------------SLDDIDSLY---------
-----------------------------GHEIASLVDG---------------------VTK--------V
GKIP-L------------------------------------------------------------------
--------------------------------------------A---------------------------
------------SVE--------------------------------------E------------V-----
--------------------------QSENYRK-----------LILS--M---------------SRDIRV
LLVKLADRLHNMRTL---------------------------------------------------------
----------------------------------------------------------------EFM-NP--
----------------------------------------QKQKRIAKETIEIYA-PLA-HRLGIHWLK---
-------TELEDQCFKYLKPGDYNKLHKLVT-----------------------------------------
-------------------------------------------GSEGERRQYE-------------------
------------------------------------------------------QQVVDLLSSQMEDAAAWN
S----HC----------------------F-VCVVC------------------------------------
------------------------------------------------------------------------
---------------------------------------------------FRII--------V--------
DD----------------------------------------------------------------------
------------------------------------------------------------------------
-----------VP---------------------------------SCYAALG--------VVHSH------
----------------------LKP----------------V-PG-KIKDYVAL--PKPNG-----------
---------------------YQSLHTTVRYLK-G-------------------------------------
------------------------------------------------------------------------
---K-------------------------------LE-VQIRTRDMHSVAESGIAA----------------
------------------HFVYKE
>Thalassiosira_pseudonana_CCMP1335_XP_002289042.1/27-369
ALRV----------------------------AY-------------RA-----------------------
-----HRSQM----------------------------------RKSG------------------------
EP-----------------------------------------------------------FI---------
----------------------IH------------------------PVEVALLL---------------S
G----------------------------MKMDAETV---------------MAGLLHD-------------
--------------------------------------------------------------------TVED
TD-L--------------------------------------------------TFEQVEAMF---------
-----------------------------GVEVKNIVEG---------------------ETK--------V
SKLP-KIMGFSDF-----------------------------------------------------------
------------------------------------------------------------------------
------------A----------------------------------------D------------E-----
--------------------------QAENLRQ-----------MFIA--M---------------TDDYRI
IIVKLADRLHNMRTL---------------------------------------------------------
----------------------------------------------------------------RHM-KP--
----------------------------------------EKQKKISRETLDIFA-PLA-HRMGIWQFK---
-------SELEDTAFKYLYPEEYKLLNQRLL-----------------------------------------
-------------------------------------------QRRDKIINTL-------------------
------------------------------------------------------DNSIQVLEHTLKNDPTLR
S----QD----------------------V-EIEVVGRTKELYSLWHKME-----MK-------------HD
RN-L----------------N---------------------------------------------------
-HIT-----------------DLV---------------A-----------LRVI--------L--------
KP----------------------------------------------------------------------
--------------GESN----------------------------------G-------------------
----------KDQ---------------GADSGVW-----------LCYHVLG--------LVQHL------
--------------------PGFQP----------------V-PT-KVKDYISF--PKVNG-----------
---------------------YQSLHTALMYKG---------------------------------------
------------------------------------------------------------------------
---QS------------------------------VE-VQIRTQFMHQVAEYGMAS----------------
------------------HWAYKD
>Thalassiosira_pseudonana_CCMP1335_XP_002293072.1/15-277
------------------------------------------------------------------------
------------------------------------------------------------------------
------------------------------------------------------------------------
------------------------------------------------------------------------
EHE------------------------------RQV-------------------------------C----
-----------------MII----------------------------------------------------
------------------------------------------------------GKNSIES-Y---------
-----------------------------GEESTKIAAG---------------------AAR--------L
KRAE--------------------------------------------------------------------
----------------------------------------IMATTTK-----------------------HY
DS--------SQSTSV-------------------------------TKR---SIN-------TSSG-----
--------------------------DDAILR----------------------------------------
------------------------------------------------------------------------
------------------------------------------------------------------------
-----------------------------------------------RDALRVYA-PLA-QRLGMQRLK---
-------SELENTAFRILYSRQYSVASSLYNG----------------------------------------
--------------------------------------------DIEEMKAIV-------------------
------------------------------------------------------NVLTTRIEQLLKSDAVFT
E----QV----------------------D-DVTVSSRVKEPYSLWKKII------R-------------YR
KE--VA-------RT---SNDK-------------------------------------------------S
TFVP--------------------------------------------------------------------
------------------------------------------------------------------------
------------------------------------------------------------------------
-----TT----EK-----------------------------M---LCYFAFQ--------LISDV------
----------------------WPA----------------STAN-KAKDYIKN--PKSNG-----------
---------------------YQSLHYTAALVI---------------------------------------
--------------NEEE------------------------------------------------------
---WP------------------------------FE-VQIRSEEMHRIAEFGVAA----------------
------------------HWDYKL
>Thalassiosira_pseudonana_CCMP1335_XP_002294153.1/5-329
AYQY----------------------------AK-------------SA-----------------------
-----HQGQC----------------------------------RKSG------------------------
EP-----------------------------------------------------------YI---------
----------------------TH------------------------PLGVAHII---------------A
D----------------------------LKLDLSSL---------------LTALLHD-------------
--------------------------------------------------------------------TVED
TS-V--------------------------------------------------TLEDISARF---------
-----------------------------GEEISQLVDG---------------------VTK--------V
GKVR-F------------------------------------------------------------------
--------------------------------------------T---------------------------
------------SYE--------------------------------------E------------Q-----
--------------------------QSENYRK-----------LILA--M---------------SRDIRV
VLVKLADRMHNIRTL---------------------------------------------------------
----------------------------------------------------------------QYM-PP--
----------------------------------------EKQVRIARETMEIYA-PLS-HRLGIHWLK---
-------TELEDDCFKYLYPEQFAKLDEQVK-----------------------------------------
-------------------------------------------GRTLEKKEYE-------------------
------------------------------------------------------DEVVTVLEGQMREAELGI
G----EA----------------------K-NLLVTGRTKGLFSIYSKMK------R-------------QN
IE-L----------------G---------------------------------------------------
-DVY-----------------DKV---------------A-----------FRII--------V--------
DD----------------------------------------------------------------------
------------------------------------------------------------------------
-----------VA---------------------------------DCYQALG--------VIHSH------
----------------------WKP----------------AGTG-KIKDYIAL--PKPNG-----------
---------------------YRSLHTTIIGPR-G-------------------------------------
------------------------------------------------------------------------
---RR------------------------------ME-VQIRTQEMHDVAESGIAA----------------
------------------HWMYKH
>Thalassiosira_pseudonana_CCMP1335_XP_002297567.1/57-381
AYQY----------------------------AK-------------SA-----------------------
-----HQGQC----------------------------------RKSG------------------------
EP-----------------------------------------------------------YI---------
----------------------TH------------------------PLGVAHII---------------A
D----------------------------LKLDLSSL---------------LTALLHD-------------
--------------------------------------------------------------------TVED
TS-V--------------------------------------------------TLEDISARF---------
-----------------------------GEEISQLVDG---------------------VTK--------V
GKVR-F------------------------------------------------------------------
--------------------------------------------T---------------------------
------------SYE--------------------------------------E------------Q-----
--------------------------QSENYRK-----------LILA--M---------------SRDIRV
VLVKLADRMHNIRTL---------------------------------------------------------
----------------------------------------------------------------QYM-PP--
----------------------------------------EKQVRIARETMEIYA-PLS-HRLGIHWLK---
-------TELEDDCFKYLYPEQFAKLDEQVK-----------------------------------------
-------------------------------------------GRTVEKKEYE-------------------
------------------------------------------------------DEVVTVLEGQMREAELGI
G----EA----------------------K-NLLVTGRTKGLFSIYSKMK------R-------------QN
IE-L----------------G---------------------------------------------------
-DVY-----------------DKV---------------A-----------FRII--------V--------
DD----------------------------------------------------------------------
------------------------------------------------------------------------
-----------VA---------------------------------DCYQALG--------VIHSH------
----------------------WKP----------------AGTG-KIKDYIAL--PKPNG-----------
---------------------YRSLHTTIIGPR-G-------------------------------------
------------------------------------------------------------------------
---RR------------------------------ME-VQIRTQEMHDVAESGIAA----------------
------------------HWMYKH
>Phaeodactylum_tricornutum_7629_mature/63-435
AVE--------------------------------------------EA-----------------------
-----AGG---------------------------------DAHKVAG------------------------
------------------------------------------------------------------------
------------------------------------------------TADFLRILVE------------TM
EMG------------------------------LNAL---------------VAAAFHY------ADCVELR
EHTRLQSS--------------TS---------------------------------------QTAAAMVRH
A--------------------------------------------------------NLDAYY---------
-----------------------------GEHVSQIADD---------------------AGR--------L
KQLE--------------------------------------------------------------------
----------------------------------------WVAQVVM-------------------------
----------QTHAS----------------------------------RASPDAH----------------
--------------------------DAENLRQ-----------LLLS--E---------------TRDWRA
LAIRAGACLYRLRGLLKSDS----------------------------------------------------
------------------------------------------------------------------------
-YELT-----------------------------------PERVRVGREALSIYA-PLA-SRLGMHRLK---
-------NELEGAAFRVLYQRQYQAVNAMAKE----------------------------------------
------VQTK---------------------------------DENNNMRDVL-------------------
------------------------------------------------------AEVKNDLTLLLQKDPEFS
K----AV----------------------S-DFTVTARVKESYSMWKKML------R-------------HG
YK--------------------------------------------------------------------HL
LQVP-----------------DAL---------------A-----------LRIV--------L--------
NA----------------------------------------------------------------------
-------------KKETPNEPV--------------------------------------------------
-EVTRAR----ER-----------------------------A---LCYYAQK--------LCTSQ------
----------------------FAP----------------VANAPRFKDYVER--PKPNG-----------
---------------------YQSLHYTA-------------------------------------------
--------------TYES------------------------------------------------------
---WK------------------------------VE-IQVRSGEMHQVAEFGLAS----------------
------------------HWDYK-
>Phaeodactylum_tricornutum_33947_mature/68-500
TIY--------------------------------------------NV-----------------------
-----SEN---------------------------------NTSVTVG------------------------
------------------------------------------------------------------------
------------------------------------------------IVQFLRLLF---------------
-------------------DTCGEEAHMDRMLSTSVV---------------LASVYHY------AECMEAH
NQGSTAY-----------------------------------------LLGNANLRNKEMPHNRASIDS-EG
TVLPA--IRGEDTL----------------------------------------TRDIIS------------
-----PKPMPRRLRSST-------GSFGAGDEVFLITEG---------------------AAR--------I
KRAE--------------------------------------------------------------------
----------------------------------------ALVQSVI-------------------------
---------------G-------------------------------NGHII------------SQA-----
--------------------------ESDLFRD-----------WLLS--V---------------MDDWRS
LAIRVFACLYRLEGIRLD------------------------------------------------------
----------------------------------------------------------------AG----TY
-DGRT-----------------------------------PEVVKLAKEAMRVYS-PLA-GRLGMYRLK---
-------SRLDEEAFRILYRRQYNAVSSLYLE----------------------------------------
--------------------------------------------SGAAMEAVS-------------------
------------------------------------------------------NILRTKISVALQQDESLM
M----QL----------------------E-GLEVSSRVKQPYSFWKKLL------K-------------KR
-------------TGGLSIVDRRAITND-------------------------------------ST--LSI
AQVQ-----------------DGI---------------A-----------LRVI--------I--------
QA----------------------------------------------------------------------
-------------RKWTENEPL--------------------------------------------------
-EEIRAR----ER-----------------------------F---FCYYVQH--------QIRMK------
----------------------WPE----------------VEAD-RVKDYILY--PKPNG-----------
---------------------YRSLHHTSSVNC---------------------------------------
--------------NGVD------------------------------------------------------
---FP------------------------------FE-VQVRSDEMHMIAEYGVAA----------------
------------------HWGYKL
>Phaeodactylum_tricornutum_11099_mature/129-476
ALCV----------------------------AY-------------RA-----------------------
-----HRGQM----------------------------------RKSG------------------------
EP-----------------------------------------------------------FI---------
----------------------VH------------------------PVEVSLLL---------------S
G----------------------------LKMDAETV---------------MSGLLHD-------------
--------------------------------------------------------------------TVED
TD-L--------------------------------------------------TFQQVETLF---------
-----------------------------GHTVRSIVEG---------------------ETK--------V
SKLP-K-LAFAEY-----------------------------------------------------------
------------------------------------------------------------------------
------------A----------------------------------------D------------E-----
--------------------------QAENLRQ-----------MFVA--M---------------TSDYRI
IIVKLADRLHNMRTL---------------------------------------------------------
----------------------------------------------------------------RYM-KS--
----------------------------------------EKQIKISRETLDIFA-PLA-HRMGIWQFK---
-------SELEDTSFMYLYPQEYKRLNRRLR-----------------------------------------
-------------------------------------------LHQQSFQETL-------------------
------------------------------------------------------EKAQDILQRQLNLDSTLQ
Q----QA----------------------Y-KVEVSGRTKEIYSLWHKME-----TK-------------NV
QN-L----------------D---------------------------------------------------
-HIV-----------------DVV---------------A-----------LRVV--------I--------
SP----------------------------------------------------------------------
--------------RDKSVEA-------------------------------D-------------------
----------KSEL------------SNDSDRGVW-----------LCYHALG--------LVQHL------
--------------------PGFVP----------------V-PT-RVKDYISF--PKPNG-----------
---------------------YQSLHTALILNG---------------------------------------
------------------------------------------------------------------------
---QT------------------------------IE-VQIRTSMMHQVAEYGMAS----------------
------------------HWAYTD
>Aureococcus_anophagefferens_XP_009034630.1/26-363
AVEV----------------------------AF-------------LA-----------------------
-----HRGQK----------------------------------RRSG------------------------
EP-----------------------------------------------------------FV---------
----------------------TH------------------------PVEVAKIL---------------A
R----------------------------THMDRDTV---------------VSGLLHD-------------
--------------------------------------------------------------------TVED
TD-L--------------------------------------------------TFGEVEAMF---------
-----------------------------GVDVRRIVEG---------------------ETK--------V
SKLP-K-MARD--------------------LPA--------------------------------------
------------------------------------------------------------------------
------------ADA--------------------------------------E-----K------E-----
--------------------------QVENMRS-----------MFIA--M---------------AEDWRI
VVVKLADRLHNMRTL---------------------------------------------------------
----------------------------------------------------------------RFM-PP--
----------------------------------------RKRAKISRETLEIFA-PLA-HRLGMWQYK---
-------TELEETSFEHLFPAEYAALDEAIA-----------------------------------------
-------------------------------------------RKRTTVEAAL-------------------
------------------------------------------------------EECRGKLETMLMDDVMIK
G----RM----------------------R-TVSIEGRTKSCYSTWKKMQ------R-------------QQ
CG-I----------------E---------------------------------------------------
-RID-----------------DLV---------------A-----------LRVV--------L--------
------------------------------------------------------------------------
------------------------------------------------------------------------
----------KAE-------------RPEAEADTS-----------LCYHVLG--------KVHST------
----------------------WTP----------------L-PR-TLKDYISS--PKPNG-----------
---------------------YRSLHTTVLVGS---------------------------------------
------------------------------------------------------------------------
---QP------------------------------LE-VQIRTDDMHRVAELGAAA----------------
------------------HWAYKD
>Aureococcus_anophagefferens_XP_009036518.1/1-381
------------------------------------------------------------------------
------------------------------------------------------------------------
-------------------------------------------------------------MV---------
------------------------------------------------------------------------
----------------------------------------------------AAALLCE-------------
--------------------------------------------------------------------AHEA
LDGL--------------------------------------------------RLEEIRASV---------
-----------------------------GPEAAGLVRC---------------------LNN--------L
SQLY-R-LQRAR------------------------------------------------------------
-----------------------------W------------------------------------------
------------DAEGDEL-----------W----R------CDQDVRHDFADD------------ELLY--
-------------------TCRLPSSHAKNLRQ-----------MLVA--V---------------AGDFRA
LPLLLVRHLEKLHEE---------------------------------------------------------
---------------------------CGSAA--AAREASL---------------LEAASEHIKATVPN--
----------------------------------------VTPSTRARDALDVLA-PLA-DRFGLNQLK---
-------NDLEDAAFERLAPATRSQILKALD-----------------------------------------
-------------------------------------------RKRDDRSVVR-------------------
------------------------------------------------------GDVSARLRRLMVEDDVLM
N----AV----------------------E-SLRVSTREKEPYSVWRKQRKL----RAR----AEANVEVDG
FSTV---------------VD----------------------PSGD-------------------------
-EVL--------------YPLDTI---------------A-----------LRIV--------L--------
DP----------------------------------------------------------------------
-------------------------------------------------------------------TALAP
DASAAAKA---TRVAAGEA---------------------------LCYHALN--------LVQAA------
----------------------WQP----------------L-QN-RTKDYVAR--PKANG-----------
---------------------YQSLHTTVLMRLHGAS-----------------------------------
------------------------------------------------------------------------
---YP------------------------------FE-VQIRTRDMHLVAEFGSAA----------------
------------------HALYSG
>Aureococcus_anophagefferens_XP_009039283.1/9-345
ALRV----------------------------AH-------------GA-----------------------
-----HAGQM----------------------------------RRSG------------------------
EP-----------------------------------------------------------FI---------
----------------------VH------------------------PVAVAGLL---------------C
G----------------------------LGMDRETV---------------AAGLLHD-------------
--------------------------------------------------------------------TVED
TA-V--------------------------------------------------TLEEIEATF---------
-----------------------------GADVRAIVEG---------------------ETK--------V
SKLP-K-------------------------L----------------------------------------
--------------------------------------------AK--------------------------
-----------------------------------------------------R------------E-----
--------------------------QLENLRQ-----------MFIS--M---------------TDDYRI
IIVKLADRLHNMRTL---------------------------------------------------------
----------------------------------------------------------------EHM-PR--
----------------------------------------HKQLRIARETLEIFA-PLA-HRLGLWTFK---
-------AELEDWAFRYAHPGPYAALEAALE-----------------------------------------
-------------------------------------------VRRSRYESAL-------------------
------------------------------------------------------KGSRKALEARLAADPKLR
G----------------------------V-KVSVSGRTKELYSLWLKME---------------------R
AD-L----------------D---------------------------------------------------
-GVP-----------------DVV---------------A-----------LRVV--------L--------
EV-----P----------------------------------------------------------------
--------------RDGA------------------------------------------------------
AEP--------LE--------------AWRERSTW-----------LCYHVLG--------LVQQL------
--------------------KGCEA----------------V-P--RVKDYISF--PKPNG-----------
---------------------YQSLHASLRREA-E-------------------------------------
-----------------D------------------------------------------------------
---QV------------------------------VE-VQIRTAWMHEVAEHGMAA----------------
------------------HWLYKD
>Aureococcus_anophagefferens_XP_009042664.1/26-213
AVEV----------------------------AF-------------LA-----------------------
-----HRGQK----------------------------------RRSG------------------------
EP-----------------------------------------------------------FV---------
----------------------TH------------------------PVEVAKIL---------------A
R----------------------------THMDRDTV---------------VSGLLHD-------------
--------------------------------------------------------------------TVED
TD-L--------------------------------------------------TFGEVEAMF---------
-----------------------------GVDVRRIVEG---------------------ETK--------V
SKLP-K-MARD--------------------LPA--------------------------------------
------------------------------------------------------------------------
------------ADA--------------------------------------E-----K------E-----
--------------------------QVENMRS-----------MFIA--M---------------AEDWRI
VVVKLADRLHNMRTL---------------------------------------------------------
----------------------------------------------------------------RFM-PP--
----------------------------------------RKRAKISRETLEIFA-PLA-HRLGMWQYK---
-------TELEETSFEHLFPAEYAALDEAIA-----------------------------------------
-------------------------------------------RKR--------------------------
------------------------------------------------------------------------
------------------------------------------------------------------------
------------------------------------------------------------------------
------------------------------------------------------------------------
------------------------------------------------------------------------
------------------------------------------------------------------------
------------------------------------------------------------------------
------------------------------------------------------------------------
------------------------------------------------------------------------
------------------------------------------------------------------------
------------------------------------------------------------------------
------------------------
>Chondrus_crispus_XP_005715321.1/1-394
------------------------------------------------------------------------
------------------------------------------------------------------------
------------------------------------------------------------------------
------------------------------------------------------------------------
-------------------------------MDRDCI---------------IAGLLHD-------------
--------------------------------------------------------------------TVED
TP-I--------------------------------------------------TLEELECLF---------
-----------------------------GRDVRKIVEG---------------------ETK--------F
SKLA-KKVHGDKA----SRTEEV----KSD-IPREGM-----HNGVGER--DN---PWTSLLSANAT-----
-------------------DFLAEEE-----------------ETRTTR-------L---SAW---------
------------QKE----------------------------------RQKRE---------EEQQK----
--------------------------QADNLRA-----------MFLA--M---------------TEDVRV
IIVKLADRLHNMRTL---------------------------------------------------------
----------------------------------------------------------------KHM-SP--
----------------------------------------AKQKKISKETLEFFA-PLA-HRLGMRRIK---
-------SELEELSFMYLYPEEYHQLKYEVET----------------------------------------
------------------------------------------MLRRSRFDYYL-------------------
------------------------------------------------------KSAEAVVKDVLEQDRILY
N----MI----------------------R-SVEVIGSTKELYSIYRRML------AG------------EN
LA----------------------------------------------------------------------
-SML-----------------DIA---------------T-----------MRVV--------V--------
DL----------------------------------------------------------------------
--------------DPGVDC----------------------------------------------------
-----------NQ---------------------------------ACYHVLG--------RIHTM------
----------------------WKP----------------L-PK-RLKDYIAF--PKPNG-----------
---------------------YQSLHTTVLLGQ-K-------------------------------------
---------------FDF------------------------------------------------------
---LA------------------------------ME-IQIRTAEMHRIAEEGIAA--EIFQSGSVSKAIPL
TQDEE---QDDNAIGLDGEWRRRT
>Chrysochromulina_sp._CCMP291_KOO21806.1/2-241
------------------------------------------------------------------------
------------------------------------------------------------------------
------------------------------------------------------------------------
----------------------NH-----------------------------------------------A
S-----------------------------------------------CIMYPSGFLHP----SD-------
------------------------------------------------------------P-----------
------------------------------------------------------KLEAVQMIV---------
------------------------------------------------------------------------
--------------------------------------------------------P---------------
------------------------------------------------------------------------
------------------------------------------------------------------------
--------------------------------------------LFIA--T--------------------A
VVFVLPNALSRVALA---------------------------------------------------------
-------------------------P----------------------------------------------
----------------------------------------TATAALQLETLPSFS-MLQLQN----------
-------IPADDIMLALVSPEAYWLLREWRMQA---------------------------------------
------------------------------------------FGAQEAMKACL-------------------
------------------------------------------------------ESTKQQIRAMGNEHPVLR
H----------------------------A---AVAVRSKGLWSTFHKAT-----VRQK-------------
------------------------------------------------------------------------
-TVH-----------------DVL---------------A-----------VRVV--------V-----RGE
DA----------------------------------------------------------------------
------------------------------------------------------------------------
-----------ADV----------------------------------YEALA--------AIRHL------
----------------------YPS----------------VGEG-RFKDYVRR--PKPNG-----------
---------------------YQGLHDTLRLPN-G-----------Q---------------L---------
------------------------------------------------------------------------
-----------------------------------FE-IQVRTERMHEHAMWGGAA----------------
------------------HRKYKS
>Chrysochromulina_sp._CCMP291_KOO27310.1/13-392
--------------------------------AL-------------TA-----------------------
-----VSAQL------RW---------------PSV------LGSADG-----SC-----------------
DS-----------------------------------------------------------FP---------
----------------------LE------------------------CLAVVAAV-------------TTA
R----------DFLL--------------LRLDAATV---------------GAALLSE-------------
--------------------------------------------------------------------VIND
RTPT-------------------------------------------------WPATPMSDSF---------
-----------------------------RMDVESILDQ---------------------MRR--------M
RALQ-A------------------------------------------------------------------
-----------------------------------------CVPD---------------------------
---------------------------------------------------LKD------------DF----
--------------------------SALQVRG-----------VLVA--AIATPGPGGSAEPAGGTADPRA
LLVLLGSALTRLRAA----------------------------SL---------------------------
----------------------------------------------------------------RSV-----
----------------------------------------AEQQALAIEAIQLYA-PLA-HAVGFGAAF---
-------SELETLAYRKLYPDSMRKLQSWYQ-----------------------------------------
-------------------------------------------QVWPDGDSVV-------------------
------------------------------------------------------RHLREALEAQLLEAPSLT
G----LL----------------------Q-SVEVTSRIKTVPSTFRKLLRS----T-------------PG
EKNI----------------D---------------------------------------------------
-TVR-----------------DIM---------------G-----------LRVV--------L--------
TP----------------------------------------------------------------------
--------------SPTAVE----------------------------------------------MLQNLL
GRTVTAEE---MEVL-------------------------------LCHASHR--------QIIRL------
----------------------WRE----------------E-SG-RFKDFVTK--PKPNG-----------
---------------------YQSIHTNLRLDD-GRV-----------------------------------
------------------------------------------------------------------------
-----------------------------------VE-VQIRTRGMHARAESGSAS----------------
------------------HEAYRA
>Chrysochromulina_sp._CCMP291_KOO29868.1/269-619
ALEV----------------------------GF-------------LA-----------------------
-----HKGQQ----------------------------------RKSG------------------------
EA-----------------------------------------------------------FI---------
----------------------TH------------------------PVQVASIL---------------A
E----------------------------ARLDTECV---------------VAGLLHD-------------
--------------------------------------------------------------------TVED
TA-L--------------------------------------------------TFEDLENLF---------
-----------------------------GPSVRRIVEG---------------------ETK--------V
SKLP-K-LVR--------SEL---------------------------------------------------
--------------------------------------------ARP-------------------------
------------SKQ--------------------------------------D------------E-----
--------------------------QAENLRS-----------MFVA--M---------------AEDWRV
VVVKLADRLHNMRTL---------------------------------------------------------
----------------------------------------------------------------EFM-PV--
----------------------------------------HKRISIARETLEIFA-PLA-HRLGMWSFR---
-------SELADLSFKHLFPAEHDELQSHID-----------------------------------------
-------------------------------------------SKMRSYKETL-------------------
-----------------------------------------------------AAATQELVGRLTADPRLAQ
Y----R--------------------------VVITGRTKSIHSTWKKLQ------R-------------DE
CS-V----------------D---------------------------------------------------
-EVL-----------------DLV---------------A-----------LRIV--------I--------
EP----------------------------------------------------------------------
------------------LLGLDDD-----------------------------------------IGSGGM
LSP------------------------GSSGDDME-----------ICYHVLG--------KVHGV------
----------------------WTP----------------L-PR-TLKDYISS--PKPNG-----------
---------------------YRSLHTTVLVGT---------------------------------------
------------------------------------------------------------------------
---QP------------------------------LE-VQIRTQQMHRVAEYGAAA----------------
------------------HWTYKE
>Chrysochromulina_sp._CCMP291_KOO31885.1/1-323
------------------------------------------------------------------------
------------------------------------------------------------------------
------------------------------------------------------------------------
------------------------------------------------------------------------
-------------------------------MEKSTI---------------IAGLLHD-------------
--------------------------------------------------------------------TVED
TS-L--------------------------------------------------TFHELERLF---------
-----------------------------GSTVRKIVEG---------------------ETK--------V
SKLP-K-MVR--------SQIDT--------LQ---------------------------------------
------------------------------------------------------------------------
----AS------SKA--------------------------------------E------------E-----
--------------------------QMENMRS-----------MFIA--M---------------ADDWRV
VVVKLADRLHNMRTL---------------------------------------------------------
----------------------------------------------------------------QYM-PV--
----------------------------------------HKRASIARETLEIFS-PLA-HRLGMWQYK---
-------TELADLSFKYLFPDEYDDLSTKIS-----------------------------------------
-------------------------------------------SKFVAYERTL-------------------
------------------------------------------------------EDAQQTIENLLLTDPWLQ
G----RL----------------------R-SVHVGGRTKSIYSTFKKMQ--------------------RH
ECGI----------------E---------------------------------------------------
-KIH-----------------DLV---------------A-----------LRVV--------L--------
CP----------------------------------------------------------------------
--------------EPET----ADG-----------------------------------------------
ATP------------------------PGSQKSKQ---HSPEEENALCYHVLG--------KVHSC------
----------------------WTP----------------M-PR-TLKDYISS--PKPNG-----------
---------------------YRSLHTTVLCGT---------------------------------------
------------------------------------------------------------------------
---QP------------------------------LE-VQIRTQAMHLVAEYGAAA----------------
------------------HWAYKD
>Chrysochromulina_sp._CCMP291_KOO35032.1/235-473
ALKL----------------------------AT-------------QV-----------------------
-----HSGQT----------------------------------RRDG------------------------
SP-----------------------------------------------------------FV---------
----------------------TH------------------------PVAVAELV---------------A
S----------------------------WGMDASCV---------------VAALLHD-------------
--------------------------------------------------------------------AIED
TP-L--------------------------------------------------TFGEVEAKF---------
-----------------------------GEEVRTLVQG---------------------VTR--------V
SKLP-E------------------------------------------------------------------
-------------------------------------------EK---------------------------
------------VAEL-------------------------------------ELMGMGALC----L-----
--------------------------ESGDLLQ-----------LLDA--C---------------AGDWRV
AVLKVADRLHNMRTL---------------------------------------------------------
----------------------------------------------------------------SAM-KP--
----------------------------------------HKRARKAQETARVFV-PLA-HYLGAHEVG---
-------SELAELAQRHCSDDQ--------------------------------------------------
-------------------------------------------PRHQKWAARL-------------------
------------------------------------------------------------------------
------------------------------------------------------------------------
------------------------------------------------------------------------
---------------------------------------------------SSVV--------L--------
------------------------------------------------------------------------
------------------------------------------------------------------------
------------------------------------------------------------------------
-------------------------------------------PG-RLQRAAA-------------------
---------------------YFGLDDRALAAV-RRAMP---------------------------------
------------------------------------------------------------------------
---PP------------------------------SEPLRLRTS-----AAGGMMS----------------
------------------------
>Chrysochromulina_sp._CCMP291_KOO35751.1/59-242
ALKL----------------------------AM-------------QV-----------------------
-----HSGQM----------------------------------RRDG------------------------
TP-----------------------------------------------------------FV---------
----------------------TH------------------------PVAVAELV---------------A
S----------------------------WGMDASCV---------------VAALLHD-------------
--------------------------------------------------------------------AVED
TP-L--------------------------------------------------TFGEVESEF---------
-----------------------------GEEVRTLVQG---------------------VTR--------V
SKLP-E------------------------------------------------------------------
-------------------------------------------EK---------------------------
------------ISEL-------------------------------------ELMDKGVLC----L-----
--------------------------ESGDLLQ-----------LLDA--C---------------AVDWRV
AVLKVADRLHNMRTL---------------------------------------------------------
----------------------------------------------------------------SAM-KP--
----------------------------------------QKRARKAQETARVFV-PLA-HYLGAHEVG---
-------SELAELAQRHCSDDQ--------------------------------------------------
-------------------------------------------PRHRK------------------------
------------------------------------------------------------------------
------------------------------------------------------------------------
------------------------------------------------------------------------
------------------------------------------------------------------------
------------------------------------------------------------------------
------------------------------------------------------------------------
------------------------------------------------------------------------
------------------------------------------------------------------------
------------------------------------------------------------------------
------------------------------------------------------------------------
------------------------------------------------------------------------
------------------------
>Ectocarpus_siliculosus_CBJ27227.1/253-833
GSRL----------------------------LV-------------DVEQSLALTSRQLTNMPAADKSPRS
AAAPPTDGGPNHN-----------------------------VGAAAP------------------------
SPGKAWLGLSAAPTATAGAGLGVTEEEKEAARE--RWLSGAAAEPGAVGSGTDPVDDSAAKDL---------
----------------------EK------------------------ALEMLRVLVR-----------AHA
D----------------------------VDTLVAAL---------------ASCIIRNPMGR---------
------------------------------------------------------------------------
-----------------------------------------------------YNLEVIEEQF---------
-----------------------------GPIIRGIVED---------------------RLL--------L
ERLP-Q------------PTSAASY------LSIQQVTCDCKGAGFLWRLVENCRVPLSSL-----------
----------------IRWRVGAHHPMMAWRIYLHVVNPLFCCSTAVDMYLYVRVSHRMHGRRARAGSAFTC
SPPQSFGVK---PVLD-----------------------------------LDD------------H-----
--------------------------HAKLMRD-----------YLVH--S---------------SRDARA
VVVHMADLTCRLRDP---------------------------------------------------------
----------------------------------------------------------------SKT-PA--
----------------------------------------HTRHTLALEALQLYV-PVS-NALGLGSSF---
-------RELEELGYKTIFPQTYSNMALWHH-----------------------------------------
-------------------------------------------DVMGKSHDIV-------------------
------------------------------------------------------REVKTRMLDALHAREDIA
I----RV----------------------H-SYRLEGRTKAL------------VFR-------------QN
KR-----------------AD---------------------------------------------------
-DVH-----------------DII---------------G-----------FRII--------V--------
AP----------------------------------------------------------------------
-------------KRPGTRASSATGGAGRTRSATGGNTAEEAENAGARKRPGDDRRRGGPRPARSVFTVKTF
PPPYRDAD---SR---------------------------------LLHDVYE--------VLVGL------
----------------------FEE----------------V-PG-RFKNYVDF--PKKNG-----------
---------------------YRSVHTTVVHPT-GIK-----------------------------------
------------------------------------------------------------------------
-----------------------------------ME-FQVRTALMHVAAEGGSAS----------------
------------------HSLYKG
>Ectocarpus_siliculosus_CBJ31981.1/163-615
ALAV----------------------------SI-------------YA-----------------------
-----HSKTT----------AT----------------GSDTSSSADG------------------------
HP--------------------------------------------------------------DDR-----
----------------------VKA-----------------------GVEVCLQL----------------
---------------------------GRLGMGRDAL---------------LAAILGG-------------
-----------------------------------------------VLRPET---------------AKQH
ST---------------HPG----------------------------FGRAPVTVVDIREGF---------
-----------------------------GKNVARLVAGLEHVTCVEETA--------HAVLRGTPSSGSSV
GDMSGATASERA--------------RP---LE---------GEGG--------------------------
----------------------GQDE-----------EGAPLSPAMLI------------------------
------GARERLPAEPGG-------------WGGR--------GRGRKTRSLRE-------A-SALE-----
--------------------------QGESLRN-----------LIVSE-----------------AADWQV
LTLRLAVQLQALKNS---------------------------------------------------------
-----------------------------S--------------------------------------PDGS
---------------------------------------SWKDKQLARDALLVHG-PLA-HRLGIHQLR---
-------NELETVAFGRLFPQQFNKVRRATM-----------------------------------------
-------------------------------------------DRSSVYEKVV-------------------
------------------------------------------------------EATKATLKQALRDAPAFT
N----QL----------------------TGEATLQHRIKSPYSMWKKME------K-------------NQ
VG-----------------VE---------------------------------------------------
-GVF-----------------DAV---------------A-----------VRVV--------L--------
EA----------------------------------------------------------------------
-------------RKWQGES--------------------------L-------------------------
-ESYTQRS---ED---------------------------------LCYQAMS--------VIKKL---YP-
----------------------WSQS-----------------PQ-RVKDYVVK--PKPNG-----------
---------------------YQSLHATQLVPD-----------------------------VT--------
-------------DMTRH------------------------------------------------------
---GPSVA---------------------------IE-FQVRSKEMHQKAEFGLAA----------------
------------------HWSYKE
>Ectocarpus_siliculosus_CBN78357.1/204-569
AVQV----------------------------AY-------------HA-----------------------
-----HQGQR----------------------------------RKSG------------------------
EP-----------------------------------------------------------FI---------
----------------------MH------------------------PVEVMGIL---------------A
G----------------------------LRMDAETL---------------VAALLHD-------------
--------------------------------------------------------------------TVED
TR-L--------------------------------------------------AFEDIETQF---------
-----------------------------GSTVRRIVEG---------------------ETK--------L
SKIP-GRVSA--------FTASDYE------MG-----------G---------------------------
--------------------------------------------S----------------------T----
------------AQQ------------------------------------RAE-GA---------K-----
--------------------------QADNLRH-----------MLIA--M---------------SKDWRV
LVVKLSDRLHNMRTL---------------------------------------------------------
----------------------------------------------------------------GAM-PQ--
----------------------------------------HKQVRIAQETMGVFV-PLA-RRMGLWDIK---
-------TELEDMCFKTLHPEEHARVTELLRL----------------------------------------
-----------------------------------------RSASTGHTKDFL-------------------
------------------------------------------------------ESEQRRLERVLGHTAVLE
G----RA----------------------R-SFRVTMGVKPAYTVWRSMA------R-------------NG
GR-L----------------G---------------------------------------------------
-NVL-----------------DCVH--------------------------FKVS--------F--------
SL----HP----------------------------------------------------------------
--------------KPG--------------------------------------------------PDGVV
RSSFEN-----SE-----------------------------RERAACYGLLE--------SLHGL------
----------------------LPP----------------VSPP-RVEDFIAV--PKPNN-----------
---------------------YRALHTAVLLRG---------------------------------------
------------------------------------------------------------------------
---HP------------------------------VE-VQILTDDMDRVAHFGMAA----------------
------------------SQVARS
>Emiliania_huxleyi_CCMP1516_XP_005759301.1/104-526
TTEL----------------------------AY-------------GA-----------------------
-----------------W--------------------------TAAG------------------------
KLG----------------------------------------------------------TL---------
----------------------RH------------------------HLAVSRVL---------------A
A----------------------------IKADGEVI---------------EAAMLAG-------------
--------------------------------------------------------------------LREA
EVGV--------------------------------------------------AAQDLTAIL---------
-----------------------------GEEAAAAIDEIGG-----------------GVST--------V
WRLS-ARLER--------------------------------------------------------------
------------------------------------------------------------------------
------------AAEGA--------------DGGA-------------GAGVAE------------E-----
-------------------GGELGASRAEQLERQCQ--------IMLA----------------G-CDDPRS
IAIALASRLVSMRELYGA---------------------MVGQQL-------------GVNR----------
---------------------------CVN---------------------------E------LAAAPRRS
DCALGCLSAC-----AFDSGAACAAFQRCGGDAAEWRALLQRRDVFTQQTEEVFI-PLA-QRLGMWYFK---
-------TELEILAFSVGRPAEYAALSSALA-----------------------------------------
-------------------------------------------DLTERARPAL-------------------
------------------------------------------------------EEAEGQIEAALASDPLLQ
R----QT----------------------K-WIRVHARIKDLVSVARKME------R-------------KG
LESV----------------D---------------------------------------------------
-GLD-----------------DLL---------------A-----------FRLV--------V--------
MP-TETRPL---------------------------------------------------------------
------------------------------------------------------------------SPDGHR
PERMSARDW-EAR--------------------------QAL----LCYRVLE--------AVHKT---LPV
AS---------------------------------------TAKGALLKDFIAS--PKPNG-----------
---------------------YRSLHSCALVRG---------------------------------------
------------------------------------------------------------------------
-----------------------------------IK-AE---------AEYGSAA----------------
------------------HWLYKA
>Emiliania_huxleyi_CCMP1516_XP_005763353.1/67-500
TLEI----------------------------AY-------------QS-----------------------
-------------------------------RVPD---------AAAS------------------------
EA-----------------------------------------------------------RL---------
----------------------RH------------------------AVAVARVL---------------A
E----------------------------LRMEVTAV---------------TAAVLAG-------------
--------------------------------------------------------------------VCDD
SG-I--------------------------------------------------TYAQIESRL---------
-----------------------------GAAVANAVRD---------------------VSN--------V
WRLS-ELLRSGSA---ADADVLPPG------LD-----------------------P---------------
------------------------------------------ANHVVVI-----------------------
------GEAGRLAAEGSSLYTGSLDGAFAALSGGAEAAPPVSPGEVAVGGAVEEEGAAEV-A-GRAERSSAP
RAKTWSAATAAGAAAASLPGGRAGLRDAEERERRCQ--------MMLA----------------G-CDDWRG
VVLSLASRLAYLDELYRH----------------------------------------GLREGA--------
---------------------------AGSAA--------------------------------EAASPA--
--------------EPYDG---------------------EAAAAFAAQTLNVFV-PIA-HRLGMWYFK---
-------TELEELCFA--------------------------------------------------------
------------------------------------------------------------------------
------------------------------------------------------------------ADPILR
T----HT----------------------E-SIRVQARMKSAYSAWSKMR------R-------------KQ
VT-L---------------------------T----------------------------------------
-ELH-----------------DVL---------------G-----------LRIIFKPSQSGRLP-------
TP---------------------------------------------------------------------H
HW----------------------------------------------------------------------
-----------QR--------------------------QAI----LCYRALE--------VVHRV------
----------------------YLP----------------L-LGRRIKDYVAC--PKQNG-----------
---------------------YQSLHSSVRLGS-----------------------------LR--------
------------------------------------------------------------------------
-----------------------------------SE-IQVRTTEMHRFAEFGKAS----------------
------------------HWLYKS
>Emiliania_huxleyi_CCMP1516_XP_005769172.1/107-486
AFVF----------------------------AL-------------RY-----------------------
-----HRRQY----------------------------------RASG------------------------
EP-----------------------------------------------------------YV---------
----------------------------------------------------ASML---------------A
K----------------------------AEADLPSI---------------MTGLLHD-------------
--------------------------------------------------------------------TVED
TG-A--------------------------------------------------TLELVTERF---------
-----------------------------G------------------------------------------
------------------------------------------------------------------------
------------------------------------------------------------------------
------------------------------------------------------------------------
------------------------------------------------------------------------
------------------------------------------------------------------------
--------------------------------------------------------------------PE--
----------------------------------------------AEETMGIFA-PLA-LRIGMYTVA---
-------AELETLALAELHPEAAERVAAQQRAHIA-------------------------------------
------------------------------------------------------------------------
-------------------------------------------SPEL-------AQVLRELRAALAQNEGSG
G---GSAGGGGAAGEGGAAGGGGAAGEGGALLRAIHVRRASAYRVWRRQQAQLRE-R-------------EG
EG---------GGAAQREAHDEEEEDAPA----------------GV----------------------AET
ARVVAAGR---RGEGRGALALDLLSLGDWLQRARLLRSFAGPSWNRPVGDCLRLVL-------V------CA
TP----------------------------------------------------------------------
------------------------------------------------------------------------
----------------------------------------L-----GCYEALG--------LVHQR------
----------------------WRS------------------LG-GFKDYIST--PKPNH-----------
---------------------YQSLHTTVLGAL-SSPPP---------------------------------
------------PNPATR------------------------------------------------------
---APAPLPPSLPPPPPLPHPPLPPRTGP--GGVLLH-LLFRTPEMHQVAEQGIVA----------------
------------------HWRQQA
>Emiliania_huxleyi_CCMP1516_XP_005769365.1/60-250
ALAF----------------------------AA-------------EA-----------------------
-----HDGQR----------------------------------RRSG------------------------
EA-----------------------------------------------------------FI---------
----------------------VH------------------------PIEVAIIL---------------A
G----------------------------WRMDADAI---------------VAGLLHD-------------
--------------------------------------------------------------------TVED
TD-V--------------------------------------------------TVEQIEGRF---------
-----------------------------GAAAASIVAG---------------------VTD--------G
AAVP--------------------------------------------------------------------
------------------------------------------------------------------------
------------------------------------------------------------------------
--------------------------ASQSQRE-----------LLLA--I---------------SRDWRV
ALLKLADRTHNMRTL---------------------------------------------------------
----------------------------------------------------------------EHM-PA--
----------------------------------------AKQAAKSRETLDLFV-PLA-RRLGVEEIE---
-------RELDQLCVSYLGEE---------------------------------------------------
------------------------------------------------------------------------
------------------------------------------------------------------------
--------------------------------------------------------RP--------------
--------------------DG--------------------------------------------------
PSLL-----------------DSL-L-------------ED----------ERIC--------L--------
RR----------------------------------------------------------------------
------------------------------------------------------------------------
-----------QR---------------------------------AC------------------------
----------------------WRE-----------------------------------------------
------------------------------------------------------------------------
------------------------------------------------------------------------
------------------------------------------------------------------------
------------------H-----
>Emiliania_huxleyi_CCMP1516_XP_005777229.1/138-452
ALET----------------------------AF-------------LA-----------------------
-----HYGQQ----------------------------------RRSG------------------------
EP-----------------------------------------------------------YI---------
----------------------TH------------------------PVEVSAIL---------------A
R----------------------------TSMDKESL---------------IAGLLHD-------------
--------------------------------------------------------------------TVED
TE-L--------------------------------------------------DFAAIEALF---------
-----------------------------GATVRKIVEG---------------------ETK--------V
SKLP-K-MAQ--------------------------------------------------------------
----------------------------------------------AVETL------------V--------
------------SDT--------------------------------------D------------E-----
--------------------------QAENLRS-----------MFIA--M---------------AEDWRI
VVVKLADRLHNMRTL---------------------------------------------------------
----------------------------------------------------------------QHM-PP--
----------------------------------------HKRAATARETLQIFA-PLA-HRLGLWAFK---
-------TELSDLSFKYLFPAEFLEVQEYIE-----------------------------------------
-------------------------------------------RMAPQYEDVI-------------------
------------------------------------------------------ASSQDKVQRLLSSDEWLQ
G----RI----------------------R-SVSVTGRTKSVYSTWKKMQ------R-------------HG
CE-I----------------E---------------------------------------------------
-RVH-----------------DLV---------------A-----------LRVV--------L--------
CEE---------------------------------------------------------------------
------------------------------------------------------------------------
-----------AE-------------------DRA-----------LCYHVLG-------------------
------------------------------------------------KDYISS--PKPNG-----------
---------------------YRSLHTTVL------------------------------------------
------------------------------------------------------------------------
--------------------------------------VQIRTLEMHNVAEHGAAA----------------
------------------HWLYKE
>Emiliania_huxleyi_CCMP1516_XP_005779118.1/1-222
------------------------------------------------------------------------
---------------------------------------------MVG------------------------
------------------------------------------------------------------------
-----------------------------------------------------------------------A
G-----------------------------------------------------------------------
------------------------------------------------------------------------
------------------------------------------------------------------------
------------------------------------------------------------------------
------------------------------------------------------------------------
------------------------------------------------------------------------
------------------------------------------------------------------------
------------------------------------------------------------------SREPRA
LLVALGSTLAQLRRE---------------------------------------------------------
----------------------------------------------------------------EAAGGAD-
----------------------------------------DAGAAVALRAVQLYA-PLA-QTVGLAPLG---
-------CELEAVSYRRLFPGHVSRLGAWFD-----------------------------------------
-------------------------------------------AVWPDAHQLL-------------------
------------------------------------------------------PRLIAELRAAVEEAP---
----------------------------------------SLHGLLAELL------RD--------------
---V----------------D---------------------------------------------------
-DVE----AVR----------DVL---------------A-----------LRLV--------L--------
AP----------------------------------------------------------------------
--------------SVGAAAEL----------------------------------------------AASL
EQPTLSRP--EAE---------------------------AL----LCYAAYK--------QVVTR------
----------------------WREE-----------------PG-RFKDFV----RLPDG-----------
----------------------------------------------R---------------L---------
------------------------------------------------------------------------
-----------------------------------VE-VQVRSEAMHEAAERGAAA----------------
------------------HGLYKG
>Emiliania_huxleyi_CCMP1516_XP_005783324.1/38-223
--------------------------------CV-------------SAL----------------------
---------------------------------P----------RCTS-----------------------A
AP-----------------------------R----------------------------------------
----------------------LHLG----------------------CISAALRL-----------HLGCT
S---------------------------------------------------AASRLHF-------------
----------------------GCRR---------------------------------------------D
SS----------------------------------------------------------------------
-----------------------RRRR---------------------------------SSK--------R
SRCA--------------------------------------------------------------------
------------------------------------------------------------------------
------------ASEPTI---------------------------------CSD------------S-----
---GW---------------CSTG--TASTARR---------------------------------AGCERR
LFTAAAGR----------------------------------------------------------------
------------------------------------------------------------------------
------------------------------------------------------------GR----------
------------------------------------------------------------------------
----------------------Y-------------------------------------------------
------------------------------------------------------------------------
--------------------------------------------------------R---------------
--------------------E-----------------------YG--------------------------
---------------------EAA---------------GG----------------------L--------
-------P----------------------------------------------------------------
------------------------------------------------------------------------
-----------QR---------------------------AG-DHSRCLAVRQ--------VAGRL------
----------------------WGE----------------V----AFSDYIAS--PKANG-----------
---------------------YCSLHSTYALPS-G-------------------------------------
------------------------------------------------------------------------
---TP------------------------------LE-LQVRTGAMHRHAESGPAA----------------
------------------HSAYKA
>Emiliania_huxleyi_CCMP1516_XP_005785512.1/137-627
ALET----------------------------AF-------------LA-----------------------
-----HYGQQ----------------------------------RRSG------------------------
EP-----------------------------------------------------------YI---------
----------------------TH------------------------PVEVSAIL---------------A
R----------------------------TSMDKESL---------------IAGLLHD-------------
--------------------------------------------------------------------TVED
TE-L--------------------------------------------------DFAAIEALF---------
-----------------------------GATVRKIVEG---------------------ETK--------V
SKLP-K-MVR--------SSDEAEGHAAAGALFGGGGG-GGGVTG-GVE--P--------------------
------------------------------------------AQAQAVETL------------V--------
------------SDT--------------------------------------D------------E-----
--------------------------QAENLRS-----------MFIA--M---------------AEDWRI
VVVKLADRLHNMRTL---------------------------------------------------------
----------------------------------------------------------------QHM-PP--
----------------------------------------HKRAATARETLQIFA-PLA-HRLGLWAFK---
-------TELSDLSFKYLFPAEFLEVQEYIE-----------------------------------------
-------------------------------------------RMAPQYEDVI-------------------
------------------------------------------------------ASSQDKVQRLLSSDEWLQ
G----RI----------------------R-SVSVTGRTKSVYSTWKKMQ------R-------------HG
CE-I----------------E---------------------------------------------------
-RVH-----------------DLV---------------A-----------LRVV--------L--------
CEEVRELPPTPTPTPPPAAGSTVTWMPPARGHAQAHFLQAEVLEAQAAQAAQAAQQAAQQAAQAAQQAAQVA
QAAQAAQAAQVPATRGAAPAAAPPA-----------------------------------------IEPRGV
LSPPPASA---AG----------PRAAGEAE-DRA-----------LCYHVLG--------KVHGC------
----------------------WTP----------------L-PR-TLKDYISS--PKPNGYRISPHISPYL
PISPHISPYLPISPHISRYLRYRSLHTTVLE-----------------------------------------
------------------------------------------------------------------------
---------------------------------------------MPR------------------------
------------------------
>Galdieria_sulphuraria_XP_005705135.1/157-573
STLC----------------------------NQ-------------EALVVFPSTPS-----PS-----NS
TIYSFRTGEVLDGE----------DLTP---ALPYT--LNKDEKRDSSKQ------------------WKYI
EP----------------------------------LLS----------------------YL---------
---P----------LED-----LY------------------------KVELALRL--------------SA
EWIHNLVGNNSSSLMTK--ALDMIEMLASFNVDKYCL---------------IASIL---------------
--------------------------------------------------------------------SVLE
GK-V----KYP-------------------------------------------TLARLCLLF---------
-----------------------------DYSVLNILRE---------------------YIF--------M
GNMA-H-------------------------L----------------------------------------
------------------------------------------------------------------------
---------------------------------------------------MLD------MP----E-----
-------------------------GNSTWVKT-----------HLWA--S---------------ITDSRA
VLLRLVERLWSLRQIYKW------------------------------------------------------
--------------------------------------------------------------------PL--
----------------------------------------YIQQSTALETLQVFV-PLA-SAAGFGRHM---
-------YEMGDRSLRILFPQSYLKLEKWHL-----------------------------------------
-------------------------------------------RIRDNGQRVL-------------------
------------------------------------------------------SCAQRELLTCLMRDPFLV
R----LA----------------------E-QFTITGRTKNMVSTFMKML------K-------------QN
KT-----------------KE---------------------------------------------------
-QIL-----------------DFI---------------A-----------MRVV--------I--------
------------------------------------------------------------------------
------------RLRPGVRVEHGDD-----------------------------------------------
-----------TELA-------------------------------VCTRVYE--------IVSSL------
----------------------WKE----------------V-EG-RYKDYVIA--PKPNG-----------
---------------------YRSIHTTVQHPS-G-------------------------------------
------------------------------------------------------------------------
---FP------------------------------VE-VQIRTEEMHLLAEHGTAS----------------
------------------HRFYKG
>Galdieria_sulphuraria_XP_005705328.1/109-462
ALQL----------------------------AY-------------QA-----------------------
-----HELQK----------------------------------RHSG------------------------
DP-----------------------------------------------------------FI---------
----------------------TH------------------------PVAVANIL---------------A
E----------------------------LRMDRDTI---------------VAGLLHD-------------
--------------------------------------------------------------------TVED
TE-V--------------------------------------------------TLSTIEQLF---------
-----------------------------GMEVRRIVEG---------------------ETK--------V
SKLP-K-MAD--------ISI---------------------------------------------------
------------------------------------------------------------------------
-----------------------------------------------------D------------K-----
--------------------------QAENLRQ-----------LFIA--M---------------TEDWRI
IIVKLADRLHNMRTL---------------------------------------------------------
----------------------------------------------------------------QFM-KQ--
----------------------------------------AKRHKIAKETLDIFA-PLA-HRLGMWQIK---
-------AELERLGFMYLYPSEYEEIRQLVE-----------------------------------------
-------------------------------------------KKLPKYMRVL-------------------
------------------------------------------------------EESRQALKTALQNDVILQ
Q----SV----------------------A-QVEVSARIKELYSLWKKMQ------Q-------------HG
KD-I----------------E---------------------------------------------------
-DIY-----------------DLV---------------A-----------LRVL--------I--------
TP----------------------------------------------------------------------
--------------KPMQ------------------------------------------------------
-----------LE----------CCSSDASQCNEWNRKMLETLEKSLCYYTLG--------IVHAM------
----------------------WQP----------------F-PC-RVKDYIAF--PKENG-----------
---------------------YQSLHTTVMAGG-A-------------------------------------
-----------------Q------------------------------------------------------
---AP------------------------------LE-VQIRTLEMHLVAEYGMAA----------------
------------------HWMYKD
>Galdieria_sulphuraria_XP_005706615.1/95-453
WFEN--------------------NPENEDFYSLW------------QQ-----------------------
-----LSNQL--------------------AHLPGA--------KRSI--------------------LNLC
QA-----------------------------RI----------------------------FACSKYSLYRV
----------------------KR------------------------GLHIAQVL---------------C
E----------------------------IQADFLTI---------------VAGILVN-------------
------------------------------------------------------------------------
---I--------------P-----------------------------------SNSPVQNLS---------
----------------------------IGSGFQVLVES---------------------VSR---S----L
SFIW-SCFGRC-------------------------------------------------------------
------------------------------------------------------------------------
-----------------------------------------------------D-------T----E-----
--------------------------SAKMVQD-----------LYQH------------------AKDKRG
LLIALVVFLIDLRYQ---------------------------------------------------------
---------------------------CNS--------------------------------------PF--
-------------------------------------SIAGIDESLAKICLHVLA-PVA-SCLGIWKLQ---
-------LELEEVAFHVLYPTEYESLSRHIG-----------------------------------------
-------------------------------------------RILQQRSKIL-------------------
------------------------------------------------------EYARFHICRLLDTSSKIQ
N----QIL-----------------------SFTVHGRVKGLYSIYKKMK------RG------------RK
LK----------------------------------------------------------------------
-EIY-----------------DLI---------------A-----------LRII--------I--------
KP---RNPM---------------------------------------------------------------
------------------------------------------------------------------------
-----------KEVQ-------------------------------ACYSVLT--------IVEQR------
----------------------WCP----------------V-AY-RNKDFIKY--PKLNG-----------
---------------------YRALHTTVILNK---------------------------------------
------------------------------------------------------------------------
---IP------------------------------FE-VQIRSEEMHYHAEYGNSA----------------
------------------HFLYKL
>Galdieria_sulphuraria_XP_005707095.1/154-585
ALEF----------------------------AY-------------EA-----------------------
-----HKGQF----------------------------------RKSG------------------------
EP-----------------------------------------------------------FI---------
----------------------IH------------------------PIAVAAIL---------------A
D----------------------------LKVDRDTV---------------ISGLLHD-------------
--------------------------------------------------------------------TVED
TS-V--------------------------------------------------TFETIETIF---------
-----------------------------GKDVRRIVEG---------------------ETK--------F
SKLT-STIGASL-----DKKENR--------IQ----------NGSL-------------------------
--------------------------------------------SDLDR-------------------IRRY
SQDVDYNSFYLSGAD--------------------------------------D------------K-----
--------------------------QCEYLKH-----------IFIA--M---------------TEDVRV
ILVKLADRLHNMRTL---------------------------------------------------------
----------------------------------------------------------------EYM-SP--
----------------------------------------EKQKKIARETLEIFA-PLA-HRLGLGRIR---
-------VELEDISFRFYYPKKFLKVLSQLSI----------------------------------------
------------------------------------------FKANNKVDLCL-------------------
------------------------------------------------------DEARICLKQLLEQDLVLK
P----LI----------------------R-RLEIEGHTKPLYTIYKKMQ------S-------------GA
SL------------------D---------------------------------------------------
-GIY-----------------DLA---------------S-----------IRIV--------V--------
EL------------------------------------KKDI----------------------------VD
QWKREERKSSCGQRDPTAQWN----------------------------------------------WLEIL
KSSERI-----EE--------------DFAQISTA-----SFYERNVCYHILG--------SIHSL------
----------------------WKP----------------I-PG-KLKDYIAF--PKPNG-----------
---------------------YQSLHTVILFDS-K-------------------------------------
---------------YGS------------------------------------------------------
---LP------------------------------LE-IQIRTQTMDEIAELGITC--RFFLDS--NEGEKT
CID----------------WRRR-
>Guillardia_theta_CCMP2712_XP_005830237.1/5-324
AFYF----------------------------AQ-------------RM-----------------------
-----HEGQL----------------------------------RRSG------------------------
EP-----------------------------------------------------------YF---------
----------------------IH------------------------PVGVASII---------------A
D----------------------------MKLDSASI---------------VTGLLHD-------------
--------------------------------------------------------------------TVED
TS-A--------------------------------------------------SLELIQQEF---------
-----------------------------GSEVAQLVDG---------------------VTK--------I
GKIQ-F------------------------------------------------------------------
--------------------------------------------T---------------------------
------------SKE--------------------------------------E------------Q-----
--------------------------QAENFRK-----------MIVA--M---------------ARDIRV
ILVKLADRTHNVRTL---------------------------------------------------------
----------------------------------------------------------------KFV-PA--
----------------------------------------QKQKEVARETLDLYA-PLA-HRLGIFWMK---
-------TELEDTSLRYLEPEVYEELKMMVA-----------------------------------------
-------------------------------------------AKKEERQAYT-------------------
------------------------------------------------------NEVMEILEKSLVDQGLT-
-------------------------------NVVVTGRAKHFYSIYQKMR------S-------------RR
LKHV----------------S---------------------------------------------------
-EVQ-----------------DLI---------------A-----------FRIL--------T--------
DD----------------------------------------------------------------------
------------------------------------------------------------------------
-----------LS---------------------------------QCYQALG--------IVHSM------
----------------------WKP----------------V-PG-RFKDYIAL--PKPNM-----------
---------------------YRSLHTTVIGPG-G-------------------------------------
------------------------------------------------------------------------
---QR------------------------------IE-VQIRTSEMHRVAEEGIAA----------------
------------------HWMYKG
>Guillardia_theta_CCMP2712_XP_005834725.1/6-301
VL----------------------------------------------------------------------
------------------------------------------------------------------------
--------------------------------------------------------------L---------
-----------------------P------------------------CVRERSA-----------------
------------------------------------------------------------------------
------------------------------------------------------------------------
------------------------------------------------------SIQEVRDRF---------
-----------------------------GPVVGSMVED---------------------SVW--------L
SQLPDR------------------------------------------------------------------
------------------------------------------------------------------------
-------------VGL-----------------------------------LDD------------D-----
--------------------------GSRFLRE-----------YMVA--A---------------SRDHRA
VIVMLADRLNALRKI---------------------------------------------------------
----------------------------------------------------------------EEA-PL--
----------------------------------------YDQHLKALESLQVFS-PLA-HALGVGKWL---
-------WELEDLSFRALFPDSYTSVEQWQL-----------------------------------------
-------------------------------------------ELWEVSSNMM-------------------
------------------------------------------------------EQAKVDVLKALNENDFLL
E----HV----------------------E-RYAITSRRKSVFSTFKKMF------R-------------SN
KK-----------------LE---------------------------------------------------
-DVK-----------------DVF---------------A-----------MRVV--------I--------
GL----------------------------------------------------------------------
-------------KSQFRS-----------------------------------------------------
---DDSVQ---VR---------------------------------TCTEAYG--------AVRKAL-----
--------------------VGWEE----------------P-RG-RFKDYVTH--PKPNG-----------
---------------------YQSIHTTLDSPL-KLP-----------------------------------
------------------------------------------------------------------------
-----------------------------------LE-VQIRTEEMHAAAEFGDAS----------------
------------------HNLYKG
>Nannochloropsis_gaditana_EWM27646.1/199-550
ALEV----------------------------SA-------------LA-----------------------
-----HLGQN----------------------------------RKSG------------------------
AP-----------------------------------------------------------FI---------
----------------------EH------------------------PVEVARIL---------------A
G----------------------------LSMDVDTI---------------CAGLLHD-------------
--------------------------------------------------------------------TVED
TH-L--------------------------------------------------RLEEIGEIF---------
-----------------------------GEGVQQIVEG---------------------ETK--------V
SKLA-K-------------------------LG---------------------------------------
--------------------------------------------SSPV------------------------
------------DYE--------------------------------------E------------T-----
--------------------------QAENLRS-----------LFLA--M---------------TNDYRV
IFVKLADRLHNMRTL---------------------------------------------------------
----------------------------------------------------------------EFM-SP--
----------------------------------------AKQMKISRETLDIYA-PLA-DRLGVRGLK---
-------SELEDIAFRYVYPQESAEISAMLA-----------------------------------------
-------------------------------------------NRSEGYEDVL-------------------
------------------------------------------------------ASTHIALHQMLERKLLSE
Q---PKP----------------------L-NLSVTGRLKDRYSIWRKMD------R-------------KA
QE-----------TRQPVSLD---------------------------------------------------
-DIK-----------------DVV---------------A-----------MRIV--------I--------
SL----------------------------------------------------------------------
---------------------------------------------------------------------GRL
PDEPE------SE---------------WKGRGIY-----------LCFRVMY--------LVQRH------
--------------------L-SAP----------------GYES-TVEDYVSI--PKVNG-----------
---------------------YQSLHATIMRNG---------------------------------------
------------------------------------------------------------------------
---QV------------------------------VE-VQIRTDWMHAVAEMGLAA----------------
------------------HWLYKD
>Nannochloropsis_gaditana_EWM27974.1/152-581
AIEV----HKATDHLTRPARL-----------AVL------------QALVR--------------------
---SYHAYRF---------------------HKPCQ-ITLDETGRRPS-----TTT----------------
AP----------------------------QRAVAKALTVGA-------------------YM---------
----------------------EQ------------------------NVAVARLL----------------
---------------------------GASEVDGDTM---------------VAALLCH----S--------
------------------------------------------------------------P-----------
---L--------------------------------------------------TLEAVENEF---------
-----------------------------GKAVGTILAG------------WKAML--GVEGQLE------I
KSLI--------------------------------------------------------------------
--------H---------------------------------------------------------------
------------------------------------------------------------------EYAH--
--FLWG------------G-------QGDNLRN-----------LLLV--V---------------AKDWRA
VALRVAWKKVEMETT--------------------------------------------VF-----------
----------------------------------------------------------------GAK-----
----------------------------------------KEEIDACWACLNVYA-SLA-EAAGMSQIK---
-------NALEERAFKFLMPQEHRKVMTALE-----------------------------------------
-------------------------------------------AKRDRYQKVL-------------------
------------------------------------------------------GQARKEVLQALLEDPVFM
S----NV----------------------E-RVEVRGRIKSPYSVWKKMK------R-------------KG
ML-----------------VEE--------------------GEGGG------------------EGSGMGL
EGVY-----------------DMV---------------A-----------LRVVCT-----PL--YA----
DK----------------------------------------------------------------------
-------------EASSASSAT------------------------L-------------------PVSPPT
PATLQARADLDKQ---------------------------------MCDYVLR-E------VVHKL---RPH
----------------------YKG---------------------RVKDYVGEENRKANG-----------
---------------------YQSLHTTLAYRL---------------------------------------
--------------RGET------------------------------------------------------
---TP------------------------------VE-IQIRTSEMHSVAEHGLAA----------------
------------------HCLYKG
>Nannochloropsis_gaditana_EWM28606.1/242-782
QLVVLAFFRTLFDH--P-SQV-------LNTQSA-------------EA------------CFQQADVN---
-----RDGQLSFEEFLRWYTASYDDQGP---KSP--------EGRDSSEEEGGSTE----------ETAGAL
VP----FGQGAA--ARRLEGLSMTE-----------VLRT---------------------FLAQKEHVSE-
-AGPEADNKSEEQVLADL----DR------------------------VIETTQVL---------------L
E----------------------------LEADVETV---------------LAALATYFLGL---------
--------------------------------------------------------------------DAED
SEDLT--E----------------------------------------------KLAVVRSQC---------
-----------------------------GPVVHQIVRD---------------------STR--------L
GGLF-Q-ASPET------RQYR--------------------------------------------------
-------------------------------------------RN---------------------------
------------PREYY---------------------------------TMLDL-----------D-----
------------------------HRNAQLVRQ-----------HLVN--E---------------NSDARA
FVVHMAGLLHALRNQ---------------------------------------------------------
----------------------------------------------------------------YRM-PV--
----------------------------------------HARHVLALESLQLYV-PVA-SALGLGSRL---
-------KEMEELSYRALFPESYESFASWHK-----------------------------------------
-------------------------------------------NFADLGQVAL-------------------
------------------------------------------------------VIAKKKIAARIEADVQGL
R-RF------------------------LE-GYEIHGRVKSVVSAFKKVY------R-------------KD
KL-----------------PE---------------------------------------------------
-ELH-----------------DML---------------G-----------LRVI--------L--FPSLGT
GP---------------------------RG----RFLRGQL------------------------------
--AR--KKNALPAWSTATTVALGDGAS------------------------------------EGYGERGNV
GGRNSDGT---QRALG-PAGATPVFSSPLPSASRLELEAW------LCHQVHA--------VVASL------
----------------------WEE----------------V-PG-RYKNYVDA--PKPNG-----------
---------------------YRSLHTGVYLME-G------------------------GGT----------
------------------------------------------------------------------------
-----------------------------------AE-IQIRTAGMHAEAEDGIAS----------------
------------------HALYKA
>Nannochloropsis_gaditana_EWM29759.1/187-617
ALQV----------------------------AY-------------HA-----------------------
-----HMGQV----------------------------------RRSG------------------------
EP-----------------------------------------------------------FV---------
----------------------RH------------------------PIEVAKIL---------------T
E----------------------------LRMDADSI---------------AAGLLHD-------------
--------------------------------------------------------------------TVED
TP-V--------------------------------------------------SVADIQAVF---------
-----------------------------GAAVRRLVEG---------------------ETK--------V
SKLP-KRLSRAGA----SEQVGA------------------SGAGGV-------------------------
-----------------------------------------GGAD---------------------------
------------AAEVA--------------------------------PPLTD------------D-----
--------------------------QLANLLH-----------LLMA--M---------------AQDFRV
LVVKLADRLHNMRTL---------------------------------------------------------
----------------------------------------------------------------GFM-SP--
----------------------------------------TKQEKIARETLDVYV-PLA-RKLGVWRLK---
-------TELEDLAFKTLHAPEHAAMTRALDTR---------------------------------------
------------------------------RELLASLHT----NRFGSRRLSMT------------------
------------------------------------------------------AALTEALPRLLKSRGALK
G----------------------------H-DVTVRLESKQPYQLFARDT------A---------------
---V----------------EG--------------------------------------------------
-AIDT--------------QPDLL---------------T-----------LKVV--------V--------
SSEHVAGP----------------------------------------------------------------
--------SSWSEGAPYTSQSPSSA-----------------------------------------------
-----------SQ--------------PRRRDRRDLK-----ADRALCMMVLE--------EIQTEL-----
----------------------RSPS--------------S--HS-RVRDYISF--PLDNG-----------
---------------------YQALHDELRVPG---------------------------------------
-----------FP-----------------------------------------------------------
---FP------------------------------LE-VHVNTDWMEQVAQYGLLA---LWDGP--ASATEA
SLDATYIAQEPVAQLKEQHETHAP
>Paulinella_chromatophora_YP_002048999.1/54-371
TFDF----------------------------AF-------------RF-----------------------
-----HNGQF----------------------------------RATG------------------------
EP-----------------------------------------------------------YI---------
----------------------IH------------------------PLAVANIL---------------Y
M----------------------------AGASPAVI---------------MAGLLHD-------------
--------------------------------------------------------------------IIED
TI-I--------------------------------------------------NAKHIEINF---------
-----------------------------GSEVGLLVEG---------------------VTK--------L
GKIH-Y------------------------------------------------------------------
--------------------------------------------T---------------------------
------------NHT--------------------------------------E------------A-----
--------------------------RAENMHR-----------LFLS--M---------------ANDIRV
VLVKLADRLHNMRTI---------------------------------------------------------
----------------------------------------------------------------ASL-DV--
----------------------------------------TKQRTIARETRDFYI-PLA-NRLGIGYFQ---
-------WELEDLAFKILEPEVFLKIQSNIA-----------------------------------------
-------------------------------------------VNRSEREFRI-------------------
------------------------------------------------------NEIVKLLYKHLKNTGLE-
-------------------------------NFSVNGRTKHLYGLWCKMQ------C-------------QQ
RA-F----------------D---------------------------------------------------
-EIY-----------------DIA---------------G-----------IRII--------T--------
PT----------------------------------------------------------------------
------------------------------------------------------------------------
-----------VE---------------------------------GCYRALA--------TIYEI------
----------------------FCP----------------V-FG-RFKDYIGL--PKANG-----------
---------------------YQSLHTAVIG-T-H-------------------------------------
------------------------------------------------------------------------
---RL------------------------------IE-IQIRTNEMHQMAEYGIAS----------------
------------------HWRYKE
>Paulinella_micropora_APP88130.1/42-359
AFDF----------------------------AF-------------RF-----------------------
-----HEGQF----------------------------------RATG------------------------
EP-----------------------------------------------------------YI---------
----------------------VH------------------------PLAVSNIL---------------Y
N----------------------------AGSSPSVI---------------IAGLLHD-------------
--------------------------------------------------------------------IVED
TQ-I--------------------------------------------------TSQRIEIHF---------
-----------------------------GSEVRLLVEG---------------------VTK--------L
GKIH-S------------------------------------------------------------------
--------------------------------------------L---------------------------
------------NYT--------------------------------------E------------A-----
--------------------------RAENLHK-----------LFIT--M---------------ANDIRV
VLVKLADRLHNMRTI---------------------------------------------------------
----------------------------------------------------------------ASL-HG--
----------------------------------------EKQQRIAWETREIYA-PLA-NRLGIACFQ---
-------WELEDLAFKILEPDVFLKIQSYVA-----------------------------------------
-------------------------------------------ANRSEREFRV-------------------
------------------------------------------------------SQIVNLLKNHLSILNSN-
-------------------------------NSHIEGRTKHLYGLWSKMQ------S-------------QQ
RT-F----------------E---------------------------------------------------
-DIY-----------------DVA---------------G-----------LRII--------T--------
PD----------------------------------------------------------------------
------------------------------------------------------------------------
-----------VE---------------------------------SCYSSLS--------IIYQV------
----------------------FCP----------------I-LG-RFKDYIGL--PKPNG-----------
---------------------YQSLHTAVIG-I-S-------------------------------------
------------------------------------------------------------------------
---RP------------------------------IE-MQIRTNEMHQIAEYGIAS----------------
------------------HVRYKE
>Porphyra_umbilicalis_OSX69462.1/148-560
ALKV----------------------------AD-------------AA-----------------------
-----HAGQL----------------------------------RRSG------------------------
EP-----------------------------------------------------------YI---------
----------------------IH------------------------PVAVTVIL---------------A
D----------------------------MGMDRDTL---------------IAGLLHD-------------
--------------------------------------------------------------------TVED
TP-M--------------------------------------------------TFERIEELF---------
-----------------------------GLDVRRIVEG---------------------ETK--------F
SKLA-AKVQL--------NTAFG----GTD-LP---------SEG---------------------------
----------------------GDAA-----------------ATRPTV-----------------DTGGQL
TPSQAMALEAA-KKE--------------------------------------E---------ETDK-----
--------------------------QAEYLRS-----------MFLA--M---------------TEDVRV
IIVKLADRLHNMRTL---------------------------------------------------------
----------------------------------------------------------------EHM-RP--
----------------------------------------HKQRKISKETLEFFA-PLA-HRLGMRRIK---
-------TELEDLSFKFRYPQEYRDTAADLAL----------------------------------------
------------------------------------------FTRRARFDFYL-------------------
------------------------------------------------------TKAEDVLTDLLQNDVVLR
P----ML----------------------S-AVHVLSSTKELYAIYRKMQ------R-------------GE
SL------------------D---------------------------------------------------
-TML-----------------DVA---------------T-----------LRVV--------V--------
EL----------------------------------------------------------------------
--------------AP--DA----------------------------------------------------
-----------TEDAAFAAAAAVGTTSPESDAGGT---VTPVYEKNACYHILG--------LVHSL------
----------------------WKP----------------L-PM-RVKDYIAF--PKPNG-----------
---------------------YQSLHTTVLPGP-E-------------------------------------
---------------LGF------------------------------------------------------
---FP------------------------------LE-VQIRTSTMHRVAEEGIAA--ELFQA---------
------------------HPGRRA
>Symbiodinium_microadriaticum_OLP90598.1/316-659
ALDM----------------------------TK-------------QA-----------------------
-----HAGQV----------------------------------RKSG------------------------
DP-----------------------------------------------------------YW---------
----------------------TH------------------------PLAVADIL---------------A
RALL-----PPDSTPPE--PRWQLDGPGALEQDAQKLWPRVADGPDDIFAMYTAALLHD-------------
--------------------------------------------------------------------TVED
TN-V--------------------------------------------------TLDQIEDAF---------
-----------------------------GPVVASLVDG---------------------VTK--------A
SQAS--------------------------------------------------------------------
-----------------------------------------CTRS---------------------------
------------RAS---------------------------------------------------R-----
--------------------------SAQDLRK-----------VLTR--A---------------AQDVRV
LVIKFADRLHNMRTL---------------------------------------------------------
------------------------------------------------------------------------
----------------------------------------------AEETRAVYV-PLA-ERLGVHIWK---
-------TEFEELCCRYLNGCAYEEVLERNRR----------------------------------------
----------------SQ-------------------------VARQRHRRYI-------------------
------------------------------------------------------QQYIRTMMVEMTSDSIL-
---------------------------------EICVREEPPHTQLRRWA----------------------
--------------------DRPET-----------------------------------------------
---------------------DTP---------------Q------PIPR-VRIV-----------------
TK----------------------------------------------------------------------
------------------------------------------------------------------------
-----------DR-------------D-------------------ACWACLG--------RIHSI------
----------------------LPP----------------M-PG-RLRDYISS--PKENL-----------
---------------------YMCLHTTVLMDGTA-------------------------------------
------------------------------------------------------------------------
-----------------------------------VE-VYILSLQMEWVAEFGVGA----------------
------------------FWRHNE
>Symbiodinium_microadriaticum_OLP90600.1/192-687
TLGI-------------LRRIVPPVSLSEGLVAAM----QREQEQRAAAL----------HGYSKVHFN---
-----HHRDF---------------------DGPWD-----VEASTTGPAAEVSIALEAMDVHIRQRMLNLS
DPA----------------------------R------------PTAF----------AVHLL-EELNQAPS
RPLPEAAEAAAEMVLQAFTSPEDHR-----------------------ALSIAMNIAA-RALPGNRWRFKEA
S----------------------LRSLMRLGADSRAI---------------VALLLHD-------------
---------------------------------------------------------------------LDE
C--LG--Q----------------------------------------------PWAAVSKVF---------
-----------------AACPE------LGEEVVNLIDE---------------------KKR--------L
EQLA---------------------------LLL--------------------------------------
--------------------------------YL--------------------------------------
-------------------------------------------------RALSEDSTTHH---GQVQL----
--------------------------AASQLSRL----------LYLRC-----------------SKDFRA
AMVEIAEVEQILRNL---------------------------------------------------------
----------------------------------------------------------------SAAVASRF
-------------------------------------GLPDEGRALARCALDLHV-PLA-HGLGFDALAHNG
SVNERITPSLENRALRLYFPEEYSMIEAWMR-----------------------------------------
-------------------------------------------EEDELLNRTL-------------------
------------------------------------------------------QRCLREVRRALDADADVR
G---------------------------LA-TCKVRGRVKSVYSIVKKLL------RQ------------RG
VS-----------------REDLKAQ----------------------------------------------
-AIK-----------------DLL---------------A-----------VEVV--------V--------
DP----DP----------------------------------------------------------------
------------------------------------------------------------------LAEVPQ
NPEWLAEEW-RER--------------------------------AACFAVLD--------ALQRY------
--AK-----------TTKG---WSV----------------L-PG-STKDYITK--SKKSG-----------
---------------------YRALHITLCTND-------------QD------------------------
------------------------------------------------------------------------
-----------------------------------QEQEQ--------------------------------
------------------------
>Symbiodinium_microadriaticum_OLP91394.1/123-497
ALCV----------------------------AA-------------LA-----------------------
-----HHGQM----------------------------------RKSG------------------------
EP-----------------------------------------------------------YI---------
----------------------VH------------------------PVAVAELL---------------A
L----------------------------LKVQVDVI---------------VGGLLHD-------------
--------------------------------------------------------------------TVED
NPTI--------------------------------------------------HFEDLEEIF---------
-----------------------------GPDVRRIVEG---------------------ETK--------A
SKRT-A-------------------------LG---------GRG-------NWSRRYTSLFSI--------
--------------------FFGKQT-----------------PS---------------------------
------------STS--------------------------------------DDVS------KARE-----
--------------------------QAENLRD-----------MFLA--M---------------ADDYRV
ILVKLADRLHNMRTL---------------------------------------------------------
----------------------------------------------------------------QFM-PE--
----------------------------------------RKRKTIAAETLVVFA-QLA-HRLGVWLFK---
-------TELEDLSFKHLYPTEFHRLNNLLS-----------------------------------------
-------------------------------------------MRRAQYTSTL-------------------
------------------------------------------------------AAATHDFSEILRQDETLT
R----HN----------------------I-KLEITGREKGMYSLWEKMR------R-------------KT
KY--------------QNNID---------------------------------------------------
-NID-----------------DII---------------A-----------LRVV--------L--------
DI----------------------------------------------------------------------
---------------------------------------------------------------------DRF
EGEGD------EE---------------FAKRGAG-----------FCYHALT--------LMRKL------
--------------------PNWTG------------------GD-SLKNYIAF--PKPNG-----------
---------------------YQSLHATFVHDD-AP------------------------------------
------------------------------------------------------------------------
---VP------------------------------LE-IQIRTRQMHEVAEYGMAA----------------
------------------HWTYKD
>Symbiodinium_microadriaticum_OLP95483.1/40-438
-----------------------------------------------DA-----------------------
---RAHDGASL------------------AR-------------RKED------------------------
IP----------------------------------------------------------------------
----------------------AH------------------------ALHTFSSL---------------E
E-------------------------FQAAEADMQAL-------------IGQQVLIWS-------------
------------------------------------------------------------------------
-PHL--------------------------------------------------VRPRVLPAL---------
-----------------VGIP--------GPGMKRLMP----------------------VGRRHWP----M
HVVQ--------------------------------------------------------------------
-----------------------------W-T----------------------------------------
------------SLSPAM------------------------------------------------QNF---
--------------------------MGRRLTE-RYP-DPGWDTIFQA------------------ARAAKS
AAAPPLEGTPRTRSE---------------------------------------------------------
---------------------------------------------------------------MAAAKRA--
----------------------------------------AAGATGKKETFRSWK-RCHRIRVRTGKFK---
--DAEIKDELEDAAFAITHPEAWA------------------------------------------------
-------------GD---------------------------LFERAELRALL-------------------
----------------GE------------------------RQGEMLV-----NTATRELQEALEASQFRE
L----------------------------S-SLRVSGRAKSAYSTWKKMN------K-------------KN
LR-F-----H-----EARHREKMLRQ----------------------------------------------
-ELATV---------------DV----------------------------LRVQ-----------------
SA----------------------------------------------------------------------
------------------------------------------------------------------RGNSAS
KSEMSSPA---SQ---------------------------------SCLAALAAEFIGTVVLLQKM------
----L-----APFCFQLSAGL-WKL----------------V-EG-RSKDYVSN--PKANG-----------
---------------------YRSIHLVATREG-------------EH------------------------
------------------------------------------------------------------------
-----------------------------------FE-VQTANHRVTKNTNQALAL---------------L
SLG---------------PAIFRA
>Vitrella_brassicaformis_CCMP3155_CEL95797.1/343-863
ALKF---------------------SLNVHYAAALQL----------EA-----------------------
-----HLGSF--------------------TPFPSSLFAEGSSEWQSGDGLLGSQ-------------LQRL
SP------------------------------------------P----------------LI---------
---PPCM-RGFNRTAQAKTPAAGHVGKGLLAPCPSGRPPVELFGWLTGLVEKASFL---------------A
D----------------------------FRQDDTTI---------------IASILRS-------------
--------------------------------------------------------------------TVEN
VQ-L--------------------------------------------------DMDRIERVF---------
-----------------------------GVAMRRLVES------TLQLAVWPSLYQQQTAAD--------L
SAFA------------AMRQTSP--------LA---------------------------------------
------------------------------------------------------------------------
------------ASETS---------------GGV--------------KSVEEES----------EQ----
--------------------------QPDALKKLCKRRQEQLDTVQCG--MI------------GFSEDPRA
LVVQAADSLYQLQNE---------------------------------------------------------
----------------------------------------------------------------KAV-----
----------------------------------------EQRRALAQTILDIFS-PMAHTFLGVYDLK---
-------CALEDTAFAVLYPEEYKRLSTMVR-----------------------------------------
-------------------------------------------RKERFFQKTF-------------------
------------------------------------------------------VETKRHLESVLARELPQY
GV-----------------------------KWSISWRRKGLYSLWQKLQ------RRRKLMGE------QG
SG-L-------------RNKD----------V-------------------------------------AHP
SHIE-----------------DLV---------------A-----------FRIV--------L-----TRN
DS----------------------------------------------------------------------
--------------------------------------------------------------------SDAH
NEIAVSDAW--RR-------------D-----------GSA-----LCYHVLG--------LVQKLEGNEPT
NATKEFKALDAP---RLSYDQ-FREGLQRNNIRLPEQEIRSLHSG-WVKDYISF--PKYNG-----------
---------------------YQSLHTVIKREG-----------------------------L---------
------------------------------------------------------------------------
-----------------------------------IE-VQVRTDWMHRMAEHGPAA----------------
------------------HWGYKT
>Capsicum_annum_XP_016565796.1/149-494
ALNL----------------------------AF-------------EA-----------------------
-----HDGQK----------------------------------RRSG------------------------
EP-----------------------------------------------------------FI---------
----------------------IH------------------------PVAVAQIL---------------G
Q----------------------------LELDWESV---------------AAGLLHD-------------
--------------------------------------------------------------------TVED
TDVV--------------------------------------------------TFERIEKEF---------
-----------------------------GATVRRIVEG---------------------ETK--------V
SKLG-K-IKC--------KDES--------------------------------------------------
------------------------------------------------------------------------
------------HVQ--------------------------------------D------------V-----
--------------------------KADDLRQ-----------MFLS--M---------------TEEVRV
IIVKLADRLHNMRTL---------------------------------------------------------
----------------------------------------------------------------SHM-PP--
----------------------------------------HKQSGIATETLQVFA-PLA-KLLGIYQIK---
-------SELENLAFMYTNAQDYARVQRRIA-----------------------------------------
-------------------------------------------ELYKEHEKEL-------------------
------------------------------------------------------EEAKRILMKKIEEDQFLD
L----VT----------------------V-KTEIQSICKEPYSIYKAVL------K-------------SK
SS-I----------------N---------------------------------------------------
-EVN-----------------QIA---------------Q-----------LRII--------I--------
KP----------------------------------------------------------------------
--------------KPCVGV-------------------------------------------------RPL
CSA--------QQ---------------------------------ICYHLLG--------LVHGI------
----------------------WTP----------------I-PR-AMKDYIAT--PKPNG-----------
---------------------YQSLHTTVIPFL-Y-------------------------------------
---------------ESM------------------------------------------------------
---FR------------------------------LE-VQIRTEEMDLIAERGIAA----------------
------------------HYSGKG
>Capsicum_annum_XP_016565797.1/149-494
ALNL----------------------------AF-------------EA-----------------------
-----HDGQK----------------------------------RRSG------------------------
EP-----------------------------------------------------------FI---------
----------------------IH------------------------PVAVAQIL---------------G
Q----------------------------LELDWESV---------------AAGLLHD-------------
--------------------------------------------------------------------TVED
TDVV--------------------------------------------------TFERIEKEF---------
-----------------------------GATVRRIVEG---------------------ETK--------V
SKLG-K-IKC--------KDES--------------------------------------------------
------------------------------------------------------------------------
------------HVQ--------------------------------------D------------V-----
--------------------------KADDLRQ-----------MFLS--M---------------TEEVRV
IIVKLADRLHNMRTL---------------------------------------------------------
----------------------------------------------------------------SHM-PP--
----------------------------------------HKQSGIATETLQVFA-PLA-KLLGIYQIK---
-------SELENLAFMYTNAQDYARVQRRIA-----------------------------------------
-------------------------------------------ELYKEHEKEL-------------------
------------------------------------------------------EEAKRILMKKIEEDQFLD
L----VT----------------------V-KTEIQSICKEPYSIYKAVL------K-------------SK
SS-I----------------N---------------------------------------------------
-EVN-----------------QIA---------------Q-----------LRII--------I--------
KP----------------------------------------------------------------------
--------------KPCVGV-------------------------------------------------RPL
CSA--------QQ---------------------------------ICYHLLG--------LVHGI------
----------------------WTP----------------I-PR-AMKDYIAT--PKPNG-----------
---------------------YQSLHTTVIPFL-Y-------------------------------------
---------------ESM------------------------------------------------------
---FR------------------------------LE-VQIRTEEMDLIAERGIAA----------------
------------------HYSGKG
>Capsicum_annum_NP_001311747.1/222-543
AFYE----------------------------AE-------------KA-----------------------
-----HRGQV----------------------------------RATG------------------------
DP-----------------------------------------------------------YL---------
----------------------QH------------------------CVETAVLL---------------A
T----------------------------IGANSTVV---------------AAGLLHD-------------
--------------------------------------------------------------------TLDD
TF-I--------------------------------------------------TYDYIFRTL---------
-----------------------------GAGVADLVEG---------------------VSK--------L
SQLS-K-LARD-------------------------------------------------------------
-------------------------------------------FN---------------------------
------------TAS--------------------------------------K-------T----V-----
--------------------------EADRLHT-----------MFLA--M---------------T-DARA
VLVKLADRLHNMITL---------------------------------------------------------
----------------------------------------------------------------DAL-PP--
----------------------------------------MKQQRFAKETLEIFA-PLA-NRLGISTWK---
-------EQLENQCFKHLNPDQHNELSSKL------------------------------------------
--------------------------------------------MDSFDEAMI-------------------
------------------------------------------------------TSAVGKLEQALKDKSLSY
H--------------------------------VLSGRHKSLYSIYCKML------K-------------KK
LN-M----------------D---------------------------------------------------
-EVH-----------------DIH---------------G-----------LRLI--------V--------
ET----------------------------------------------------------------------
------------------------------------------------------------------------
-----------EE---------------------------------DCYKALQ--------VVHQL------
----------------------WCE----------------V-PG-RSKDYIAK--PKCNG-----------
---------------------YQSLHTVVLGEG-M-------------------------------------
------------------------------------------------------------------------
---VP------------------------------LE-VQIRTKEMHLQAEYGFAA----------------
------------------HWRYKE
>Capsicum_annum_XP_016564159.1/17-451
AIAF----------------------------AR-------------KA-----------------------
-----HHGQL----------------------------------RRTG------------------------
EP-----------------------------------------------------------YL---------
----------------------TH------------------------CIHTGKIV---------------A
VLVP-----------------------STGKRAIDTV---------------VAGILHD-------------
--------------------------------------------------------------------VVDD
TG-E--------------------------------------------------SLDTIEREF---------
-----------------------------DTDVANLVAG---------------------VSR--------L
SFIN-QLLRRH-------RRLNV-------------------------------------------------
-------------------------------------------N----------------------------
------------QAA------------------------------------LSH------------D-----
--------------------------EANNLRV-----------MLLG--M---------------VDDPRV
VLIKLADRLHNMRTI---------------------------------------------------------
----------------------------------------------------------------YAL-PP--
----------------------------------------AKAQAVAQETLAIWC-SLA-SRLGLWALK---
-------AELEDLCFAVLQPQIFLRMRADLASMWSHPNRTGNAKKIYGKSSSRLHQRMKSVTAE--------
--NEEPSETDE--------------ENICMKVLLQAVLPFDLLQDRKKRIDFFNKLVANS------------
------------------------------------NLET---TPKVVRDAAFALGTLVVCEEALERELFIS
T-SYVPG----------------------M-EVTLSGRLKSLFSIYSKMK------R-------------KE
IG-I----------------N---------------------------------------------------
-KVY-----------------DAR---------------A-----------LRVI--------VG-------
DK----------------------------------------------------------------------
--------------------------------------------------------------------NGAL
HSQ----A---VQ---------------------------------CCYNLLN--------IVHRL------
----------------------WSP----------------I-DG-EFDDYIVN--PKPSG-----------
---------------------YQSLHTAVQGPD-N-------------------------------------
------------------------------------------------------------------------
---SP------------------------------LE-IQIRTQRMHECAEHGLAA----------------
------------------HWLYKE
>Capsicum_annum_XP_016564157.1/130-564
AIAF----------------------------AR-------------KA-----------------------
-----HHGQL----------------------------------RRTG------------------------
EP-----------------------------------------------------------YL---------
----------------------TH------------------------CIHTGKIV---------------A
VLVP-----------------------STGKRAIDTV---------------VAGILHD-------------
--------------------------------------------------------------------VVDD
TG-E--------------------------------------------------SLDTIEREF---------
-----------------------------DTDVANLVAG---------------------VSR--------L
SFIN-QLLRRH-------RRLNV-------------------------------------------------
-------------------------------------------N----------------------------
------------QAA------------------------------------LSH------------D-----
--------------------------EANNLRV-----------MLLG--M---------------VDDPRV
VLIKLADRLHNMRTI---------------------------------------------------------
----------------------------------------------------------------YAL-PP--
----------------------------------------AKAQAVAQETLAIWC-SLA-SRLGLWALK---
-------AELEDLCFAVLQPQIFLRMRADLASMWSHPNRTGNAKKIYGKSSSRLHQRMKSVTAE--------
--NEEPSETDE--------------ENICMKVLLQAVLPFDLLQDRKKRIDFFNKLVANS------------
------------------------------------NLET---TPKVVRDAAFALGTLVVCEEALERELFIS
T-SYVPG----------------------M-EVTLSGRLKSLFSIYSKMK------R-------------KE
IG-I----------------N---------------------------------------------------
-KVY-----------------DAR---------------A-----------LRVI--------VG-------
DK----------------------------------------------------------------------
--------------------------------------------------------------------NGAL
HSQ----A---VQ---------------------------------CCYNLLN--------IVHRL------
----------------------WSP----------------I-DG-EFDDYIVN--PKPSG-----------
---------------------YQSLHTAVQGPD-N-------------------------------------
------------------------------------------------------------------------
---SP------------------------------LE-IQIRTQRMHECAEHGLAA----------------
------------------HWLYKE
>Capsicum_annum_XP_016564158.1/35-469
AIAF----------------------------AR-------------KA-----------------------
-----HHGQL----------------------------------RRTG------------------------
EP-----------------------------------------------------------YL---------
----------------------TH------------------------CIHTGKIV---------------A
VLVP-----------------------STGKRAIDTV---------------VAGILHD-------------
--------------------------------------------------------------------VVDD
TG-E--------------------------------------------------SLDTIEREF---------
-----------------------------DTDVANLVAG---------------------VSR--------L
SFIN-QLLRRH-------RRLNV-------------------------------------------------
-------------------------------------------N----------------------------
------------QAA------------------------------------LSH------------D-----
--------------------------EANNLRV-----------MLLG--M---------------VDDPRV
VLIKLADRLHNMRTI---------------------------------------------------------
----------------------------------------------------------------YAL-PP--
----------------------------------------AKAQAVAQETLAIWC-SLA-SRLGLWALK---
-------AELEDLCFAVLQPQIFLRMRADLASMWSHPNRTGNAKKIYGKSSSRLHQRMKSVTAE--------
--NEEPSETDE--------------ENICMKVLLQAVLPFDLLQDRKKRIDFFNKLVANS------------
------------------------------------NLET---TPKVVRDAAFALGTLVVCEEALERELFIS
T-SYVPG----------------------M-EVTLSGRLKSLFSIYSKMK------R-------------KE
IG-I----------------N---------------------------------------------------
-KVY-----------------DAR---------------A-----------LRVI--------VG-------
DK----------------------------------------------------------------------
--------------------------------------------------------------------NGAL
HSQ----A---VQ---------------------------------CCYNLLN--------IVHRL------
----------------------WSP----------------I-DG-EFDDYIVN--PKPSG-----------
---------------------YQSLHTAVQGPD-N-------------------------------------
------------------------------------------------------------------------
---SP------------------------------LE-IQIRTQRMHECAEHGLAA----------------
------------------HWLYKE
>Capsicum_annum_XP_016551642.1/89-428
SLKL----------------------------CI-------------PILQSLPLAP---------------
----------------------------------------------DG----------------R-------
AP------------------------------------------------------------L---------
----------------------SR------------------------ALSVAVIL---------------A
D----------------------------LQMDAEVI---------------STGLLRE-------------
--------------------------------------------------------------------VLEA
GA-I--------------------------------------------------SIYDVRDRI---------
-----------------------------GTSTSHLLHE---------------------SLR--------V
KHMSLK------------------------------------------------------------------
------------------------------------------------------------------------
-------------VEV-----------------------------------LDD------------D-----
--------------------------SATALRK-----------FCL---T---------------YYDVRA
LVLDLAIKLDMMRHL---------------------------------------------------------
----------------------------------------------------------------DYL-PR--
----------------------------------------YRQQMIGLEVMKLHA-PLA-HAIGTNLLS---
-------LELEDLSFRYLFPYSYLYLDAWLR-----------------------------------------
-------------------------------------------SHESGNKPLI-------------------
------------------------------------------------------DVCKEQLLQSLKSDPLLT
E----IV----------------------S-KISVEGRYKSRYSTMKKLL------R-------------DG
RK-----------------LE---------------------------------------------------
-EVN-----------------DIL---------------G-----------LRVI--------L--------
TP----------------------------------------------------------------------
--------------LSGVD-----------------------------------------------------
---ESEMG---EK---------------------------------ACYRARE--------VVQSL------
----------------------WEE----------------I-PS-RSKDYILR--PKANG-----------
---------------------YKSLHMAVDTGE-N-------------------------------------
---------------GRT------------------------------------------------------
---RPL-----------------------------ME-IQIRTAEMDILASGGAAS----------------
------------------HALYKG
>Cucumis_melo_MELO3C025801.2.1/242-563
AFFE----------------------------AE-------------KA-----------------------
-----HRGQM----------------------------------RASG------------------------
DP-----------------------------------------------------------YL---------
----------------------EH------------------------CVETAVML---------------A
L----------------------------VGANSTVV---------------AAGLLHD-------------
--------------------------------------------------------------------TIDD
SF-V--------------------------------------------------THDYILGTF---------
-----------------------------GAEVADLVEG---------------------VSK--------L
SHLS-K-LARE-------------------------------------------------------------
-------------------------------------------HD---------------------------
------------TAE--------------------------------------R-------M----V-----
--------------------------EADRLHT-----------MFLA--M---------------A-DARA
VLVKLADRLHNMMTL---------------------------------------------------------
----------------------------------------------------------------DAL-PP--
----------------------------------------IKRQRFAKETMEIFV-PLA-NRLGIYTWK---
-------EQLENMCFKHLNLEQHEDLSSKL------------------------------------------
--------------------------------------------LGLYDEAII-------------------
------------------------------------------------------LSATQKLERALKDKGTSY
H--------------------------------DVTGRHKSVYSIHRKML------K-------------KN
LT-V----------------N---------------------------------------------------
-EIH-----------------DIH---------------G-----------LRLI--------V--------
EN----------------------------------------------------------------------
------------------------------------------------------------------------
-----------EE---------------------------------DCYEALR--------IVHQL------
----------------------WPN----------------I-PG-KLKDYISK--PKLNG-----------
---------------------YQSIHTVVRGEG-D-------------------------------------
------------------------------------------------------------------------
---VP------------------------------LE-VQIRTKEMHLQAEFGFAA----------------
------------------HWRYKE
>Cucumis_melo_MELO3C024870.2.1/146-579
AIEF----------------------------AK-------------KA-----------------------
-----HHGQM----------------------------------RKTG------------------------
DP-----------------------------------------------------------YL---------
----------------------TH------------------------CIHTGKIL---------------A
ALVP-----------------------PTGNRAVDTV---------------VAGILHD-------------
--------------------------------------------------------------------IVDD
TC-Q--------------------------------------------------NLHSIEEEF---------
-----------------------------GDEVAKLVAG---------------------VSR--------L
SYIN-QLLRRH-------RRVNL-------------------------------------------------
-------------------------------------------N----------------------------
------------PGS------------------------------------LGH------------E-----
--------------------------EANKLRV-----------MLLG--M---------------VDDPRV
VLIKLADRLHNMRTI---------------------------------------------------------
----------------------------------------------------------------YAL-PL--
----------------------------------------PKAQAVAQETLVIWC-SLA-SRLGLWALK---
-------AELEDLCFAVLQPQMFLKLRTELASMSMPSSRAGSSRKISARDDFPS-LDSSSSTCC--------
--HSMPITVTD--------------EATNMKELLEAVVPFDILADRRKRTSYLSNLQKSI------------
------------------------------------HACI---QPKVVQEARNALAALVVCEEALEQELIIS
A-SYVPG----------------------M-EVTLSSRLKSLYSIYSKMK------R-------------KD
VS-I----------------D---------------------------------------------------
-KVY-----------------DAR---------------A-----------LRVV--------VG-------
DK----------------------------------------------------------------------
--------------------------------------------------------------------NGTL
HGP----A---VQ---------------------------------CCYSLLA--------TVHKL------
----------------------WPP----------------I-DG-EFDDYIVN--PKPSG-----------
---------------------YQSLHTAVLGPD-N-------------------------------------
------------------------------------------------------------------------
---SP------------------------------LE-VQIRTQRMHEYAEHGLAA----------------
------------------HWLYKE
>Cucumis_melo_MELO3C006759.2.1/184-520
TLKL----------------------------SI-------------PILQSLPLLP---------------
----------------------------------------------DG----------------R-------
SP------------------------------------------------------------L---------
----------------------SK------------------------ALCVALIL---------------A
D----------------------------LQMDAEVI---------------SAGILRE-------------
--------------------------------------------------------------------VMEA
GG-I--------------------------------------------------SLQEVKNQI---------
-----------------------------GISTAHLLHE---------------------SLR--------V
KHIPSR------------------------------------------------------------------
------------------------------------------------------------------------
-------------VDI-----------------------------------FDD------------D-----
--------------------------SSAALRK-----------FCL---T---------------YYDIRA
LILDLALKLDMMRNL---------------------------------------------------------
----------------------------------------------------------------QSL-PR--
----------------------------------------YQQQMVSLEVLKIHA-PLA-FAVGANFLS---
-------LQLEDLSFRYLFPCSYFYVDSWLR-----------------------------------------
-------------------------------------------SHESGSTSLI-------------------
------------------------------------------------------ETYKDQLAQSLKNDPILT
N----MV----------------------E-DISVKGRYKSRSSTMKKLL------K-------------DG
RK-----------------LE---------------------------------------------------
-EVN-----------------DIL---------------G-----------LRVI--------L--------
KP----------------------------------------------------------------------
--------------KAG-------------------------------------------------------
----TDMG---ER---------------------------------ACYRACE--------IIKSQ------
----------------------WKE----------------I-PH-RTKDYIAS--PKPNG-----------
---------------------YKSLHMAVDVSN-E-------------------------------------
---------------SQT------------------------------------------------------
---KPL-----------------------------ME-IQIRTTEMDKLAAGGTAS----------------
------------------HSLYKG
>Cucumis_melo_MELO3C024351.2.1/232-553
AFYE----------------------------AE-------------KA-----------------------
-----HRGQM----------------------------------RASG------------------------
DP-----------------------------------------------------------YL---------
----------------------QH------------------------CVETAMLL---------------A
T----------------------------IGANSTVV---------------AAGLLHD-------------
--------------------------------------------------------------------ALDD
SF-M--------------------------------------------------CYDYILGSV---------
-----------------------------GAGVADLVEE---------------------VSQ--------L
SHLS-K-LARE-------------------------------------------------------------
-------------------------------------------NN---------------------------
------------TAN--------------------------------------K-------T----V-----
--------------------------EADRLHT-----------MFLA--M---------------A-DTRA
VLVKLADRLHNMMTL---------------------------------------------------------
----------------------------------------------------------------DAL-PL--
----------------------------------------AKRLRFAKETMEIFV-PLA-NRLGILSWK---
-------EQLENLCFKHLHPEEHKELSSKL------------------------------------------
--------------------------------------------VDSFDSERI-------------------
------------------------------------------------------TSAIEKLDQALKNEGISY
H--------------------------------LLSGRNKSLYSIYLKML------R-------------KK
LT-M----------------D---------------------------------------------------
-EIH-----------------DIH---------------G-----------IRLI--------V--------
KN----------------------------------------------------------------------
------------------------------------------------------------------------
-----------EE---------------------------------DCQKALR--------IVHQL------
----------------------WSE----------------V-PG-RCKDYISR--PKFNG-----------
---------------------YRSLHTVVMGED-M-------------------------------------
------------------------------------------------------------------------
---AH------------------------------LE-VQIRTKEMHLQAEFGIAA----------------
------------------HWRYKE
>Cucumis_melo_MELO3C017941.2.1/153-499
ALKL----------------------------AF-------------EA-----------------------
-----HDGQK----------------------------------RRSG------------------------
EP-----------------------------------------------------------FI---------
----------------------IH------------------------PVEVARIL---------------G
E----------------------------LELDWETI---------------AAGLLHD-------------
--------------------------------------------------------------------TVED
TDFV--------------------------------------------------TFEKIEEEF---------
-----------------------------GATVRHIVEG---------------------ETK--------V
SKLG-K-LKC--------KNER--------------------------------------------------
--------------------------------------------N---------------------------
------------SVQ--------------------------------------D------------V-----
--------------------------KADDLRQ-----------MFLA--M---------------TEEVRV
IIVKLADRLHNMRTL---------------------------------------------------------
----------------------------------------------------------------SHM-PP--
----------------------------------------HKQSSIARETLQVFA-PLA-KLLGMYQIK---
-------SELENLSFMYTNPEDYSKVKRRVA-----------------------------------------
-------------------------------------------DLSKEHEKEL-------------------
------------------------------------------------------IEAKKILMKKIEEDQFLD
L----MT----------------------L-RTEVRSVCKEPYSIYKAVL------K-------------SQ
CS-I----------------S---------------------------------------------------
-EVN-----------------QIA---------------Q-----------LRII--------I--------
QP----------------------------------------------------------------------
--------------KQCIGV-------------------------------------------------GPL
CSP--------QQ---------------------------------ICYHVLG--------LVHGI------
----------------------WTP----------------I-PR-AMKDYIAT--PKPNG-----------
---------------------YQSLHTTVIPFL-Y-------------------------------------
---------------ESM------------------------------------------------------
---FR------------------------------LE-VQIRTEEMDLIAERGIAS----------------
------------------HYCGGG
>Medicago_truncatula_Medtr4g123930/95-434
SLKL----------------------------SI-------------PVLQTSPLTP---------------
----------------------------------------------DG----------------R-------
SP------------------------------------------------------------L---------
----------------------SK------------------------ALSIAMLL---------------A
D----------------------------LQMDAEVI---------------SAGILRE-------------
--------------------------------------------------------------------VLEV
GE-L--------------------------------------------------NLHEIRSQI---------
-----------------------------GSATAHLLHE---------------------SLR--------V
KNFASR------------------------------------------------------------------
------------------------------------------------------------------------
-------------VDI-----------------------------------LDD------------E-----
--------------------------NAAALRK-----------FCL---T---------------YYDIRA
LILDLALKLDMMRHL---------------------------------------------------------
----------------------------------------------------------------GHL-PR--
----------------------------------------YQQQIISLQVMKIYA-PLA-HAVGTNYIS---
-------LELEDLSFQYLFPYSYLYVDTWLR-----------------------------------------
-------------------------------------------SQETGGISLI-------------------
------------------------------------------------------DVYKDELLESLKSDPILA
E----LV----------------------D-DISVKGRYKSRYSTMKKLL------K-------------DG
RR-----------------PE---------------------------------------------------
-DVN-----------------DVL---------------G-----------LRVV--------L--------
NP----------------------------------------------------------------------
--------------KSREN-----------------------------------------------------
---ALEAG---ER---------------------------------ACYRAHQ--------IIQSM------
----------------------WKE----------------I-PS-RTKDYISR--PKGNG-----------
---------------------YRSLHMAVDVSE-I-------------------------------------
---------------GRT------------------------------------------------------
---RPL-----------------------------ME-IQIRTTEMDRLAVGGMAS----------------
------------------HSLYKA
>Medicago_truncatula_Medtr5g007870/132-565
AIAF----------------------------AT-------------KA-----------------------
-----HLGQI----------------------------------RKTG------------------------
DP-----------------------------------------------------------YL---------
----------------------AH------------------------CIHTGRIL---------------A
ALVP-----------------------SSGKRAVETI---------------VAGILHD-------------
--------------------------------------------------------------------VVDD
TC-Q--------------------------------------------------SLQDIEAEF---------
-----------------------------GDDVAELVAG---------------------VSR--------L
SYIN-QLLRRH-------RRVNV-------------------------------------------------
-------------------------------------------N----------------------------
------------QGV------------------------------------LGQ------------E-----
--------------------------EASNLRG-----------MLLG--M---------------IDDPRV
VLIKLADRLHNMRTI---------------------------------------------------------
----------------------------------------------------------------YAL-PM--
----------------------------------------HKAQAVAEETLIIWC-SLA-SRLGLWALK---
-------AELEDLCFAVLQPQIFQSMRADLASMWSPSARIGSSGRLYLKGNLIP-LAEKSSTSF--------
--YNKSLAFNE--------------GLCSMKDLLEAVVPFDVLLDRRKRANFLYSIANNV------------
------------------------------------ETCT---KPKVVQDAGLALASLVICEEALERELIIS
A-SYVPG----------------------M-EVTLSSRLKSLYSIYSKMK------R-------------KD
TS-I----------------D---------------------------------------------------
-KVY-----------------DAR---------------A-----------LRVV--------VG-------
DK----------------------------------------------------------------------
--------------------------------------------------------------------NGAL
HGP----A---VQ---------------------------------CCYSLLD--------IVHRL------
----------------------WTP----------------I-DG-EFDDYIIN--PKPSG-----------
---------------------YQSLHTAVEGPD-N-------------------------------------
------------------------------------------------------------------------
---SP------------------------------LE-VQIRTQRMHEYAEHGLAA----------------
------------------HWLYKE
>Medicago_truncatula_Medtr7g108940/151-497
AFTL----------------------------AF-------------KA-----------------------
-----HDGQK----------------------------------RRSG------------------------
EP-----------------------------------------------------------FI---------
----------------------IH------------------------PVEVARIL---------------G
E----------------------------LELDWESI---------------AAGLLHD-------------
--------------------------------------------------------------------TVED
TDVV--------------------------------------------------TFERIEEEF---------
-----------------------------GATVRHIVEG---------------------ETK--------V
SKLG-K-LKY--------KNEN--------------------------------------------------
--------------------------------------------D---------------------------
------------SVQ--------------------------------------D------------V-----
--------------------------KAEDLRQ-----------MFLA--M---------------TEEVRV
IIVKLADRLHNMRTL---------------------------------------------------------
----------------------------------------------------------------SHM-PP--
----------------------------------------HKQNSIAMETLQVFA-PLA-KLLGMYQIK---
-------SELENLSFMYTNPEDYAKVKRRVA-----------------------------------------
-------------------------------------------DLFKEHEKDL-------------------
------------------------------------------------------LEANKILLKKIQDDQFLD
L----MT----------------------V-KTEVRAVCKEPYSVYKAVL------K-------------SK
SL-I----------------N---------------------------------------------------
-EIN-----------------QIA---------------Q-----------LRII--------I--------
KP----------------------------------------------------------------------
--------------KPCVGV-------------------------------------------------GPL
CSP--------QL---------------------------------ICYHVLG--------LIHGI------
----------------------WTP----------------I-PR-SVKDYIAT--PKPNG-----------
---------------------YKSLHSTVIPFL-Y-------------------------------------
---------------ESM------------------------------------------------------
---FR------------------------------LE-IQIRTEEMDLIAERGIAA----------------
------------------HYSGRE
>Medicago_truncatula_Medtr8g020880/226-547
AFCE----------------------------AE-------------KA-----------------------
-----HRGQM----------------------------------RASG------------------------
DP-----------------------------------------------------------YL---------
----------------------QH------------------------CLETAVLL---------------A
L----------------------------IGANSTVV---------------AAGLLHD-------------
--------------------------------------------------------------------TVDD
AF-L--------------------------------------------------TYDYIYGMF---------
-----------------------------GAGVADLVEG---------------------VSK--------L
SHLS-K-LARD-------------------------------------------------------------
-------------------------------------------NN---------------------------
------------TAS--------------------------------------K-------S----V-----
--------------------------EADRLHT-----------MFLA--M---------------A-DARA
VLIKLADRLHNMMTL---------------------------------------------------------
----------------------------------------------------------------DAL-PV--
----------------------------------------AKQQRFAKETLEIFA-PLA-NRLGIANWK---
-------DQLENLCFKHLNPVQHKELSSKL------------------------------------------
--------------------------------------------VESYDDAMI-------------------
------------------------------------------------------ASAIERLEQALKDEGISY
H--------------------------------VISGRHKSLYSVYCKIL------K-------------KK
LT-I----------------D---------------------------------------------------
-DIH-----------------DIY---------------G-----------LRLI--------V--------
DK----------------------------------------------------------------------
------------------------------------------------------------------------
-----------EE---------------------------------DCYKALK--------VVHRL------
----------------------WSE----------------V-HG-KLKDYIRF--PKFNG-----------
---------------------YQSLHTVVMGEG-K-------------------------------------
------------------------------------------------------------------------
---VP------------------------------LE-VQVRTKDMHLQAEFGFAA----------------
------------------HWRYKE
>Hordeum_vulgare_HORVU5Hr1G061710/172-493
AFFE----------------------------AE-------------KA-----------------------
-----HHGQT----------------------------------RASG------------------------
DP-----------------------------------------------------------FL---------
----------------------QH------------------------CVETAVLL---------------A
K----------------------------IGASATVV---------------SAGLLHD-------------
--------------------------------------------------------------------TIDD
SF-V--------------------------------------------------DYDHIFHMF---------
-----------------------------GAGVADLVEG---------------------VSK--------L
SHLS-K-LARD-------------------------------------------------------------
-------------------------------------------NN---------------------------
------------TAS--------------------------------------R-------T----A-----
--------------------------EADRLHT-----------MLLA--M---------------A-DARA
VLIKLADRVHNMRTL---------------------------------------------------------
----------------------------------------------------------------EAL-PL--
----------------------------------------VKQQRFAKETMEIFV-PLA-NRLGIASWK---
-------DQLENLCFKHLNPEEHKELSSKF------------------------------------------
--------------------------------------------AETFDEALI-------------------
------------------------------------------------------TSAVDTLDEGLREAGISY
H--------------------------------NLSGRNKNLYSVYSKMQ------K-------------KN
LT-M----------------D---------------------------------------------------
-EVH-----------------DIH---------------G-----------LRLV--------V--------
DK----------------------------------------------------------------------
------------------------------------------------------------------------
-----------EE---------------------------------DCYRALD--------VVHKL------
----------------------WPQ----------------V-DG-RFKDYISL--PKLNG-----------
---------------------YRSLHTVVMSDG-D-------------------------------------
------------------------------------------------------------------------
---HT------------------------------FE-VQIRTKEMHLQAEYGFAA----------------
------------------HWRYKE
>Hordeum_vulgare_HORVU6Hr1G067890/115-550
AIVF----------------------------AS-------------TA-----------------------
-----HIGQF----------------------------------RRTG------------------------
DP-----------------------------------------------------------YV---------
----------------------TH------------------------CIHTGKIL---------------A
ALVP-----------------------STGERAINTV---------------VAGILHD-------------
--------------------------------------------------------------------VIDD
TT-E--------------------------------------------------NLKSVAEQF---------
-----------------------------GDDVASLVSG---------------------VSK--------L
SYIN-QLLRRH-------RQKNT-------------------------------------------------
-------------------------------------------G----------------------------
------------GST------------------------------------LTS------------E-----
--------------------------EANNLRA-----------MLLG--M---------------VDDPRV
VLIKLADRLHNMRTI---------------------------------------------------------
----------------------------------------------------------------YAL-PI--
----------------------------------------PKAEAVAQETLAVWC-SLA-SRLGVWALK---
-------AELEDLCFAVLQPQVFKKIRSELTSMWNSTSKDKSMRRSSIRSDLLASTKEVQTTSS--------
--NDLFSSNDQ--------------EQSNMEDLLQAVLPFDLFLDRRRRSDFLNNLQSSS------------
------------------------------------EASI--RKPKIVDDAAIALTSLAACEEELQQELLIT
T-SYIPG----------------------M-EVRLSSRLKSLYSIYCKMK------R-------------KH
VG-I----------------R---------------------------------------------------
-QVY-----------------DAR---------------A-----------LRVI--------VG-------
DK----------------------------------------------------------------------
--------------------------------------------------------------------NGAL
HGP----A---VR---------------------------------SCYNILD--------IVHRL------
----------------------WTP----------------I-DG-EFDDYIIN--PKGSG-----------
---------------------YQSLHTAVQASD-S-------------------------------------
------------------------------------------------------------------------
---SP------------------------------LE-VQIRTQRMHEYAEYGLAA----------------
------------------HWLYKE
>Hordeum_vulgare_HORVU4Hr1G047070/301-649
ALKL----------------------------AY-------------EA-----------------------
-----HNGQK----------------------------------RRSG------------------------
EP-----------------------------------------------------------FI---------
----------------------IH------------------------PVEVARIL---------------G
E----------------------------HELDWESI---------------AAGLLHD-------------
--------------------------------------------------------------------TVED
TDMV--------------------------------------------------TFEAIQNEF---------
-----------------------------GATVCRIVEG---------------------ETK--------V
SKLG-K-LQC--------KNEG--------------------------------------------------
--------------------------------------------S---------------------------
------------SKQ--------------------------------------D------------V-----
--------------------------KAEDLRQ-----------MFLA--M---------------TEEVRV
IIVKLADRLHNMRTL---------------------------------------------------------
----------------------------------------------------------------THM-PQ--
----------------------------------------HKQYAIAMETLQVFA-PLA-KLLGMYQIK---
-------SELEYLSFMYMNPGDFAELRKRVE-----------------------------------------
-------------------------------------------DIFKAHEQEL-------------------
------------------------------------------------------EEANKTLKQKIAEDQFLD
L----VS----------------------V-ETEVRSVCKELYSIYKTAL------K-------------SK
SS-L----------------N---------------------------------------------------
-EVN-----------------QVAQ-------------IQ-----------LRII--------I--------
KP----------------------------------------------------------------------
--------------KSCNGV-------------------------------------------------GPL
CTA--------QQ---------------------------------ICYHVLG--------LVHCI------
----------------------WTP----------------I-PQ-AVKDYIAT--PKPNG-----------
---------------------YQSLHTTVIPFL-N-------------------------------------
---------------ESM------------------------------------------------------
---FH------------------------------LE-VQIRTEDMDLIAERGIAA----------------
------------------HYSGIG
>Hordeum_vulgare_HORVU2Hr1G031740/1-285
------------------------------------------------------------------------
------------------------------------------------------------------------
HP----------------------------------------------------------------------
------------------------------------------------------------------------
-----------------------------------VI---------------AAGLLHD-------------
--------------------------------------------------------------------TVDD
AG-L--------------------------------------------------DYGYISEQF---------
-----------------------------GAGVADLVKG---------------------VSN--------L
SHLS-K-LARR-------------------------------------------------------------
-------------------------------------------ND---------------------------
------------TAS--------------------------------------R-------I----D-----
--------------------------EADRLRT-----------VFLA--M---------------E-DARA
VLIKLADRLHNMRTL---------------------------------------------------------
----------------------------------------------------------------DSL-PK--
----------------------------------------IKQQCFAKETLEIFA-PLA-NQLGILNWK---
-------EQLENLCFKHLYPEQYEELSSNL------------------------------------------
--------------------------------------------HQFYNRDMI-------------------
------------------------------------------------------AAAIRRLEQALQVRGLSY
R--------------------------------SISGRHKSIYSIYSKMT------R-------------KK
LD-M----------------D---------------------------------------------------
-EIY-----------------DVH---------------G-----------VRVI--------L--------
EN----------------------------------------------------------------------
------------------------------------------------------------------------
-----------KA---------------------------------DCFTTLE--------VVNHL------
----------------------WPR----------------I-PG-KFKDYVSS--PKSNG-----------
---------------------YQSLHTVVLSEE-T-------------------------------------
------------------------------------------------------------------------
---LP------------------------------LE-IQIRTADMHLQAEFGIAA----------------
------------------HWRYKE
>Populus_trichocarpa_Potri.001G168200/236-556
AFHE----------------------------AE-------------KA-----------------------
-----HRGQM----------------------------------RASG------------------------
DP-----------------------------------------------------------YL---------
----------------------QH------------------------CVETAVLL---------------A
I----------------------------IGANSTVV---------------AAGLLHD-------------
--------------------------------------------------------------------TLDD
SF-I--------------------------------------------------SYDHIFKTF---------
-----------------------------GAGVADLVEG---------------------VSK--------L
SQLS-K-LARE-------------------------------------------------------------
-------------------------------------------NN---------------------------
------------TAS--------------------------------------K-------T----V-----
--------------------------EADRLHT-----------MFLA--M---------------A-DARA
VLIKLADRLHNMMTL---------------------------------------------------------
----------------------------------------------------------------DAL-PL--
----------------------------------------VKQQRFAKETSEIFA-PLA-NRLGISSWK---
-------EQLENLCFKHLNPDQHKDLSARL------------------------------------------
--------------------------------------------VDSFDEAMI-------------------
------------------------------------------------------ASAKEKLEKALTDEAISY
D---------------------------------LSGRHKSLYSTYCKML------K-------------KK
LN-M----------------D---------------------------------------------------
-QIH-----------------DIH---------------G-----------LRLI--------V--------
EN----------------------------------------------------------------------
------------------------------------------------------------------------
-----------NE---------------------------------DCYRALR--------VVQRL------
----------------------WSE----------------V-PG-KFKDYINN--PKFNG-----------
---------------------YRSLHTVVMGEG-T-------------------------------------
------------------------------------------------------------------------
---VP------------------------------LE-VQIRTREMHLQAEFGFAA----------------
------------------HWRYKE
>Populus_trichocarpa_Potri.003G066000/238-558
AFYE----------------------------AE-------------KA-----------------------
-----HRGQM----------------------------------RASG------------------------
DP-----------------------------------------------------------YL---------
----------------------EH------------------------CVETAVLL---------------A
I----------------------------IGANSSVV---------------AAGLLHD-------------
--------------------------------------------------------------------SLDD
SF-L--------------------------------------------------SYDYIFKTF---------
-----------------------------GAGVADLVEG---------------------VSK--------L
SQLS-K-LARE-------------------------------------------------------------
-------------------------------------------NN---------------------------
------------TAS--------------------------------------K-------T----V-----
--------------------------EADRLHT-----------MFLA--M---------------A-DARA
VLIKLADRLHNMITL---------------------------------------------------------
----------------------------------------------------------------DAL-PL--
----------------------------------------VKQQRFAKETMQIFA-PLA-NRLGISTWK---
-------EQLETLCFKHLNPDQHRHLSARL------------------------------------------
--------------------------------------------VESFDEAMI-------------------
------------------------------------------------------ASTKEKLDKALTDEAISY
N---------------------------------LHGRHKSLYSIHCKMS------K-------------KK
LN-M----------------D---------------------------------------------------
-QIH-----------------DIH---------------G-----------LRLI--------V--------
EN----------------------------------------------------------------------
------------------------------------------------------------------------
-----------KE---------------------------------DCYRALR--------VVHCL------
----------------------WSE----------------V-PG-QFKDYITN--PKFNG-----------
---------------------YRSLHTVVMGEG-T-------------------------------------
------------------------------------------------------------------------
---VP------------------------------LE-VQIRTKEMHLQAEFGFAA----------------
------------------HWRYKE
>Populus_trichocarpa_Potri.010G002400/89-424
ALKL----------------------------SI-------------PILQNLPLSP---------------
----------------------------------------------DH----------------R-------
SP------------------------------------------------------------L---------
----------------------NK------------------------ALSLALLL---------------A
D----------------------------LQMDAEVI---------------SAGILMQ-------------
--------------------------------------------------------------------VFET
SA-I--------------------------------------------------TIREVRDKI---------
-----------------------------GSGTAHLLHE---------------------SWR--------M
KNSPSR------------------------------------------------------------------
------------------------------------------------------------------------
-------------IEV-----------------------------------LDD------------D-----
--------------------------SAYALRK-----------FCL---T---------------YYDIRA
VILELATKLDMMRHL---------------------------------------------------------
----------------------------------------------------------------DYL-PR--
----------------------------------------YQQQMLSLQVMKIYA-PLA-HAVGTNWLS---
-------LELEDLSFRYLFPYSYLYVDTWLR-----------------------------------------
-------------------------------------------SHVTGGRPLI-------------------
------------------------------------------------------DMYVEELRQSLKADPVLA
D----MV----------------------E-DVLVKGRYKSRYSMMKKLL------K-------------DG
RK-----------------PE---------------------------------------------------
-EVN-----------------DVL---------------G-----------LRVV--------L--------
KP----------------------------------------------------------------------
--------------KSG-------------------------------------------------------
-----EIG---EK---------------------------------ACYRTCG--------IVRSL------
----------------------WNE----------------I-PH-RTKDYIAR--PKANG-----------
---------------------YRSLHMAVDVSD-N-------------------------------------
---------------GKT------------------------------------------------------
---RPL-----------------------------ME-IQIRTVDMDLLAVGGTAS----------------
------------------HSLYKG
>Populus_trichocarpa_Potri.013G089000/9-436
AIAF----------------------------AK-------------KA-----------------------
-----HHGQF----------------------------------RKTG------------------------
DP-----------------------------------------------------------YF---------
----------------------TH------------------------CIHTARIL---------------A
MLVP-----------------------STGKRAIDTL---------------VAGILHD-------------
--------------------------------------------------------------------VVED
TS-E--------------------------------------------------SLLSIEENF---------
-----------------------------GEDVAKLVAG---------------------VSK--------I
SYIN-QLLRRH-------RRLNV-------------------------------------------------
-------------------------------------------N----------------------------
------------QGT------------------------------------LGH------------D-----
--------------------------EANNLRV-----------MLLG--M---------------VNDPRV
VLIKLADRLHNMRTI---------------------------------------------------------
----------------------------------------------------------------YAL-QP--
----------------------------------------SKARAVAEETLLIWC-SLA-SRLGLWALK---
-------AELEDLCFAVLQPQLFQKMRADLSSMWSSSNRPGYLRRIIA-------WNEKNSTLG--------
--CENSVTIDK--------------DVSTMKDLLEAVVPFDILLDRRKRSKFLNDLGLTS------------
------------------------------------ETQT---RPKVVQDAGIALASLAVCEEMLERELFIS
T-SYVPG----------------------M-EVTLSSRLKSLYSIYSKMK------R-------------KD
VS-I----------------N---------------------------------------------------
-KVY-----------------DAR---------------A-----------LRVV--------VG-------
DK----------------------------------------------------------------------
--------------------------------------------------------------------NGTL
HGP----A---IQ---------------------------------CCYSLLD--------IVHRL------
----------------------WTP----------------I-DG-ELDDYIIN--PKPSG-----------
---------------------YQSLHTAVQGPD-N-------------------------------------
------------------------------------------------------------------------
---AP------------------------------LE-VQIRTQKMHEYAEHGLAA----------------
------------------HWLYKE
>Populus_trichocarpa_Potri.014G126700/154-500
ALKL----------------------------AF-------------EA-----------------------
-----HDGQK----------------------------------RRSG------------------------
EP-----------------------------------------------------------FI---------
----------------------IH------------------------PVEVARIL---------------G
E----------------------------LELDWESI---------------AAGLLHD-------------
--------------------------------------------------------------------TVED
TNVV--------------------------------------------------TFERIEEEF---------
-----------------------------GPIVRHIVEG---------------------ETK--------V
SKLG-K-LKC--------KNEN--------------------------------------------------
--------------------------------------------E---------------------------
------------SVQ--------------------------------------D------------V-----
--------------------------KADDLRQ-----------MFLA--M---------------TEEVRV
IIVKLADRLHNMRTL---------------------------------------------------------
----------------------------------------------------------------SHM-PL--
----------------------------------------HKQSSIAMETLQVFA-PLA-KLLGMYQIK---
-------SELENLSFMYTNAEDYAKVKRRVA-----------------------------------------
-------------------------------------------DLYKEHEKEL-------------------
------------------------------------------------------EEANKILKKKIEEDQFLD
L----LT----------------------V-KTDVRAVCKEPYSIYRAVL------K-------------SK
GS-I----------------N---------------------------------------------------
-EVN-----------------QIA---------------Q-----------LRII--------I--------
QP----------------------------------------------------------------------
--------------KPCIGA-------------------------------------------------GPL
CSP--------QQ---------------------------------ICYHVLG--------LVHGI------
----------------------WTP----------------I-PR-AMKDYIAT--PKPNG-----------
---------------------YQSLHTTVIPFL-Y-------------------------------------
---------------ESM------------------------------------------------------
---FR------------------------------LE-VQIRTEEMDLIAERGIAA----------------
------------------HYSGRV
>Ricinus_communis_29706.m001275/120-429
------------------------------------------------------------------------
---------M----------------------------------RASG------------------------
DP-----------------------------------------------------------YL---------
----------------------QH------------------------CVETAVLL---------------A
M----------------------------IGANSTVV---------------AAGLLHD-------------
--------------------------------------------------------------------TLDD
SF-L--------------------------------------------------SYDYIFRTF---------
-----------------------------GAGVADLVEG---------------------VSK--------L
SHLS-K-LARE-------------------------------------------------------------
-------------------------------------------NN---------------------------
------------TAD--------------------------------------K-------T----V-----
--------------------------EADRLHT-----------MFLA--M---------------A-DARA
VLIKLADRLHNMKTL---------------------------------------------------------
----------------------------------------------------------------DAL-PL--
----------------------------------------VKQQRFAKETLEIFA-PLA-NRLGISSWK---
-------EQLENLCFKHLNPDKHRDLASRL------------------------------------------
--------------------------------------------VESFDEAVV-------------------
------------------------------------------------------TSATEKLEQALKDDDISY
H--------------------------------VLSGRHKSLYSIYCKML------K-------------KK
LN-M----------------D---------------------------------------------------
-EIH-----------------DIH---------------G-----------LRLI--------V--------
EN----------------------------------------------------------------------
------------------------------------------------------------------------
-----------EE---------------------------------DCYRALR--------VVHQL------
----------------------WSE----------------V-PG-KFKDYISR--PKFNG-----------
---------------------YQSLHTVVRAEG-M-------------------------------------
------------------------------------------------------------------------
---VP------------------------------LE-VQIRTKEMHLQAECGFAA----------------
------------------HWRYKE
>Ricinus_communis_29889.m003399/35-374
SLKL----------------------------SI-------------PILHHLPLLP---------------
----------------------------------------------DG----------------R-------
SP------------------------------------------------------------L---------
----------------------SK------------------------ALSVALLL---------------A
H----------------------------LQMDAEVI---------------SASILIQ-------------
--------------------------------------------------------------------VFEA
GA-I--------------------------------------------------SIREVRERI---------
-----------------------------STATAHLLNE---------------------SLR--------V
KSIPSR------------------------------------------------------------------
------------------------------------------------------------------------
-------------VEV-----------------------------------LDD------------E-----
--------------------------GAAALRK-----------FCL---T---------------YYDIRA
VILDLALKLDMMRHL---------------------------------------------------------
----------------------------------------------------------------DYL-PR--
----------------------------------------YQQQMLSLQVMKIHA-PLA-HAVGINYLS---
-------LELEDLSFRYLFPYSYLYVDTWLR-----------------------------------------
-------------------------------------------SHQTGTKSLI-------------------
------------------------------------------------------DIYVEELHQSLQADSILA
D----MV----------------------D-NISVKGRYKSRFSTMKKLL------K-------------DG
RK-----------------PE---------------------------------------------------
-EVN-----------------DVL---------------G-----------LRVI--------L--------
KP----------------------------------------------------------------------
--------------KSGVD-----------------------------------------------------
---MSEVG---EK---------------------------------ACYRTCE--------IIRSL------
----------------------WKE----------------M-PH-RTKDYIAQ--PKANG-----------
---------------------YRSLHMAVDISD-N-------------------------------------
---------------GKN------------------------------------------------------
---RPP-----------------------------ME-IQIRTMEMDMLAVDGTAS----------------
------------------HSLYKG
>Ricinus_communis_29986.m001651/156-502
ALEL----------------------------AF-------------EA-----------------------
-----HDGQK----------------------------------RRSG------------------------
EP-----------------------------------------------------------FI---------
----------------------VH------------------------PVEVARIL---------------G
E----------------------------LELDWESI---------------AAGLLHD-------------
--------------------------------------------------------------------TVED
TNVV--------------------------------------------------TFERIEEEF---------
-----------------------------GPTVRHIVEG---------------------ETK--------V
SKLG-K-LKC--------KNES--------------------------------------------------
--------------------------------------------D---------------------------
------------SAQ--------------------------------------D------------V-----
--------------------------KADDLRQ-----------MFLA--M---------------TEEVRV
IIVKLADRLHNMRTL---------------------------------------------------------
----------------------------------------------------------------SYM-PP--
----------------------------------------HKQSSIAMETLQVFA-PLA-KLLGMYQIK---
-------SELENLSFMYTKPEDYAKIKRRVA-----------------------------------------
-------------------------------------------DLYKEHEKEL-------------------
------------------------------------------------------LEANKILEKKIEEDQFLD
L----MT----------------------V-KTEVRSACKEPYSIYKAVL------K-------------SK
SS-I----------------C---------------------------------------------------
-EVN-----------------QIA---------------Q-----------LRII--------V--------
KP----------------------------------------------------------------------
--------------KPCVGV-------------------------------------------------GPF
CTP--------QQ---------------------------------ICYHVLG--------LVHGI------
----------------------WTP----------------I-PR-AMKDYIAT--PKPNG-----------
---------------------YQSLHTTVIPFL-Y-------------------------------------
---------------ESM------------------------------------------------------
---FR------------------------------LE-VQVRTEEMDLIAERGIAA----------------
------------------HYSGKV
>Ricinus_communis_30073.m002237/135-509
AIAF----------------------------AK-------------RA-----------------------
-----HHGQF----------------------------------RKTG------------------------
EP-----------------------------------------------------------YL---------
----------------------SH------------------------CIHTGRIL---------------A
MLVP-----------------------SAGKRAVDTV---------------VAGILHD-------------
--------------------------------------------------------------------VVDD
TQ-E--------------------------------------------------SLQSIEEEF---------
-----------------------------GEDVAKLVAG---------------------VSR--------L
SYIN-QLLRRH-------RRVTV-------------------------------------------------
-------------------------------------------N----------------------------
------------QSS------------------------------------LGQ------------E-----
--------------------------EANNLRV-----------MLLG--M---------------VDDPRV
VLIKLADRLHNMRTI---------------------------------------------------------
----------------------------------------------------------------YAL-PP--
----------------------------------------LKAQAVAQETLHIWC-SLA-SRLGLWALK---
-------AELEDLCFAVLQ-----------------------------------------------------
-------------------------------DLLEAVVPFDILLDRKKGTIFLNSLRKTS------------
------------------------------------DAQR---RPKVVQDAGIALASLIACEEALERELLIS
T-SYVPG----------------------M-EVTLSSRLKSLYSMYTKMK------R-------------KD
VG-I----------------D---------------------------------------------------
-KVY-----------------DAR---------------A-----------LRVV--------VG-------
DK----------------------------------------------------------------------
--------------------------------------------------------------------NGAL
HGP----A---IQ---------------------------------CCYSLLD--------IVHRL------
----------------------WTP----------------I-DG-EFDDYIVN--PKPSG-----------
---------------------YQSLHTAVQGPD-N-------------------------------------
------------------------------------------------------------------------
---AS------------------------------LE-VQIRTQKMHEYAEHGLAA----------------
------------------HWLYKE
>Sorghum_bicolor_Sobic.001G378100.2/1-243
------------------------------------------------------------------------
------------------------------------------------------------------------
------------------------------------------------------------------------
------------------------------------------------------------------------
------------------------------------------------------------------------
------------------------------------------------------------------------
------------------------------------------------------------------------
------------------------------------------------------------------------
------------------------------------------------------------------------
------------------------------------------------------------------------
------------------------------------------------------------------------
--------------------------------------------MFLA--M---------------TEEVRV
IIVKLADRLHNMRTL---------------------------------------------------------
----------------------------------------------------------------THM-PQ--
----------------------------------------HKQYAIAMETLQVFA-PLA-KLLGMYRIK---
-------SELEYLSFMYVNPTGFAELRKRVE-----------------------------------------
-------------------------------------------DLYKAHEQEL-------------------
------------------------------------------------------EEANRILRQKIVEDQFLD
L----VS----------------------V-ETEVRSVYKELYSIYKSTL------K-------------SK
SS-I----------------N---------------------------------------------------
-EVN-----------------QVA---------------Q-----------LRII--------I--------
KP----------------------------------------------------------------------
--------------KSCNGV-------------------------------------------------GPL
CTA--------QQ---------------------------------ICYHVLG--------LVHGI------
----------------------WTP----------------I-PQ-AVKDYIAT--PKPNG-----------
---------------------YQSLHTTVIPFL-N-------------------------------------
---------------ESM------------------------------------------------------
---FH------------------------------LE-VQIRTEDMDLIAERGIAA----------------
------------------HYSGRG
>Sorghum_bicolor_Sobic.002G217400.1/217-538
AFLE----------------------------AE-------------KA-----------------------
-----HRGQT----------------------------------RASG------------------------
EP-----------------------------------------------------------YL---------
----------------------QH------------------------CVETAVLL---------------A
K----------------------------IGANATVV---------------SAGLLHD-------------
--------------------------------------------------------------------TIDD
SF-I--------------------------------------------------DYDHIFHMF---------
-----------------------------GAGVADLVEG---------------------VSK--------L
SHLS-K-LARD-------------------------------------------------------------
-------------------------------------------NN---------------------------
------------TAS--------------------------------------R-------T----V-----
--------------------------EADRLHT-----------MLLA--M---------------A-DARA
VLIKLADRLHNMKTL---------------------------------------------------------
----------------------------------------------------------------EAL-SL--
----------------------------------------VKQQRFAKETKEIFV-PLA-NRLGIASWK---
-------DQLENLCFKYLNPEEYKELSSKL------------------------------------------
--------------------------------------------TESFDEELI-------------------
------------------------------------------------------TSAVGKLDKGLRDAGVSY
H--------------------------------NLSGRHKSLYSIHSKML------K-------------KN
LT-M----------------E---------------------------------------------------
-EIH-----------------DIH---------------G-----------LRLV--------V--------
DT----------------------------------------------------------------------
------------------------------------------------------------------------
-----------VE---------------------------------DCYEALC--------VVHKL------
----------------------WPR----------------V-TG-RFKDYISR--PKLNG-----------
---------------------YRSLHTVVMSEG-V-------------------------------------
------------------------------------------------------------------------
---HP------------------------------FE-VQIRTKEMHLQAEYGFAA----------------
------------------HWRYKE
>Sorghum_bicolor_Sobic.002G372300.2/107-428
AFAA----------------------------AE-------------AA-----------------------
-----HRGQV----------------------------------RASG------------------------
DP-----------------------------------------------------------YL---------
----------------------QH------------------------CVETAALL---------------A
E----------------------------IGAGPAVV---------------AAGLLHD-------------
--------------------------------------------------------------------TVDD
AG-L--------------------------------------------------GYGFISEHF---------
-----------------------------GAGVADLVKG---------------------VSK--------L
SHLS-K-LARR-------------------------------------------------------------
-------------------------------------------NN---------------------------
------------TAS--------------------------------------R-------I----D-----
--------------------------EADRLRI-----------VFLA--M---------------E-DARA
VLIKLADRLHNMRTL---------------------------------------------------------
----------------------------------------------------------------DSL-PK--
----------------------------------------NKQQSFAKETLEIFA-PLA-NQLGILNWK---
-------EQLENLCFKYLCPDKFDELSTSL------------------------------------------
--------------------------------------------TEFYNRDMI-------------------
------------------------------------------------------AAATRRLEQALQVRGLSY
Y--------------------------------AIYGRHKSLYSIYSKMA------R-------------KK
LV-M----------------D---------------------------------------------------
-EIY-----------------DIH---------------G-----------VRVI--------L--------
EN----------------------------------------------------------------------
------------------------------------------------------------------------
-----------KA---------------------------------DCFAALE--------IIHHL------
----------------------WPR----------------I-PG-KFKDYINS--PKPNR-----------
---------------------YQSLHTVVLTEE-T-------------------------------------
------------------------------------------------------------------------
---LP------------------------------LE-IQIRTRDMHLQAEFGIAA----------------
------------------HWRYKE
>Sorghum_bicolor_Sobic.004G271600.1/145-580
AIEF----------------------------AS-------------TA-----------------------
-----HLGQF----------------------------------RRTG------------------------
DP-----------------------------------------------------------YV---------
----------------------TH------------------------CIHTGKIL---------------A
ALVP-----------------------STGERAVNTV---------------VAGILHD-------------
--------------------------------------------------------------------VVCD
TS-E--------------------------------------------------SLKSIEEQF---------
-----------------------------GDDVASLVSG---------------------VSK--------L
SYIN-QLLRRH-------RQKNT-------------------------------------------------
-------------------------------------------G----------------------------
------------GST------------------------------------LTS------------E-----
--------------------------EANNLRV-----------MLLG--M---------------VDDPRV
VLIKLADRLHNMRTI---------------------------------------------------------
----------------------------------------------------------------YAL-PV--
----------------------------------------PKAEAVAQETLAVWC-SLA-SRLGVWALK---
-------AELEDLCFAVLQPQVFKKIRSELTLMWSRTGKSKNMRRSSIRNELLASMKDGHMTSI--------
--NDLFSSCNQ--------------EKPNMKDLLQAVLPFDIFLDRKRRSYFLRNLNNNS------------
------------------------------------GESI--PNPKIVDDAAVALASLASCEEELERELLIS
T-SYIPG----------------------M-EVTLSSRLKSLYSIYCKMK------R-------------KD
KG-L----------------R---------------------------------------------------
-QVY-----------------DAR---------------A-----------LRVI--------VG-------
DK----------------------------------------------------------------------
--------------------------------------------------------------------NGAM
HGP----A---VR---------------------------------SCYSILD--------IVHRL------
----------------------WTP----------------I-DG-EFDDYIIN--PKGSG-----------
---------------------YRSLHTAVQASD-S-------------------------------------
------------------------------------------------------------------------
---SP------------------------------LE-VQIRTQRMHEYAEHGLAA----------------
------------------HWLYKE
>Sorghum_bicolor_Sobic.007G150100.1/226-547
AFFE----------------------------AE-------------RA-----------------------
-----HRGQK----------------------------------RASG------------------------
DP-----------------------------------------------------------YL---------
----------------------QH------------------------CVETAVHL---------------A
N----------------------------IGANATVV---------------SAGLLHD-------------
--------------------------------------------------------------------TIDD
SF-M--------------------------------------------------DYDHIFRMF---------
-----------------------------GAGVADLVEG---------------------VSK--------L
SHLS-K-LARD-------------------------------------------------------------
-------------------------------------------NN---------------------------
------------TAS--------------------------------------R-------T----V-----
--------------------------EADRLHT-----------MFLA--M---------------A-DARA
VLIKLADRLHNMKTI---------------------------------------------------------
----------------------------------------------------------------EAL-PL--
----------------------------------------VKQQRFAKETMEIFV-PLA-NRLGIASWK---
-------DQLENICFKHLNPEEHKELSSKL------------------------------------------
--------------------------------------------VMSFDEALL-------------------
------------------------------------------------------TSTLDNLDKGLRDEGISY
H--------------------------------SLSGRHKSLYSIYSKMI------K-------------KN
LT-M----------------D---------------------------------------------------
-DVH-----------------DIH---------------G-----------LRLV--------V--------
DT----------------------------------------------------------------------
------------------------------------------------------------------------
-----------EE---------------------------------DCYRALD--------IVHKL------
----------------------WPR----------------V-TG-RFKDYISH--PKLNG-----------
---------------------YRSLHTVIICEG-V-------------------------------------
------------------------------------------------------------------------
---HP------------------------------FE-IQIRTKEMHLQAEYGFAA----------------
------------------HWRYKE
>Sorghum_bicolor_Sobic.009G054900.1/101-436
ALKL----------------------------AL-------------PALR----DV---------------
----------------------------------------------DG----------------G-------
RA------------------------------------------------------------L---------
----------------------AR------------------------ALAVGATL---------------A
D----------------------------LQMDAEVI---------------SAGILRE-------------
--------------------------------------------------------------------ALDA
GA-V--------------------------------------------------SMRDVKTQI---------
-----------------------------GTSTTHLLHD---------------------SLR--------I
KHAPSK------------------------------------------------------------------
------------------------------------------------------------------------
-------------LDV-----------------------------------LDD------------E-----
--------------------------SASALRS-----------FIL---S---------------YYDIRA
VILEIALMLDMMRHL---------------------------------------------------------
----------------------------------------------------------------DYV-PK--
----------------------------------------YLQQIKSLEVMKIYA-PLA-HAVGAGNLS---
-------LELEDLSFRYLFPHSYDHVDQWLR-----------------------------------------
-------------------------------------------SQESDCKAII-------------------
------------------------------------------------------NLYKEQLLEALQADNELQ
R----IV----------------------Q-DISIQGRYKSRFSTMKKLV------K-------------DG
RK-----------------PE---------------------------------------------------
-EVK-----------------DIL---------------G-----------LRVI--------L--------
EP----------------------------------------------------------------------
--------------RCDEN-----------------------------------------------------
---SSDWG---PR---------------------------------ACLRTYE--------IIQAM------
----------------------WKE----------------V-PG-RTKNYITH--PKRNG-----------
---------------------YQSLHVAIDVSE-P-------------------------------------
---------------GKV------------------------------------------------------
---RPL-----------------------------ME-IQIRTKEMHRFAVGGEAS----------------
------------------HSLYKG
>Vitis_vinifera_GSVIVG01016749001/36-357
AFYE----------------------------AE-------------RA-----------------------
-----HRGQM----------------------------------RASG------------------------
DP-----------------------------------------------------------YL---------
----------------------QH------------------------CVETAVLL---------------A
K----------------------------IGANSTVV---------------VSGLLHD-------------
--------------------------------------------------------------------TLDD
SF-M--------------------------------------------------GYDDIFGTF---------
-----------------------------GAGVADLVEG---------------------VSK--------L
SQLS-K-LARD-------------------------------------------------------------
-------------------------------------------NN---------------------------
------------TAS--------------------------------------K-------T----V-----
--------------------------EADRLHT-----------MFLA--M---------------A-DARA
VLIKLADRLHNMMTL---------------------------------------------------------
----------------------------------------------------------------DAL-PL--
----------------------------------------GKQQRFAKETLEIFV-PLA-NRLGISTWK---
-------EQLENLCFKHLNPDQHKELSSKL------------------------------------------
--------------------------------------------VKSFDEAMI-------------------
------------------------------------------------------TSAKEKLEPALKDEAISY
H--------------------------------VLSGRHKSLYSIYCKML------K-------------KN
MT-M----------------D---------------------------------------------------
-EIH-----------------DIH---------------G-----------LRLI--------V--------
EN----------------------------------------------------------------------
------------------------------------------------------------------------
-----------EE---------------------------------DCYKALG--------VVHRL------
----------------------WSE----------------V-PG-RFKDYIKH--SKFNG-----------
---------------------YRSLHTVVRGEG-M-------------------------------------
------------------------------------------------------------------------
---VP------------------------------LE-VQIRTREMHLQAEYGFAA----------------
------------------HWRYKE
>Vitis_vinifera_GSVIVG01017689001/94-433
CLKL----------------------------SI-------------PLLQALPLCP---------------
----------------------------------------------DG----------------R-------
SP------------------------------------------------------------L---------
----------------------SK------------------------ALSVALIL---------------A
D----------------------------LQMDAEVI---------------SAGILRE-------------
--------------------------------------------------------------------VLEA
GA-V--------------------------------------------------TIYEVRDRI---------
-----------------------------GTGTAHLLHE---------------------SLR--------V
KQIPSK------------------------------------------------------------------
------------------------------------------------------------------------
-------------VEV-----------------------------------LDD------------D-----
--------------------------STAALRK-----------FCL---T---------------YYDVRA
VILDLAIRLDMMKHL---------------------------------------------------------
----------------------------------------------------------------DYL-PR--
----------------------------------------YQQQMLSLEVMKIHV-PLA-HAVGTNFLS---
-------LELEDLSFRCLFPYSYLYVDTWLR-----------------------------------------
-------------------------------------------SHETGSKPLI-------------------
------------------------------------------------------DVYREHLLQSLKADHLLA
E----MV----------------------D-DISVKGRYKSRYSTMKKLL------K-------------DG
RK-----------------PE---------------------------------------------------
-EIN-----------------DIL---------------G-----------LRVI--------L--------
KP----------------------------------------------------------------------
--------------RSGVN-----------------------------------------------------
---TSKLG---EK---------------------------------ACYRTRE--------IIQSL------
----------------------WKE----------------M-PH-RTKDYIAK--PKANG-----------
---------------------YKSLHMAVDVSE-G-------------------------------------
---------------GRT------------------------------------------------------
---KPL-----------------------------ME-IQIRTTEMDMMASGGTAS----------------
------------------HSLYKG
>Vitis_vinifera_GSVIVG01024422001/127-561
AIAF----------------------------AR-------------KA-----------------------
-----HHGQL----------------------------------RKTG------------------------
DP-----------------------------------------------------------YL---------
----------------------TH------------------------CIHTGRIL---------------A
VLVP-----------------------SSGKRAIDTV---------------VAGILHD-------------
--------------------------------------------------------------------VVDD
TC-E--------------------------------------------------SLHSVEEEF---------
-----------------------------GDDVAKLVAG---------------------VSR--------L
SYIN-QLLRRH-------RRINV-------------------------------------------------
-------------------------------------------N----------------------------
------------QGI------------------------------------LGH------------E-----
--------------------------EANNLRV-----------MLLG--M---------------VDDPRV
VLIKLADRLHNMRTI---------------------------------------------------------
----------------------------------------------------------------YAL-PL--
----------------------------------------PKAQAVAQETLLIWC-SLA-SRLGLWALK---
-------AELEDLCFAVLQPQTFLQMRADLASMWSPSNRSGNPRRTAAKDSSPVPLNEKEIAFD--------
--YEGSLAVDA--------------DVTSMKDLLEAVLPFDILLDRRKRINFLNNLGKCS------------
------------------------------------KTQK---KPQVVRDAGLALASLVLCEEALERELLIS
T-SYVPG----------------------M-EVTLSSRLKSLYSIYSKMK------R-------------KD
VG-I----------------N---------------------------------------------------
-KIY-----------------DAR---------------A-----------LRVV--------VG-------
DK----------------------------------------------------------------------
--------------------------------------------------------------------NGTL
CGP----A---VQ---------------------------------CCYNLLS--------IIHRL------
----------------------WTP----------------I-DG-EFDDYIVN--PKPSG-----------
---------------------YQSLHTAVQGPD-N-------------------------------------
------------------------------------------------------------------------
---SP------------------------------LE-VQIRTQRMHEYAEHGLAA----------------
------------------HWLYKE
>Vitis_vinifera_GSVIVG01028045001/152-498
ALKL----------------------------AF-------------EA-----------------------
-----HDGQK----------------------------------RRSG------------------------
EP-----------------------------------------------------------FI---------
----------------------IH------------------------PVEVARIL---------------G
E----------------------------LELDWESI---------------AAGLLHD-------------
--------------------------------------------------------------------TVED
TNVV--------------------------------------------------TFDSLEREF---------
-----------------------------GATVRHIVEG---------------------ETK--------V
SKLG-K-LKR--------KNEN--------------------------------------------------
--------------------------------------------D---------------------------
------------SVQ--------------------------------------D------------V-----
--------------------------KADDLRQ-----------MFLA--M---------------TQEVRV
IIVKLADRLHNMRTL---------------------------------------------------------
----------------------------------------------------------------SHM-PP--
----------------------------------------HKQVSIATETLQVFA-PLA-KLLGMYQIK---
-------SELENLSFMYTNAQDYAMVKRRVA-----------------------------------------
-------------------------------------------DLYKEHEKEL-------------------
------------------------------------------------------VEANKILMEKIEDDQFLD
L----MT----------------------V-KTDVRAVCKEPYSIYKAVH------K-------------SR
GS-I----------------N---------------------------------------------------
-EVN-----------------QIA---------------Q-----------LRII--------I--------
KP----------------------------------------------------------------------
--------------KPCTGV-------------------------------------------------GPL
CSA--------QQ---------------------------------ICYHVLG--------LVHGI------
----------------------WTP----------------V-PR-AMKDYIAT--PKPNG-----------
---------------------YQSLHTTVIPFL-Y-------------------------------------
---------------ESM------------------------------------------------------
---FR------------------------------LE-VQIRTEEMDVIAERGIAA----------------
------------------HYSGRV
>Zea_mays_GRMZM2G021074/222-543
AFKE----------------------------AE-------------RA-----------------------
-----HRGQK----------------------------------RASG------------------------
DP-----------------------------------------------------------YL---------
----------------------QH------------------------CVETAVHL---------------A
N----------------------------IGANATVV---------------SAGLLHD-------------
--------------------------------------------------------------------TIDD
SF-M--------------------------------------------------DYDHIFRMF---------
-----------------------------GAGVADLVEG---------------------VSK--------L
SHLS-K-LARD-------------------------------------------------------------
-------------------------------------------NN---------------------------
------------TAS--------------------------------------R-------T----V-----
--------------------------EADRLHT-----------MFLA--M---------------A-DARA
VLIKLADRLHNMNTI---------------------------------------------------------
----------------------------------------------------------------EAL-PL--
----------------------------------------VKQQRFAKETMEIFV-PLA-NRLGIASWK---
-------DHLENICFKHLNPEEHKELSSKL------------------------------------------
--------------------------------------------LMSFDEALL-------------------
------------------------------------------------------TSTLHNLDKSLRDEGISY
H--------------------------------SLSGRHKSLYSIYSKMI------K-------------KN
LT-M----------------D---------------------------------------------------
-DVH-----------------DIH---------------G-----------LRLV--------V--------
ET----------------------------------------------------------------------
------------------------------------------------------------------------
-----------EE---------------------------------DCYRALD--------IVHKL------
----------------------WPR----------------V-TG-RFKDYICH--PKLNG-----------
---------------------YRSLHTVIMCEG-V-------------------------------------
------------------------------------------------------------------------
---HP------------------------------FE-IQIRTKEMHLQAEYGFAA----------------
------------------HWRYKE
>Zea_mays_GRMZM2G086714/1-220
------------------------------------------------------------------------
------------------------------------------------------------------------
------------------------------------------------------------------------
------------------------------------------------------------------------
------------------------------------------------------------------------
------------------------------------------------------------------------
------------------------------------------------------------------------
------------------------------------------------------------------------
------------------------------------------------------------------------
------------------------------------------------------------------------
------------------------------------------------------------------------
--------------------------------------------MLLA--M---------------A-DARA
VLIKLADRLHNMETL---------------------------------------------------------
----------------------------------------------------------------KAL-PC--
----------------------------------------AKQERFAKETMEIFV-PLA-NRLGVASWK---
-------DQLENLCFKYLNPEEHEELSSKL------------------------------------------
--------------------------------------------RESFDEELI-------------------
------------------------------------------------------TSAVDKLDKGLRDAGVSY
H--------------------------------SLSGRHKSLYSIHCKML------K-------------KN
LT-M----------------E---------------------------------------------------
-EIH-----------------DIH---------------G-----------LRLL--------V--------
ES----------------------------------------------------------------------
------------------------------------------------------------------------
-----------EE---------------------------------DCYEALC--------VVHRL------
----------------------WPR----------------V-TG-RFKDYISR--PKLNG-----------
---------------------YRSLHTVVMSEG-V-------------------------------------
------------------------------------------------------------------------
---HP------------------------------FE-VQIRTREMHLQAEYGFAA----------------
------------------HWRYKE
>Zea_mays_GRMZM2G106931/144-579
AIEF----------------------------AS-------------TA-----------------------
-----HLGQF----------------------------------RRTG------------------------
DP-----------------------------------------------------------YI---------
----------------------TH------------------------CIHTGKIL---------------A
ALVP-----------------------STGERAVNTI---------------VAGILHD-------------
--------------------------------------------------------------------VVCD
TS-E--------------------------------------------------SLKSIEEQF---------
-----------------------------GADVASLVSG---------------------VSK--------L
SYIN-QLLRRH-------RQKNT-------------------------------------------------
-------------------------------------------G----------------------------
------------GST------------------------------------LTS------------E-----
--------------------------EANNLRV-----------MLLG--M---------------VDDPRV
VLIKLADRLHNMRTI---------------------------------------------------------
----------------------------------------------------------------YAL-PV--
----------------------------------------PKAEAVAQETLAVWC-SLA-SRLGVWALK---
-------AELEDLCFAVLQPQIFKKIQSELTLMWNRTGKSKNMRRSSIRNELLASMKDGNMVSI--------
--NDLFSSCNQ--------------ERPNMKDLLQAVLPFDIFLDRKRRSYFLSNLNSNS------------
------------------------------------GESI--PNPKIVDDAAVALASLASCEEELERELLIS
T-SYIPG----------------------M-EVTLSSRLKSLYSIYCKMK------R-------------KE
VG-I----------------R---------------------------------------------------
-QVY-----------------DAR---------------A-----------LRVI--------VG-------
DK----------------------------------------------------------------------
--------------------------------------------------------------------NGAM
HGS----A---VR---------------------------------SCYSILD--------IVHRL------
----------------------WTP----------------I-DG-EFDDYIIN--PKGSG-----------
---------------------YQSLHTAVQASD-S-------------------------------------
------------------------------------------------------------------------
---SP------------------------------LE-VQIRTQRMHEYAEHGLAA----------------
------------------HWLYKE
>Zea_mays_GRMZM2G152040/92-427
VLKL----------------------------AL-------------PALR----DV---------------
----------------------------------------------EG----------------G-------
RA------------------------------------------------------------L---------
----------------------AR------------------------ALAVAATL---------------A
D----------------------------LQMDAEVI---------------SAGILRE-------------
--------------------------------------------------------------------ALDA
GA-V--------------------------------------------------RMRDVKTQI---------
-----------------------------GISTAHLLHD---------------------SLR--------I
KHAPSK------------------------------------------------------------------
------------------------------------------------------------------------
-------------LDV-----------------------------------LDD------------E-----
--------------------------GASTLRR-----------FIL---S---------------YYDIRA
VILELGMKLDMMRHL---------------------------------------------------------
----------------------------------------------------------------DYL-PK--
----------------------------------------YLQQIKSLEVMKIYA-PLA-HAVGAGNLS---
-------LELEDLSFRYLFPHSYDHVDQWLR-----------------------------------------
-------------------------------------------SQEGDCKAII-------------------
------------------------------------------------------NLYKEQLLQALQADNELR
R----IA----------------------Q-DISIQGRYKSRFSTMKKLV------K-------------DG
RK-----------------PE---------------------------------------------------
-EVK-----------------DIL---------------G-----------LRVI--------L--------
EP----------------------------------------------------------------------
--------------RCGGN-----------------------------------------------------
---SSDWG---PR---------------------------------ACHRTHE--------IIQAM------
----------------------WKE----------------I-PG-RTKDYITH--PKRNG-----------
---------------------YQSLHVAIDVSE-P-------------------------------------
---------------GKV------------------------------------------------------
---RPL-----------------------------ME-VQIRTKEMHRFAVGGEAS----------------
------------------HSLYKG
>Zea_mays_GRMZM2G353147/1-243
------------------------------------------------------------------------
------------------------------------------------------------------------
------------------------------------------------------------------------
------------------------------------------------------------------------
------------------------------------------------------------------------
------------------------------------------------------------------------
------------------------------------------------------------------------
------------------------------------------------------------------------
------------------------------------------------------------------------
------------------------------------------------------------------------
------------------------------------------------------------------------
--------------------------------------------MFLA--M---------------TEEVRV
IIVKLADRLHNMRTL---------------------------------------------------------
----------------------------------------------------------------THM-PQ--
----------------------------------------HKQYAIAVETLQVFA-PLA-KLLGMYRIK---
-------SELEYLSFMYVNPTGFAELRKRVE-----------------------------------------
-------------------------------------------DLYKSHEQEL-------------------
------------------------------------------------------EEANRILRQKIAEDEFLD
L----VS----------------------V-ETEVRSVYKELYSIYKTTL------K-------------SK
SS-I----------------N---------------------------------------------------
-EVN-----------------QVA---------------Q-----------LRII--------I--------
KP----------------------------------------------------------------------
--------------KSCNGV-------------------------------------------------GPL
CTA--------QQ---------------------------------ICYHVLG--------LVHGI------
----------------------WTP----------------I-PQ-AVEDYIAT--PKPNG-----------
---------------------YQSLHTTVIPFL-N-------------------------------------
---------------ESM------------------------------------------------------
---FH------------------------------LE-VQIRTEDMDLIAERGIAA----------------
------------------HYSGRR
>Zea_mays_GRMZM2G417072/139-460
AFTA----------------------------AE-------------AA-----------------------
-----HRGQV----------------------------------RASG------------------------
DP-----------------------------------------------------------YL---------
----------------------QH------------------------CVETAALL---------------A
[truncated: 58,639 more chars]
