# Supplementary material for: RSH enzyme diversity for (p)ppGpp metabolism in Phaeodactylum tricornutum and other diatoms
Source: Sci Rep. 2019 Nov 27;9:17682. doi: 10.1038/s41598-019-54207-w (PMC6881373; doi:10.1038/s41598-019-54207-w)
Supplement: Supplementary file 3 — Dataset 1 [file 41598_2019_54207_MOESM3_ESM.zip › Supplementary Dataset 1/Alignments/RSH_hd_syn_all_final_aligned_26-343ecoli-SpoT_cleaned30.fa]

>Cyanophora_paradoxa_ConsensusfromContig7433-abinit-gene-0.1/280-605
AYQTAKE-HKGQIRKTGDPYVVHCIETAVILAELGMEDEVLQAALLHDTTDDTLMTIDTLRAKFGFGVADLVGGVSKLSQITQESLDDERDRLNKMMLAMIRDGRVVLIKMADRLHNMRTAYALPLEKQINMAQDTLDVFAPLASRLGIQHMKAELE-LCFEILQPDEARALRVQL-GNENESMAKVMGTMRALGAELEQSRIP-H--EISGRTKNLFSVYKKMQKKNYDLDRIYDLRAVRVLVGSIEDCYRVLDAVHALWTPLPTEFADYIRRPKKNNYQSLHTAVVLKDPQTVEVQIRTREMHQVAEYGVAAHWRYKE
>Cyanophora_paradoxa_ConsensusfromContig38252-abinit-gene-0.0/10-337
SYEVAADAHKHQRRKTGEPLINSKVGDESVIERGPNESNLIAAAMLHDT--DTDLTLEDIEKIFGAEVAEMVDGVTKLNKINATSSRGNADYLRKIFLSMARDVRVILIKLADRLHNMRTLQL-SRPKQIKIAQETLDIFAPLASRLGIGLVEAELE-LCFQYLHPTLHEELAGQAAAREAESASYRERVERTLKARLHEEHVLSD----------IQAVPKRLQR----IHQVYDVETIRILVPTARDCYIALGVVHNLWKPIPGELHDYIANAKNNHYQALHSTVCGLDG----VRICTREMFYLAQYGIAAHWRYQS
>Cyanophora_paradoxa_ConsensusfromContig39422-abinit-gene-0.0/117-442
VFE--------------DE-L-STIRLLAALR---MDPPTLAACVVRDAHRRGLVSMWQIEETLGKNVRAIVEDEAALSRLPM-VEDSKSALLREMCFAVTRDPRPMMLKLATRLHEMRELKRLPSWERQIVALETMQVWSVLAHGLGVGRVMWELEDLAFRELFPESYQQLESWVRGEWDCHQALLDDARERITKLLSADHEFRSAYMISARAKNMYSTYKKLVRNPGY---YHDYLGLRVVL--ARACYRALELVHSLWPAVPGRSKDYVARPKPNGYQSLHTTVALAPG--LEVQLRSARMHEHAEYGFASHALYK-
>Bigelowiella_natans_JGI_V11_85038/13-344
AFEYSTSI-----FNSG--WLSRTLLLVVILSNLRQKKDIARQALLHHSFP----SIGYSQRRLGLSAEKLLS-VGQLASIQ------KSTATRN----VTEEIAEGLLKAIQGASPTQGL---PV------NRDLLDNMVQMA--HGTELFNSVLHDTEVR-------------------------------VQQMLQDDTELLAKMQIIGRVKTPESITRKILKKKREFDKVYDVVGLRIILDSARMCYRVQELISRNWETF--RGKDYIEKPKANGYQSLHLTAVVNY-IPVEFQIRTAEMEKFASNGPAAHNRYKE
>Nostocaceae_WP_010995718.1/47-365
AFDFAYQLHHGQYRKSGELYISHPIAVAGLLRDLGGSPAMIAAGFLHDVVEDTDVTIEEIEERFGPEVKQLVEGVTKLSKINFSKKESQAENFRRMFLAMAQDIRVIVVKLADRLHNMRTLQYMSEDSRRRSAQETRDIFAPLANRLGIWRIKWELEDLAFKNLEPEAFRQMQKYVSEKRDAREEKLAKATAILRDRLQQAGVR--CLDISGRPKHLYSIYQKMHRQQKEFNEIYDLAALRIIVETNEECYRALAVVHDAFRPIPGRFKDYIGLPKPNRYQSLHTGVIGLTGRPLEVQIRTMEMHRIAEYGIAAHWKYKE
>Arabidopsis_thaliana_OAP03147.1/92-431
ALKLSIPI-------DGSP-LSKALSLSIILADLQMDAEVISASILSEVVDANAISIYEVRDQIGTGTAHLLHEIFRVKNIPK-VDDETAASLRKFYL-TYYDIRAVIMDLVSKLDEMRHLDHLPRYRQQILSLEVLKIYSPLAHAVGANHLSLELEDISFRYLFPCSYIYLDSWLRGHENGSKPLIDVYKEQLHRSLKDDLVLAEDVYIKGRYKSRYSMMKKLLRDGRK-EEVNDVLGLRVILMPEKACYRTSEIIRSLWKEIPHRTKDYIARPKENGYRSLHLAVDVSDSRPMEIQIRTMDMDGSANAGTASHSLYKG
>Arabidopsis_thaliana_NP_001329795.1/153-499
GLKLAFEAHHGQKRRSGEPFIIHPVAVARILGELELDWESIVAGLLHDTVEDTNITFEKIEEEFGATVRHIVEGETKVSKLGKTIQDVKADDLRQMFLAMTDEVRVIIVKLADRLHNMRTLCHMPPHKQSSIAGETLQVFAPLAKLLGMYSIKSELENLSFMYVSAEDYDRVTSRIANLYKEHEKELTEANRILVKKIEDDQFLDLNTDVRSVCKETYSIYKAALKSKGSINDYNQIAQLRIVVKPQQICYHVLGLVHEIWKPIPRTVKDYIATPKPNGYQSLHTTVIPFLYFRLEVQIRTEEMDLIAERGIAVYYNGKS
>Arabidopsis_thaliana_AAF37282.1/214-535
AFYEAEKAHRGQMRASRDPYLQHCVETAMLLANIGANSTVVVAGLLHDTVDDSFMSYDYILRNFGAGVADLVEGVSKLSQLSKTACKVEADRLHPMFLAMA-DARAVLIKLADRLHNMKTLYALSPVKQQRFAKETLEIFAPLANCLGISTWKVQLENLCFKHLYPNQHNEMSTML--EDSFDEAMITSAIEKLDQALKKAGISYH--VLCGRHKSLYSIYSKMLKKKLTVDEIHDIHGLRLIVDNEGDCYKALGVVHSLWSEVPGKLKDYITHPKFNGYQSLHTVVMDNGTVPLEVQIRTQEMHLQAEFGFAAHWRYKE
>Arabidopsis_thaliana_NP_564652.2/218-539
AFYEAEKAHRGQMRATGDPYLQHCVETAMLLADIGANSTVVVAGILHDTLDDSFMSYDYILRTFGSGVADLVEGVSKLSQLSKTACKVEADRLHTMFLAMA-DARAVLIKLADRLHNMMTLYALPPVKRQRFAKETLEIFAPLANRLGISSWKVKLENLCFKHLHPDQHHEMSDML--EDSFDEAMITSAIEKLEQALKKEGISYH--VVSGRHKSLYSIYCKMLKKKLTMDEIHDIHGLRLIVDNEKDCYKALGVVHKLWSEVPGKLKDYISHPKFNGYQSLHTVVMGDGTIPLEVQIRTKEMHLQAEFGFAAHWRYKE
>Bacillus_subtilis_WP_087992279.1/31-348
AYLYAEDAHREQYRKSGEPYIIHPIQVAGILVDLEMDPSTIAGGFLHDVVEDTDVTLDDLKEAFSEEVAMLVDGVTKLGKIKYSQEEQQAENHRKMFVAMAQDIRVILIKLADRLHNMRTLKHLPQEKQRRISNETLEIFAPLAHRLGISKIKWELEDTALRYLNPQQYYRIVNLMKKKRAERELYVEEVVDEVKKRVEEVHIK---ADFSGRPKHIYSIYRKMVLQNKQFNEIYDLLAVRILVNSIKDCYAVLGIIHTCWKPMPGRFKDYIAMPKPNMYQSLHTTVIGPKGDPLEVQIRTFEMHEIAEYGVAAHWAYKE
>Brucella_WP_004683389.1/26-343
AYVYAMQKHRSQKRASGDPYFSHPLEVAAILTDMHLDEATIAIALLHDTIEDTTATRQEIDQLFGPEIGKLVEGLTKLKKLDLSKKAVQAENLRKLLLAISEDVRVLLVKLADRLHNMRTLGVMREDKRLRIAEETMDIYAPLAGRMGMQDMREELEELAFRYINPDAWRAVTDRLAELLEKNRGLLQKIETDLSEIFEKNGI---KASVKSRQKKPWSVFRKMESKGLSFEQLSDIFGFRVMVDTVQDCYRALGLIHTTWSMVPGRFKDYISTPKQNDYRSIHTTIIGPSRQRIELQIRTREMDEIAEFGVAAHSIYKD
>Caldanaerobacter_subterraneus_subsp._pacificus_DSM_12653_KKC29792.1/27-344
AYNFAVKAHEGQVRNSGEPYIVHPVEVAYILADLELDLTTIAAGLLHDVIEDTGVTYDQLMEEFGKEIADLVDGVTKLGKIEYSKVEQQAENMRKMLIAMAKDIRVILIKLADRLHNMRTLKYLPPDKQKEKAEETLEIYAPIAHRLGISKIKWELEDLCLRYLHPEEYYDLVEKVAAKRKEREEFIQNIIATIKQKLDEMGIP---AEVDGRPKHFYSIYKKMKTQNKTFEEIYDLLAIRIIVNTVKDCYGVLGIVHTLWKPIPGRFKDYIAMPKPNMYQSLHTTVIGPKGEPFEVQIRTWEMHKTAEYGIAAHWRYKE
>Caulobacter_vibrioides_WP_010919427.1/45-363
AYVYAMRMHGSQTRASGDPYYAHPIEVAGILTEYRLDTATIVTALLHDVIEDTPVTKEEIAKLFGEEIGELVEGVTKLSKLELAEHMRQAENLRKFILAISKDVRVLLVKLADRLHNMRTLHFINQAKRERIARETRDIYAPLARNIGCHRICTELEELSFQHTNPVARDAIIRRLDVLREEQGGAVTLVSQEIAARLESASL---PARVFGREKSPYSIWRKLQRKSIGFSQMSDIYAFRVIVDSEEDCYRALGVVHRAWSSVPDRFKDYISTPKRNNYRSLHTTVVGPRGMRIEMQIRTESMDRVNEEGVAAHFRYKD
>Chlorella_variabilis_XP_005851775.1/154-550
ALKLALPASRGQQAALSRP-VARALSLASRLAGLPIDAEGIAAGILAEAAGSGGLTLQVVEGRVGPIVAQLVHDIQRARQLPR-VEDTAASALRELCLS-FYDVRATAVEVVARLDALAASDGLPSYQQQVCALEALQMYAPMGHALGLTAVAAQLEDRCFQILFPESYLRTAAWLREQAAANAEVLARCQAALEAAVAAQPRFGEGLVVAGRTKSLFSTLKKLLRGGRA-AQLYDLMGLRVVVQPAQACYLVRDAAFELWQPVAGRCKDYIAAPKSNGYQSLHSTVRVAS-GALELQIRTQLMHDRAERGVAAHAAYKG
>Chlorella_variabilis_XP_005843741.1/131-313
ALSLAYDAHSGQRRKSGEPFITHPVEVTRILAELRMDYESLVAGLLHDTVEDCG--------------------------------D------------V---VRIIVVKLADRLHNMRTMASMPPSKQRRIAQETLQVLFPCI------------------------------------------------------------------------MHANWRSAQ-------SVGGVT-IRVVT---------LDLASAL---VPA-----V--RRKSGVQLL---------FPIEVQIRTEAMNRLAENGIAVSWRAAS
>Chlorella_variabilis_XP_005849048.1/248-455
AFGIARAAHDGKYRASGEPFM-HCVEVARILAELGADEGTVSAALLHDVLDKTLLVEAQLRPMLDDGVAELVKQVAHLGDISSATS-EGQAQLSSMLVAM----HALLVKLADRLHDMRTLGALPAAKRNRLARETVDVWAPLANRLGVWSLKAQLEDLAFKQLYPGQYAELRARLE-------------------------------------------------------QVQDVL-----V-----------LMDRM----------------------------------AEMQ----------------------
>Cyanidioschyzon_merolae_strain_10D_XP_005538788.1/116-571
ALEVAFAAHSGQLRRSGEPFITHPVAVALLLAELRMDVDTLIAGLLHDTVEDTDLTLDAVESLFGHVVRNIVESETKVSKIARSKEEQQAEYIRRMFVSMAEDIRVIVVKLADRLHNMRTLEHMPPLKQQSIAQETLGIFVPLAHRLGLARIASELEDLSFRFLHPKEYGLLSEQVRKDRTNLEMNLAHAADALVDSLENDSILKPEICTKVALKNLFSIYQRILQGARL-ENIHDLATVQIIVGL--ICYHILGRVHSLFRPFPGHVKDFVAYPKPNGYQSLHTLVLLGPKHPVEVQIFTDSMHVQAEYGIAMHWQKH-
>Cyanidioschyzon_merolae_strain_10D_XP_005539556.1/250-609
ALSFVLKSRAAKGEHVSEASLERATGITSILAELQMDSDTIIAGILTELVESGVASLASIAEQFGNAVARLIEGEAKVSRLPEAESDENVENLRQMFIAMASDFRIIVIKLAARLHTMRTLQTLPAERQRRIARETLDIFAPLAHRLGIWSVKSHLENLAFLYLYPEEYRKIRSHIEGRMPSYKRILEESKARLEHALSSDPILRRRIEVAARSKEIYSIWQKLQRGRAQLDHIYDLVALRVTIDPNELCYYVLGIVHQLWHPVPGRVKDYIAFPKPNGYQSLHTTVVVDNGAPLEVQIRTRAMDRTAEYGMAAHWYFKE
>Cyanidioschyzon_merolae_strain_10D_XP_005536559.1/108-431
ALRLCAEL-------PGES-M-ISVRNAAFLARLGVDADTICAALV-DALPRTLL--------LDGAVRAIVEDLDALRAIESDIGEQNARRLREYILIALRDARAVLARLTQVLQDLQQKSESPAYDQQALALLVLQVHVPLAYALGLGAVMWPLEDLSFRILFPLSYRACESWHAHIWEQADQLIQEACATLLASLQNDPELRRRYEITGRAKNLFSTFKKMLRSGKR-EDILDIVALRIVI--HEVCMKVYKHVIKVWPELPGRFKNYCDQPKANGYRSLHTTLRHPQG--LEVQIRSREMHVDAEFGLASHRLYKG
>Cyanidioschyzon_merolae_strain_10D_XP_005537243.1/251-768
ALERADPAARGERRRIATPAIKHFARCRAVLIDLQMDLEAVLAAALLD------LATREIASEFGRSVADILIQERAIRGII-ATSDSNPAGLRQLLIGVAKDWRALALFFAGTLHELRVYDAMTHATAQRLALLTLEVVAPLANQLGIYYLQCEMEELAFLLLFPKQSEALRRQVALRFDAGADILEYARQAIENALSLEPQLHSSWRIRGRVKSLYSTYRKMIRLGSGIDSILDLMALRVVVRPSEACDAVMAIIERLWPSVRERRRDFIRWPKENGYQSLHTTVVIDG-FPVEVQVRSERMHRLAEYGRAAHWLYKQ
>Chlamydomonas_reinhardtii_XP_001697429.1/200-524
AYGLAARAHQNQQRKNGESLLSHCVAVAKTVAGLGLDAETVAAALLHECVDM--VSRSQLEEFMPPSVVSVLEHVNTISEMSRSAT-SSDETFQRLLVGFE-DVKAVIVKLSDRLAELRTISVLPADRQAALARETLEVYSVVANRLGVWCLKAELEDLAFSVLHPQEYNWLKEAVR----TRQDPVETAINSIKGALQAQGVAYE--DISGRPKNLYGIFMKLQKDGKPLESLYDLMALRVVV--HKECYTALRAVQSVYRVMPSRSKDFIKDKKPNGYQSLHETVYGEGDVPVEVQIRTHKMHYIAEYGFAAHWKYKE
>Chlamydomonas_reinhardtii_XP_001689858.1/86-262
AVEFAAVAHAAQRRKTGEPYVTHCIETALIVEAHDRHVACIMAAVLHDVIDDTPTDPAAMAAAFGPRVAGLVAQVSKLSQMNQ----QE-------------------------------------------------------------------------------------------------------------------------------------------------------------VEACYRLVSAVHSIWKPIKREFDDYIANPKPSGYQALHTAVRGPGGIPMEVQIKTSSMHELAEYGAAAHWVYKE
>Chlamydomonas_reinhardtii_PNW86049.1/284-748
ALKLALSS-----RRDGSP--TRAVQLASTLADLPLDAFAMCAGVVAEAADVGALRADVIRAQLGPSVAALVHDMLRVRQAPR-IEDEGASAVREWCLA-FHDVRACAVEVVCWWDELQHMGGLPQYEQQALALEALQIAAPMGHALGLGPLSALMEDMCLKVLFPDSYASTASWLRGLMDPAEDALFAAQQQLLAALDRHPAFDRGLVVKARTKSLFSVMKKLLRGGRS-EELYDLLGMRAIVQPAKACYIVQDVASTLWRPIPSRSKDYITAPKTNGYQSIHLTLQLGQGGPLELQIRTAAMDRAAESGDAAHAVYKG
>Coccomyxa_subellipsoidea_C-169_XP_005643557.1/46-391
ALHLAYDSHNGQLRKSGEAFITHPVEVTRILAELKMDHESLIAGLLHDTVEDTEVKFEEIEFYFGKAVRQIVEGETRFSKIGSSRAELAALDLKQLFLAMTEEVRIIIVKLADRLHNMRTLDSMPPHKQKKIADETLLVFAPLARLLGLYSIKEELEALSFSYSNPEEHALVQRRLDCLAKEQEDVVLKAQSALQEKLETDTFLQESFSVGTHQKNVYSVYRKLKERGMDLEDLQDVAQLRVIVKLSQLCYHIMGLVHTMWAPIPGAVKDYIATPKTNGYQSLHTTVLPLGAFPLEVQIRTAEMHRLAEYGIAGYWPGNV
>Coccomyxa_subellipsoidea_C-169_XP_005643555.1/172-488
LKERLQKCYEKSPPALGDSLEVRCAEVARTLADLEASEECIAAALLHSVLDSSMLTEEKLRMSMCAEV---------ADTMHKSG--ELHASFQGMLLAMQ-DVPAVLIVLADSLQAMRAKPTAAA------AAEAMGVFAPLANRLGVWSIKADLEDLAFMVLHPLEHAELQAKCE--ESLQRGSIEANLDQLKGRLAQTGIR---GDLSGRPKNLWGVYRKMCAKGYGLDQVYDVRALRVVVDTSD-CYEVLREVHRLWTPVEGRFKDYIRHKKDNGYQSLHTVVLGSDGVPMEVQIRTQKMHWIAEYGVAAHWRYKE
>Dictyoglomus_thermophilum_WP_012547884.1/27-344
AFIFAENAHKGQMRKSGEPYITHPVEVAKILMDLGMEETVIIAGLLHDVLEDTKVPKEEIEKEFGKDVLSLVEAITKLEKLSFPTEAYRAQNLRKMFIAMAKDIRVIIIKLADRLHNMQTLQYHDEEKQKRIAKETLEIYAPLAHRLGVWDIKWRLEDLAFRYLEPEKYHYVAKKVAETRKEREKFIEKAIEIIKEELKKTGIN---AEVTGRAKHLYSIYQKMLRRGIEIEEMYDLLGVRVIVNSEKECYEVLGIIHNLWKPVPGRFKDYIANKKSNNYQSLHTTVIAMDGKPLEVQIRTWEMHRVAEYGIAAHWLYKE
>Escherichia_coli_AJF45176.1/26-343
AYLVARDAHEGQTRSSGEPYITHPVAVACILAEMKLDYETLMAALLHDVIEDTPATYQDMEQLFGKSVAELVEGVSKLDKLKFDKKEAQAENFRKMIMAMVQDIRVILIKLADRTHNMRTLGSLRPDKRRRIARETLEIYSPLAHRLGIHHIKTELEELGFEALYPNRYRVIKEVVKAARGNRKEMIQKILSEIEGRLQEAGIP---CRVSGREKHLYSIYCKMVLKEQRFHSIMDIYAFRVIVNDSDTCYRVLGQMHSLYKPRPGRVKDYIAIPKANGYQSLHTSMIGPHGVPVEVQIRTEDMDQMAEMGVAAHWAYKE
>Enterococcus_faecalis_WP_104859299.1/31-348
ALTYAEKAHEGQVRQSGEPYIIHPIQVAGILAELHMDPHTVATGFLHDVVEDTDVTLDDLKEEFGEDIAMLVDGVTKLGKIKYSHEEQLAENHRKMLLAMAQDLRVIMVKLADRLHNMRTLKHLREDKQRRIAQETLEIYAPLAHRLGISRIKWELEDTALRYINPNQYYRIVNLMQSKRDEREAYVAEAVEDIRLATEDLEIY---AEIYGRPKHIYSIYRKMKDQKKQFNEIYDLLAIRVIVDSIKDCYAVLGAIHTRWTPMPGRFKDYIAMPKANMYQSIHTTVIGPKGNPVEVQIRTHEMHQIAEFGVAAHWAYKE
>Gloeobacter_violaceus_WP_011142742.1/63-380
AFDFAYRLHTGQNRASGEPYILHPVQVAGMLRELGSDSAMVAAGFLHDIIEDTATTSEDLEQLFGEQVRLLVEGVTKLSKFTFSKEERQAENFRRMFLAMAQDIRVIVVKLADRLHNMRTLDFLPTHKQRRIAQETMDIFAPLANRLGIWRFKWELEDLAFKYLDPDAYRHMQKLVSQKRAEREQFIDQVVQTIRAEIDRQHI---HGEITGRPKHLWGIYQKMQRQQKEFHEIYDVSAVRIIVEQQEECYRALSIVHNKFRPIPGRFKDYIGLPKPNRYQSLHTAVVGPEGKPLEVQIRTVDMHRIAEYGIAAHWKYKE
>Klebsormidium_nitens_GAQ91082.1/238-579
ALKLAVPA-----VAEGRPRLLRALEIAKTLASLKMDAATLAAGVLVEAVAAGTLSEAAVEAELGPAVGRLLHDSGRVRALPR-VDDDTARALRQFCLA-FHDVRAIVVELAARLETMRHVGGLPRYQQALVALETLAIYAPMAHALGTGSLMWELEDAAFRVLYPSAYASCEAFLRRHWADSPALLDGATAALDAALRRDSRMGQSWALSSRTKSLYSFMRKQLKDGRG-SEVYDLLGLRMIIKPAEACYRVREVALQLWQEVPQRYKDYIGRPKKNGYQSLHMLVQPAG-APVELQVRTERMDAQAVSGAAAHGAYKG
>Klebsormidium_nitens_GAQ87841.1/146-496
GLKVAFDAHDGQRRKSGEPYIIHPVAVAEILGQMQMDCETIIAGLLHDTVEDTDVTFESIERQFGAGVRRIVEGETKVSKLGKPPQDVKAEDLRSLFCTMTQEVRIIIVKLADRLHNMRTLSHMPPHKQHYIADETLRVFAPLARLLGMYRIKSELEELSFMYSAPQQHALIRRRMDELRRQQEPAVAKAKRDLEDRLSKDACL-CSFRVETLCKEAYSIYKKVKASGCEIEDVCNIAQLRIILEPQQLCYHVLGLIHKMWTPVPGAVKDYIATAKPNGYRSLHTTLLPLGAIPLEVQIRTADMDRVAEWGDHCRAGGGG
>Marinithermus_hydrothermalis_WP_013704776.1/33-371
ALEFAFTAHDGQHRKSGDPFITHPVAVAGILAELKMDEDTLIAGLLHDTVEDTDVTLDAIEARFGPTVRRIVEGETKVSKLPKSIEDEQAENLRQMFIAMTEDVRIIIVKLADRLHNMRTLEFMPPEKQQRISRETLEIFAPLAHRLGIGQIKWELEDLAFRYLHPEECAALEVRLSHHRAEHQAIVERAKAALEEALAKDYVLKLEYTVTGRTKHLYSIWKKMERDGKTLEQIYDLLALRVILDPEEVCYHVIGLVHALWQPIPGRVKDYIAMPKPNGYQSLHTTVITWQGMPLEVQIRTREMHRIAEYGIAAHWLYKE
>Micromonas_pusilla_CCMP1545_XP_003059515.1/12-360
AVAVAHDAHDGQRRKSGEPFVTHPVAVAGILADQRMDHETVIAGLLHDTVEDTDVTFESIQERFGAAVRRIVEGETKVSKVSSTKANVQADDLQQMFLAMTQEVRVIVVKLADRTHNMRTLWSLKPDKRRRIAQETLLVFAPLAKLLGMYKVKNELEELAFMHVAPEQHAITSRWFDELSKRQEPVVTRAAAELQKMCDEDDFLKSRVEIQCRAKELYGVYRKAGGERIPTRESLEL---------SRLCYHVLGIVHAAWPPVPGRMKDYIATPKLNGYKALHTVVQPIGGFPLELQIRTEDMHRMAECGIAA------
>Micromonas_pusilla_CCMP1545_XP_003060243.1/336-678
AFRVAARAHRGDVDVDGAPFLKRCVECASIIAHLGMDSSAVAAALLCNVLDRTPVIAEELAVALRPAVIDMVKGASRVSRMRRAREDEERMQLRAMLIA-ATDARVVIVKLADRLATLTSLDAL--DRATRLADETLDVFVPLASRLGIWTLKARLEDACFALLHPAEHAALSLELR--DGEQREAITRAVGDVSAALRAAGV---ASDVCGRPKSLYSAFRKMRAKGLGI-DVHDVRALRIIVDGEASCYAALAAVHARWTAVEGKTKDYVASPKKNGYRSLHTVVRDASG--FEIQIRTREMHDAAEYGLAAHWRYKE
>Meiothermus_silvanus_WP_013156925.1/34-379
ALEFAFAAHQGQLRKSGEPYIVHPVAVAEILAELGLDAETLMAGLLHDTVEDTEVKPEDIEERFGTAVRRIVEGETKVSKLYKSLEEQRAEDLRQMFIAMAEDVRIIIVKLADRLHNLRTLEFMPPHKQTRIARETLEIYAPLAHRLGIGQIKWELEDLSFRYLEPEAYADLLGRLKSHRAEREAAVERGKEALEAVLQRDSVLGAGYEVTGRTKHLYSIWKKMQREGRALEQIYDLLALRVILEPEEVCYHVLGLVHALWQPIPGRVKDYIAVPKPNGYQSLHTTVIAGSGLPLEVQIRTREMHQIAEYGIAAHWLYKQ
>Mesorhizobium_WP_010915098.1/26-343
AYVYAMQKHGHQKRASGDPYFSHPLEVAAILTEMHMDEATIAVALLHDTIEDTTATRAEIDDLFGPEMGKLVEGLTKLKKLDLSKKAEQAENLRKLLLAISEDVRVLLVKLADRLHNMRTLDHMPEAKRLRIAEETMDIYAPLAGRMGMQGMREELEEIAFRYINPEAYRAVTARLAEIFERNKGVLTDIEKALSALFEKHAI---NAGVKSRQKKPWSVFRKMEAKALSFEQLSDIFGFRVVVDTVEDCYRALGAIHTTWSMVPGRFKDYISTPKQNDYRSIHTTIVGPSRQRVELQIRTREMNKIAEYGVAAHSIYKD
>Micromonas_commoda_XP_002505076.1/154-477
AFRVAAAAHRGQLRKSGDSVLSAQVGTALIVAELGMDSKVVATALLHDVLDDTPVTERELRNTTPDSIVTMVTGVSKVSQLQRGRS-EERLKLRALLVA-MTDVRVVIVKLADRLQCLETIHAL--DTATRIAQETLSIYVPLASRLGIWSLKTRLEDACFAYLHPEAHASLSAELA--RDEQKAAVQRAVEDITSTLVADAGISDVHDIYGRAKSLFSVHRKMLRKGIAL-DVHDLRAVRVIVDSEDDCYAALEAIHGKFAPVPGKTKDYVRNAKVNGYQSLHTVVVAADGAPVEVQIRTAEMHRAAESGMAAHWRYKE
>Neisseria_meningitidis_WP_101294840.1/36-353
AVAYAFRAHDGQTRKSGEPYITHPIAVATQLALWHMDIQGLCAGVMHDVLEDTGVTKGEMAAVFGNTIAEMVDGLSKLEKLKFDHAEHQAESFRKLILAMTKDVRVIVVKLADRLHNMRTLGSMRPDKRRRIARETLEIYAQIANRIGLNNAYQELQDLSFQNLHPNRYETLKKAMDKSRKNRQDVVGKVLRAFGQRLVGANIE---AKIKGREKNLYGIHQKMMAKKLRFAEVMDIYGFRVIVNSIPACYAALGALHTLYQPKPGRFKDYIAIPKSNGYQSLHTTLVGPYGLPIEVQIRTKEMDAVAEGGIAGHWSYKS
>Oceanithermus_profundus_WP_013457017.1/33-372
ALDFAYRAHEGQFRRSGEPYITHPVAVTEILAELQMDPDSLIAGLLHDTVEDVEVSFETIRQRFGEDVARIVEGETKVSKLSKSVEDQQAENLRQMFIAMTRDLRIIIVKLADRTHNMRTLEFMPPEKQRRISKETLEIFAPMAHRLGIGQIKLELEDLAFRYLHPEEYAALVERLAHHSQAHREVVDNAKGALEHALENDYVLGLGFSVSGRTKHLFSIWKKMQREEKTLEQIYDLLALRVILDPEEVCYHVLGLVHALWPPIPGRVKDYIAQPKPNGYQSLHTTVITPGGLPLEVQIRTREMHRVAEYGVAAHWLYKE
>Ostreococcus_lucimarinus_CCE9901_XP_001420831.1/98-554
ALAFAASWHRGQRRKNGDSYAKHCVESAKILAAGSRSRDAVCACLLHDVLDDTACTDETLKATFGTRVYNLVIQVSRVGQMNEKAKEEDLTQLRKILLLIVRDPRVFLIKIADRLHNMRTIYAISSEKAMDIANETLRVWCSLAEKLGMWAIKSELEDLCFAVLDPENFDGIMTARSSTREGDSLQVLSTLDAIRGRLWSELLMDGNISVSSRLKSAYSTYMKMKRKNLPFERVCDTRAMRIVVDAIDACYALLDLIHKMYRPIEGEYDDYITNAKKTGYRSLHTAIGGPDGAPLEVQVRTRSMHDAAEFGVAAQWMYK-
>Ostreococcus_lucimarinus_CCE9901_XP_001416591.1/48-400
ALTLAIPR-------KGKP-AERAVDVTLTLVDMGMDAECISAGLLREAVVHGTVSLDEIEDVLGERVMRLAHDVGRVHDLPR-VHENAAERLRSFYL-SFHDIRAIVVELACRLDTLRNIDELEPIQRTTIALETMQIYAPMAHALNTGALCAELEDLAFKILFPTSYASLERWLTAKSPGDSAILDKMTKMLTDTMNADTTMNAGVKVLARRKSRYSTMKKIIRDGRK-EEVHDLLGLRLVLTPNAACYRAQQIVHGLFPAVSGRTKDYISDPKANGYSSLHSTLKVAFGKPVEMQIRTAAMHLAAEAGTASHNSYKG
>Ostreococcus_lucimarinus_CCE9901_XP_001416051.1/39-361
AFDFTAKSH--AGPGLGPHFD-RCVDTAITLAKLGMDAKTVAVGLLHDTLDVTSSTKEDLRKRFSDEVVALVEDVTRVSKLHRSGRDNERAQFRAMLLAMT-DARVVIVKLAARLIKMRNLASAPQSQQQAFADETLTIYAPLAARLGIFSVKNELEDLTFKWMNPQAYAELSQTLD-----QRESIVAALNKLDEELSSRRAQ--VVDLCGRQKSVYSVYKKMLSKNQKLEDIMDLRAIRIIVDASETCRETLEIALSTFQSVEGRSKDYIANPKANGYQSLHAVVRDENETTFEIQIRSASMHRTAEFGVAAHWRYKE
>Ostreococcus_tauri_OUS43685.1/1-339
-----------------------------------MDAECLCAGLLREAVVHGTVSLDEIEETLGERVMRLAHDVGRVHDLPR-VHENAAERLRSFYLS-FHDVRAIVVELACRLDALRNADALKPMERTTVALETMQIYAPMAHALNTGSLCAELEDLAFKILFPNSYASLEKWLAAKSPEDSEILDKMTKMLDDAMQADPTMNAGVRVLARRKSRYSTMKKIIRDGRD-EEVHDLLGMRLVLTPNAACYRAQQIIHSMFPPVQGRTKDYIYNPKPNGYSSLHSTLKVAF-KPVELQIRTAAMHLAAEAGKASHTSYKG
>Ostreococcus_tauri_XP_003079611.1/81-489
ALELAFTAHDGQARKSGEPYITHPVAVAAILADLELDHESLIAGLLHDTVEDTDVTFESLEKRYGVAVRKIVEGETKVSKVSSSSEDVKSEDLAQMFLAMTEEVRIIIVKLADRLHNMRTLEGLKQEKRVKIAKETLLVFAPLAKLLGMYDIKNELEDLAFRYADPEAYSTTVRRLEEVSKVQEPTIKLAFERIKSEMLQDDFLRGAVSLGAKQKEPYGVHRSVRNSSAKAAAITEVAQLKIVLDASRICYHVLGVVHAMWPPIPGELRDYLATPKLNGYKALHTVVLPISPFPLEVIIRTEPMEMLATKGIACAQKGRK
>Ostreococcus_tauri_CEG01219.1/157-479
AFDFAAKSH--AGPGLGPHFD-RCVETAVTLAKLGMDTKTVAVGLLHDTLDVTSCEVDELRERFSDEIVSLVVDLSRVSKLHRSGREEERAQFRAMLLAMT-DARVVIVKLTARLIKMRNLQSTSASQQQKFAEETLNIYAPLAARLGIFAVKNELEDLTFKWMNPAAYAEISQVLD-----QREMIVSALTKLDEGLASRNAQ--VVDLCGRQKSVYSVYKKMMDKGHKLDEIMDLRAIRIIIDDSETCREVLESVHSIFTPVKGRLKDYIANPKENGYQSLHSCVRDEAGTTFEIQIRSASMHRTAEYGVAAHWRYKE
>Physcomitrella_patens_142688_e_gw1.195.2.1/112-462
GLKLAFEAHDGQKRKSGEPYIIHPVEVARILGELEMDWETVVAGLLHDTVEDTEVTFERIEDQFGPVVRRIVEGETKVSKLGKLSRDVKADDLRQMFLAMTEEVRVIIVKLADRLHNMRTLSHMPPHKQKYIATETLQVFAPLARLLGMYRIKSELEELSFMYAYPEEHAEIKQRVESLRKQQEDVVLEAKKVLHETISRDQFLGYDIKVATLSKELYSIYKKM-DQNIGAEDIRDIAQMRLVLKLQQVCYHVLGLVHAMWPPLPQSMKDYIATPKPNGYQSLHTTVIPFGTFPLEIQIRTDEMDRLAECGIAAYYSGRW
>Physcomitrella_patens_142546_e_gw1.194.45.1/132-480
GLKLAFEAHDGQKRKSGEPFIIHPVEVARILGEQEMDWETIVAGLLHDTVEDTEVTFERIEDQFGPAVRRILKLDVQVSKLGKLGKDVKADDLRQMFLAMTEEVRVIIVKLADRLHNMRTLSHMPPHKQKYIAMETLQVFAPLAKLLGMHRIKSELEELSFMFAYPEEHAELKLRVEALRKTQEDVVVEAKKVLYETISRDQFLGYDIKVATLSKQLYSIYKKIADQKISAEEVRDIAQLRIVLKLQQVCYHVLGLVHAMWPPLPQTMKDYIATPKPNGYQSLHTTVIPFGTFPIEIQIRTEEMDKLAEWGIAAHHSGRW
>Physcomitrella_patens_200569_estExt_gwp_gw1.C_4400001/119-438
AFRMAEEAHRGQVRRNGDMFLSHCVETALTLAAIGVSNTVIAAGLLHDAIDDSNFCLKRLRDTLGEDVANLVIGVSKLSEFSQTVGNMEADRLRTMILALV-DVRVVLVKIADRLHNLRTLEALPSHKQIGIATETLGIFAPLANRLGIWRWKAELEDLCFKYLKPEDHQDLSMRL--SERCREGLVMSSIKNLDEALRIRGVEFI--DLCGRPKNLYSVYKKMMKKKRSLEEILDVIGLRLIVSDENSCYEALEIVHQL--CMPGKSKDYIVDSKPNGYKSLHTVVIGSDGYPLEVQIRTMKMHHQAEYGLAAHWRYKE
>Physcomitrella_patens_176108_estExt_gwp_gw1.C_150229/51-372
AFRMAEEAHRGQFRRNGDTFLSHCVETALILAATGVGNTVVAAGLLHDAIDDSNLSLQLLRGALGEDVASLVSGVSKLSEFSQTVRDTEADSLRTMILAMV-DVRVVLIKIADRLHNLRTLGALPYLKQIGIANETLEIFAPLANRLGIWSWKAELEDLCFKCLKPVEHQDLSARL--SERCREGLVMSSIRDLDDALRNEGVQFV--DLSGRPKNLYSIYKKMMKKKRTPEEILDVRGLRLIVSDENNCYEALQIVHKLWKQVPGKSKDYIAHSKPNGYKSLHTVVIGSDGYPLEVQIRTMKMHHQAEYGLAAHWRYKE
>Physcomitrella_patens_146168_e_gw1.240.61.1/36-357
AFRMAEEAHKGQFRRNGDMFLAHCVETALILAATGVGNIVVAAGLLHDAIDDSNLSLELLRCSLGENVASLVIGVSKLSEFSQTVCDLEADRLRTMILAMV-DVRVVLIKIADRLHNLRTLEALPSHKQIGIAKETLEIFAPLANRLGIWSWKAEMEDLCFKCLKPVDHENLSIRL--SERCREGLVMSSIRDLDEALRVGGVQFI--DLCGRPKNLYSVYKKMMKKKRSPDEILDVRGLRLIVTDEESCYQALEVVHQLWRCIPGKTKDYIVDSKPNGYKSLHTVVIGSDGYPLEVQIRTMKMHHQAEYGLAAHWRYKE
>Physcomitrella_patens_116207_e_gw1.15.321.1/23-365
AIEYAREAHAGQFRRTGEPYITHCIHTARILADGKRVIDTIIAGILHDVIDDTDRDHQSVRLHFGDDVSKLVAGVSKLSNINQ---------------------RKAVTRLFSRCN---CSYALPEAKASAVAQETLAVWCSLASKLGEWAVKAELEDLCFAVLY------------SDRKRRKWR-LAALSACEEALERELLIATEVRLSGRLKSLYSTWCKMRRKGVGVDQIFDARALRVIVDGVEGCYNLLSVVHSLWKPVGGEFDDYILNPKPSGYQSLHTAVQGPDGAPLEVQIRTRGMHDHAEYGHAAHWLYKE
>Physcomitrella_patens_146184_e_gw1.240.52.1/1-233
-----------------------------------------------------------------------------------TVCDTEADRLRTMILAMV-DVRVVLIKIADRLHNLRTLEALPSHKQIGIAKETLEIFAPLANRLGIWSWKAEMEDLCFKCLKPVDHENLSIRL--SERCREGLVMSSIRYLDEALRVGGVQFI--DLCGRPKNLYSVYKKMMKKKRSPDEILDVRGLRLIVTDEESCYQALEVVHQLWRCIPGKTKDYIVDSKPNGCKSLHTVVIGSDGYPLEVQIRTMKMHHQAEYGLAAHWRYKE
>Physcomitrella_patens_113771_e_gw1.7.243.1/89-430
ALKLTVSS-------DGEV-LNRALSVAFILADLRMDAEVIAAGLLREVFEAGYLDTARVETVLCNEVAILLKDCGRVKHMPL-LDEASVQATRQFCL-AFHDVRAVVVEVAARLVIMRHSQSLPRYKQQMLALETMQIYAPVAHAMGIGKLSHELEDLGFRVLFPDSYTYIGGWLEQYFADGHEVVQQCKEDLQSALEEDSEMQSGIEISGRCKSKYSTMKKLLRDGRP-EEVFDVLGLRVVLTPARACYRALEIATTLWKEVPGRLKDYITEPKKNGYESLHSAVSLSTRSPMEIQIRTAEMDEMAEGGLASHSLYKG
>Physcomitrella_patens_140875_e_gw1.171.95.1/35-376
ALRLTVST-------DGKP-LSRALSVAFILADLRMDAEVIAAGLLREVVEAGYLNIAGVERVLGKEVAILLEDCARVKYMPL-LDDASVKAIRQYCL-AFHDVRAIVVEVAARLDTLRHIQVLPRYRQQMLSLETMQIYAPLAHAMGTGKVSHELEDLGFRVLFPDSYTYIGSWLKLHFADGQKVVQQCQNDLQKALEEDPEMQSSVKISGRCKSKYSTMKKLLRDGRP-EEVFDVLGLRVVLTPARACYKALEIATTLWEEVPGRLKDYIAKPKKNGYESLHLAVTLSNRSTMEVQIRTEEMNEMAEGGLASHSLYKG
>Pseudomonas_aeruginosa_WP_096249453.1/26-343
AYYYAEQAHDGQRRRSGEPYVTHPLAVSNILADMHMDHQSLMAAMLHDVIEDTGIAKEALTAQFGETVSELVDGVSKLTQMNFTKAEAQAENFQKMAMAMARDIRVILVKLADRLHNMRTLEVLSGEKRRRIAKETLEIYAPIANRLGMHTMRVEFEDLGFKAMHPMRAERIRQAVKKARGNRREIVGKIQESLVNCLAREGME---GQVIGREKHLYSIYQKMRGKRKAFNEIMDVYAFRIIVDKVDTCYRVLGAVHSLYKPFPGRFKDYIAIPKANGYQSLHTTLFGMHGVPIEIQIRTREMEEMANHGIAAHWLYKS
>Rhodobacter_capsulatus_WP_013069013.1/26-343
AYAYGLKMHDGQFRHSGEPYFTHPVAVAAILTEQRLDDATIVTALLHDTIEDTRSTFTEVEGLFGTEVAELVDGVTKLTNLQLSSASKQAENFRKLFMAMSKDLRVILVKLADRLHNMRTIKSMRPEKQAQKARETMEIFAPLAGRMGMQWMREELEDLAFKVLNPEARTSIIRRFVSLQKESGDVISQITADIRNELEKAGI---EADVFGRAKRPYSIWRKMEEKSLTFSRLSDIYGFRVITRSVPDCYAVLGLIHQRWRSVPGRFKDYISQPKSNGYRSIHTTVSGRDGKRVEVQIRTRQMHEVAEAGVAAHWSYRD
>Rhizobiales_WP_003527294.1/26-344
AYVYAMQKHGQQKRASGDPYISHPLEVAAILTEMHLDESTIAVALLHDTIEDTTATRQEIDDLFGEDIGALVEGLTKIKKLDLTKKAKQAENLRKLLLAISDDVRVLLVKLADRLHNMRTLDHMSAEKRARISEETMDIYAPLAGRMGMQDMREELENLSFRHINPEAYETVTRRLQELSERNEGLIKKIEEELSELLQAEGLT--DAQVRGRQKKPYSVFRKMQSKSLSFEQLSDVWGFRIIVNDIPSCYRALGIVHTRWRVVPGRFKDYVSTPKQNDYQSIHTTIIGPSRQRIELQIRTKRMHEIAEYGIAAHALYKD
>Streptococcus_pneumoniae_WP_061632868.1/31-347
ALVYAVECHSGQYRQSGEPYIIHPIQVAGILAKLKLDAVTVACGFLHDVVEDTDATLDDLEREFGPDVRMIVDGVTKLGKVEYSIEEQLAENHRKMLMAMSEDIRVILVKLSDRLHNMRTLKHLRKDKQERISKETMEIYAPLAHRLGISSVKWELEDLSFRYLNPTEFYKITHMMKEKRREREALVDEVVTKLEEYTTERHLK---GKIYGRPKHIYSIFRKMQDKRKRFEEIYDLIAIRCILDTQSDVYAMLGYVHEFWKPMPGRFKDYIANRKANGYQSIHTTVYGPKG-PIEFQIRTKEMHEVAEYGVAAHWAYKK
>Synechococcus_sp._WH_8102_WP_011129177.1/72-389
AFDFGFQLHEGQFRASGDPCIVHPVAVADLLRDIGASASVIAAGFLHDVVEDTDVTPDQIELHFGSEVRELVEGVTKLGGIHFNRTEAQAENLRRMFLAMASDIRVVLVKLADRLHNMRTLGALKEEKRQRIARETKEIYAPLANRLGIGRFKWELEDLAFKLLEPEAFREIQQEVASKRSEREERLGVTVALLNDRLAQAGLE--GCEVSGRPKHLFGIWSKMQRQQKAFHEIYDVAALRIITPSVEACYRALAVVHDTFRPIPGRFKDYIGLPKPNGYQSLHTAVIG-RHRPIEVQIRTIEMHRVAEFGIAAHWKYKE
>Synechocystis_sp._PCC_6803_ALJ69438.1/33-351
AFCFAYDLHAQQRRKSGEPYIAHPVAVAGLLRDLGGDEAMIAAGFLHDVVEDTDISIEQIEALFGEETASLVEGVTKLSKFNFSTTEHQAENFRRMFLAMAKDIRVIVVKLADRLHNMRTLDALSPEKQRRIARETKDIFAPLANRLGIWRFKWELEDLSFKYLEPDSYRKIQSLVVEKRGDRESRLETVKDMLRFRLRDEGIE--HFELQGRPKHLYGIYYKMTSQDKAFEEIYDIAALRIIVESKGECYRALSVVHDVFKPIPGRFKDYIGLPKPNRYQSLHTTVLGLTSRPLEIQIRTEEMHHVAEYGIAAHWKYKE
>Thermoanaerobacter_WP_013150236.1/25-342
SYDFAVNAHDGQMRNSGEPYIVHPIEVSYILADLELDITTIAAGLLHDVIEDTDVTYEQLLEKFGKEIADLVDGVTKLGKIEYSKVEQQAENMRKMLIAMAKDIRVILIKLADRLHNMRTLKYLPPDKQKEKAEETLEIYAPIAHRLGISKIKWELEDLCLRYLHPDEYYDLVEKVAAKRKEREELIQNIITTIKEKLKEMGIQ---AEVDGRPKHFYSIYKKMKTQNKSFDQIYDLLAVRIIVNTVKDCYGVLGIVHTLWKPIPGRFKDYIAMPKPNMYQSLHTTVIGPKGEPFEIQIRTWEMHKTAEYGIAAHWKYKE
>Thermomicrobium_roseum_WP_081433447.1/51-377
AFELARSAHAGMRRRSGEPYLSHPLAVALILADLQLDQETIAAALLHDVLEDTDVTIEQLRERFGPRVARLVDGVTKLGKIRLPENERQAESLRKMLLAMAEDVGVVLIKLADRLHNMRTLDHLPPEKQRRIARETMEIYAPLANRLGIGQLKAELEDLAFKYLEPQTYETIARALESRGHDREQYLQEVIEQVKRALADAGIR---AVVTGREKHIASIARKMREKQRNFDEIYDVLGIRVIVDEQRDCYAALAIIHGMWHPIPGQFDDYIANPKENLYRSLHTAVIGPRGIPLEVQIRTHEMHREAEYGIAAHWRYKE
>Thermosynechococcus_vulcanus_NIES-2134_BAY51563.1/37-355
AFQFAYDLHQGQRRASGEPYIAHPVAVASILRDLGGGPALLAAGLLHDVIEDTAVTAEELAANFGAEVRQLVEGVTKLSKFNFSKTERQAESFRRMFLAMAQDIRVIVVKLADRLHNMRTLEYLPEDRRRAIAQETRDVFAPLANRLGIWRIKWELEDLAFKYLEPEAYRRIQELVAEKRANREAQLQQAIQILQERLSGMGFG--YLEISGRPKHLYSIYQKMMRQQKEFHEIYDIAGIRILVATKDECYRALAVVHDCFLSVPGRFKDYISLPKPNQYQSLHTVVIGLGGRPLEVQIRTLAMHHVSEYGIAAHWKYKE
>Volvox_carteri_f._nagariensis_XP_002958643.1/198-523
AYGLAARAHANQLRKNGDSLLSHCVEVAKLLAGLGLDEEAVAAGLLHECLSSD-VYRSQLEEFMPPSVVSVLDRVNTISEMSRSTS-STEETFRRMLVAME-DVKAVLVKLADRIHNMRTVRILPIERQEALARETLEVYSVVANRLGVWCLKAELEDLAFSVLHPEEYTWLKNAVR----SRQDPVEATINAIKGALHSHGVKYE--DISGRPKNLYGIYSKLKKDGKPLEAVYDLMALRVIV--SKECYTALRAAQSVYRTMPARSKDFIKDKKPNGYQSLHETVYGEGDVPVEVQIRTHKMHYIAEYGFAAHWKYKE
>Volvox_carteri_f._nagariensis_XP_002950935.1/3-361
ALKLALAS-----RRDGSP--TRAVQLASTLADLPLDAAAMCAGVVSEAADLGALRADVIRAQLGPEVAALVHDMLRVRQAPR-IEDEGASAVREWCLA-FHDVRSCVVEVVGWWDELQHLGGRPLFEQQAIALETLQIGAPLGHALGLGALSAVMEDMCLKVLFPESYTSTSAWLRGLLDPAEDLLFSAQQRLLSALDEHPDFGKGLLVKARTKSLFSVMKKLLRGGRS-EELYDLLGMRAIVKPTKACYIVQDVACKLWRPIPSRSKDYIVSPKPNGYQSIHLT------GPVELQIRTAAMDIAAESGDAAHAVYKG
>Xylella_fastidiosa_WP_004089929.1/46-363
AWVMGMAAHAGQTRKSGEPYITHPVAVACVLADLGMDVETLIAAILHDTIEDTSVTREILAAEFGETVADLVDGVTKLDKLKFNRQEAAAESFRKMLLAMSRDLRVIMIKLADRLHNMRTLGAQSIEARSRIARETLEIYAPIAQRLGMALMKSELQNLGFRALHPWRHAIIEKHILNQPVVRREAMERVELQLSGRLIQEGVQ---HRVVSRIKTPWSIYNKMHDDNKSFDQVMDVFGFRLVVKSVADCYHALGIVHGTLKPLDGRFRDFIAIPKTNGYQSLHTVLFGPYGSPIEVQIRTEEMDMIAERGIAAHWAYKC
>Asterionella_formosa_AFBG1_04832-RA/237-582
ALRVAYRAHRGQMRKSGDPYIIHPVEVALLLSGLKMDSETIMAGLLHDTVEDTDLTFAQVEGIFGQVVRSIVEGETKVSKLPKA--DEQAENLRQMFVAMTDDYRIIIVKLADRLHNMRTLRHMKPEKQIKISRETLDIFAPLAHRMGIWQFKSELEDIAFMYLYPQEYKSLNRKLRLHQSKFRETLDKSQEIMRTTLASDPTLREDIQVYGRTKEIYSLWHKMEREEQNLDHIVDVVALRVIIKPAELCYHVLGLVQHLFQPVPTRVKDYISFPKPNGYQSLHTALMWNG-QTIEVQIRTSSMHQVAEYGMASHWAYSD
>Asterionelle_formosa_AFBG1_05489-RA/100-491
AIE---EASKG--KMAG------AAEFCLILME----LNVLIAAAFHY--EHP-----GLHM-FGEHAMEIARDAANLKKME-KHSD-DAENLRNLLLTETKDWRALAIRSAACLYRLRGLGI---PEAARASREALHIYAPLACRLGMQRLKNELEEAAFKTLYRRQYNTVTSLARDISQSMKHILEDVTEDVREMLRNDPVFTASVDVSARVKEPYSIWKKMLRTRSS--DVPDALALRIVLTGERLCYYAQQLCTQRWAPMGNRFKDYIDNPKANGYQSLHYTATTQS-WNLEIQVRSAEMHKVAEYGLASHWDYK-
>Asterionella_formosa_AFBG1_08512-RA/107-553
TME---AAAKG--KLVG------MVEFLRLV--VFVTRYVLLASVLHYAVEVHTV------GEYDEEVMVIARGAARIKRAE-----EEAIRIRGLLLSVMDDWRAMGIRTVACLFRLNGLNGISQPEVIHAAREGLSVYAPLAQRLGMQRLKAKIEDCAFRILYKRQYNTVSSLYQHNGQNMKSISRHLENQISSLLHQNKELMNDIQITSRVKEPYSSWKKLLKVRLNQGNLLDGVALRIILRAERLCYYVQHLVRTEWPDLANRMKDYIMHPKPNGYQSLHYTSSISS-WPFEIQVRSDEMHRIAEYGVAAHWEYK-
>Cyclotella_cryptica_g11894.t1/220-520
ALRVAYRAHRSQVRKSGEPFIIHPVEVALLLSGMKMDAETVMAGLLHDTVEDTDLTFEQVEAMFGREVKNIVEGETKVSKLPKA--DEQAENLRQMFIAMTDDYRIIIVK-----------------------------------------FKSELEDTAFQYLYPEEYKLLNQRLLQRQAKIIETLDNSIQVLKKTLTNDSTLKSNIEVVGRTKELYSLWLKMEKHDRNLDNITDLVAVRVILTPDLLCYHVLGLVQHLFQPVPTKVKDYISFPKVNGYQSLHTALMYKG-QSVEVQIRTQYMHQVAEYGMASHWAYKD
>Cyclotella_cryptica_g2078.t1/241-644
AIQ---DASRG--KVAG------ACDFCALLLE---DVTALIASAFHYSTQDPD-AGSGIES-YPPHSMKIALDAARLKSVE-PSS--DAPNLRSLLLSVVGDWRALAIRSAACLYRLEGLGNL--MEESRAGHEALHIYAPLAARLGMFRLKTELEDAAFRTLYPLSHSMVSSLCDGVGEGMKSVLSDISNQMKRLVQEDLYFMENVSITARLKEPYSIWRKMVKKRGE--DIPDVVAIRVVFSAEQLCYYILDLCMQTWPETSNRCKDYVAQPKQNGYQSLHYSSCKRW-WPFEVQIRSSDMHRVAEYGVAAHWSYKR
>Cyclotella_cryptica_g23670.t1/292-633
ALRVAYRAHRSQVRKSGEPFIIHPVEVALLLSGMKMDAETVMAGLLHDTVEDTDLTFEQVEAMFGREVKNIVEGETKVSKLPKA--DEQAENLRQMFIAMTDDYRIIIVKLADRLHNMRTLRHMKPEKQKKISRETLDIFAPLAHRMGIWQFKSELEDTAFQYLYPEEYKLLNQRLLQRQAKIIETLDNSIQVLKKTLTNDSTLKSNIEVVGRTKELYSLWLKMEKHDRNLDNITDLVAVRVILTPDLLCYHVLGLVQHLFQPVPTKVKDYISFPKVNGYQSLHTALMYKG-QSVEVQIRTQYMHQVAEYGMASHWAYKD
>Cyclotella_cryptica_g24705.t1/292-592
ALRVAYRAHRSQVRKSGEPFIIHPVEVALLLSGMKMDAETVMAGLLHDTVEDTDLTFEQVEAMFGREVKNIVEGETKVSKLPKA--DEQAENLRQMFIAMTDDYRIIIVK-----------------------------------------FKSELEDTAFQYLYPEEYKLLNQRLLQRQAKIIETLDNSIQVLKKTLTNDSTLKSNIEVVGRTKELYSLWLKMEKHDRNLDNITDLVAVRVILTPDLLCYHVLGLVQHLFQPVPTKVKDYISFPKVNGYQSLHTALMYKG-QSVEVQIRTQYMHQVAEYGMASHWAYKD
>Cyclotella_cryptica_g5699.t1/115-622
SIR---VASQN--LMIG------CADFLYLMEELIVTREVLVAAAFHYY-DDDTIGKSPIEK-FGEESVRIAAGAAKLKRAE-TTSNSDASILRSFLVSLSEDWRALVIRSAACLYRLKGISS---STSMQTARDALRVYAPLAQRMGMQRLKSEIENTAFRILYRRQHKVASALHD-DVGEMQMIIEVLMSRIQQLLRSDQVFMADIIVSSRVKEPYSLWKKILRYRKELDWVPDAIALRVVIRGEKLCYFAFQLITEVWPPSSNIAKDYIKHPKPNGYQSLHYTAALMI-WPFEVQIRSEEMHQIAEYGVAAHWDYKL
>Cyclotella_cryptica_g9445.t1/250-573
AYRFAKSAHEGQCRKSGEPYITHPINVAHIIADLKLDTPSLLTALLHDTVEDTPVTLQNINDAFSPEISHLVDGVTKVGKLPFSHEEQQSENYRKMILAMSQDIRVVLVKLADRTHNMRTLQYMPPEKQRRIARETMEIYAPLAHRLGIHWLKTELEDECFKYLYPEQYEMLDSQVREKAAERKEYESEVVEVLERQMKEAGLG-STLLVSGRTKGLYSIYSKMKRQHIQLEDVYDKIGFRIVVDDVASCYQALGVIHSHWKPATGKIKDYIALPKPNGYKSLHTTIIGPRGKRIEVQIRTVEMHEVAESGIAAHWIYKQ
>Fistulifera_solaris_GAX10747.1/111-484
AIE---DAAAG--KVAG------AAEFCLLLVE----FNALVAACYHY--SHE-----HLHS-YGAHVMKISEDTDRLKRLE-EPAD-DAENLRKLLLSETHDWRALAIRSGACLYRLRGI-----RVAARTAREALSIYAPLSSRLGLHKLKNELEGDAFRILYPRQFAAVNSLAHDVGQNMKQLLAEVQQEMTTMLENDEEFSKNFSVTARVKEPFSMWKKMLRDGYK--QVPDALALRIIVDADRLCYYAERLCAARWKPADNRFKDYIKSPKRNGYQSLHYTAHTEF-WSLEIQVRSGEMHKVAEFGLASHWDYK-
>Fistulifera_solaris_GAX12045.1/113-543
DIN---RIARV--VALG------CMDFIHIYSEIFLSSAVLQASIQHY--KDTTLDCKAIVP-FRNEVEAICMAAARIKRAE-SHT--VSDRVQGLLLSLTDDFRALMIRCVACLYRLQGV-----PQTIRLAKDGLQVYSILAGRLGLSQLKKQIENAAFRVLYRRQYQAVTSYYS-VGPLMNTVANYLQTEAIQTLQHDEKLMANLEVETRVKEPLSLWRKLIKKSRGADGVFDFVALRVIVGAEKLCYYIQNRLGALWGV---RVKDYIQYPKPNGYQSLHHTSEIAL-IPFEVQIRSVEMHDAAEHGFASHWCYKL
>Fistulifera_solaris_GAX14878.1/138-494
ALQVAYTAHRGQMRKSGEPFIIHPVQVAILLAGLKMDGETVIAGLLHDTVEDTEMTFDQIETLFGKTVRTIVEGETKVSKLPKSSSDEQAENLRQMFVAMTEDYRIIIVKLADRLHNMRTLRHMKPLKQIKISRETLDIFAPLAHRMGIWQFKSELEDTAFMYLYPQEHKRLNRMLRQHQTKYRETLDKSQLVMQRRLDADSTLAHKVEVQGRTKELYSLWHKMEKGVHNLDNIVDVVALRVVITPNELCYHVLGLVQHLFQPVPTRVKDYISFPKPNGYQSLHTALILNG-QTIEVQIRTSYMHQVAEYGMASHWAYTD
>Fistulifera_solaris_GAX18927.1/114-542
DIR---QIARG--VALG------CMDFLHITSEIFLSPAVLQASIQHY--KDTKMDCQAIVP-LRNEVEAICMAAARIKRAE-SHT--VSDRVQGLLLSLTDDFRALMIRCVACLYRLQGV-----PQTIRLAKDGLQVYSILAGRMGLPQLKKQIENAAFRVLYRRQYQAVASYYN-VGPLMNTVANYLQTEAIQTLQNDEKLMAHLEVETRVKEPLSLWKKLIKKSRGADGVFDFVALRVIVRAEKLCYYVQNRLGALWGV---RPKDYIQFPKPNGYQSLHHTSEIAI-IPFEVQIRSGEMHDAAEHGIASHWCYKL
>Fistulifera_solaris_GAX23555.1/110-483
AIE---DAAAG--KVAG------AAEFCLLLVE----FNALVAACYHY--SHE-----HLHS-YGAHVMKISEDTDRLKRLE-EPAD-DAENLRKLLLSETHDWRALAIRSGACLYRLRGI-----REAARTAREALSIYAPLSSRLGLHKLKNELEGDAFRILYPRQFAAVNSLAHDVGQNMKQLLAEVQQEMTTMLENDEEFSKNFSVTARVKEPFSMWKKMLRDGYK--QVPDALALRIIVDADRLCYYAERLCAARWKPADNRFKDYIKSPKRNGYQSLHYTAHTEF-WSLEIQVRSGEMHKVAEFGLASHWDYK-
>Fragilariopsis_cylindrus_CCMP1102_OEU10076.1/34-376
ALRVAYRAHRGQARKSGEPFIIHPVEVSLLLAGLKMDESTVMAGLLHDTVEDTDLSFELVEDMFGKPVRQIVEGETKVSKLPNA--DEQAENLRQMFVAMTDDYRIIIVKLADRLHNMRTLKHMKPEKQIKISRETLDIFAPLAHRMGIWQFKSELEDTAFMYLYPQEYKRLNRRLSLHQTKFEDTLDKSQQMLSDRLNSDPTLRDSVKVSGRTKEIYSLWHKMEKGERNLDQIGDVVALRVIIDPDELCYHVLGVVQHLFQPVPTRVKDYISFPKPNGYQSLHTVLMLNG-QKIEVQIRTRMMHQVAECGMASHWAYTG
>Fragilariopsis_cylindrus_CCMP1102_OEU20746.1/1-292
--------------------------------------------------------------------------------------------IRNLMVSLTDDWRALAIRCVASLYRLDGISGSGQPETTLTAKDSLQLYATLSQQMGLHRLRSQIESKAFRILYPRQFSASSTLFLEHGGAMTAISDYLSRQLKQLLYDDHSLMFNLQVLSRVKEPFSFWKKLLKKRFLTNDVNDGVALRVILKAERLCYYIHHLLRSQWPETPARVKDYIRYPKRNGYQCLHHTSKITR-FFFEVQIRSEEMDRQAEFGVAAHSQYK-
>Fragilariopsis_cylindrus_CCMP1102_OEU21949.1/1-283
----------------------------MVV---------------HH----------------------------------------NNKSLRDLYTTEAKDWRALAIRGAACLYRLRGIVT---KESNRVCREAFHICAPLASRMGMHRLKNELEHAAFQILYRRQHRTYESLLKNIEESMEEILAHVKDTMTEFLNNDAVFMANFEVTARVKESYSTWKKMIRNGFD--QVPDAMALRIVLDAERLCYYVQQLCQTVWAPHEDRFKDYIAHPKENGYQSLHYTAGTKW-WKMEMQVRTGAMHKLAEFGVASHWNYK-
>Pseudo-nitzschia_multiseries_178926/1-258
------------------------------------------------------------------------------------------------MVSVTDDWRALAIRCAASLFRLEGVASSSQPEATLAARDSLRVYSNLSQQLGLHRLHTQLEARAFRILYPRQYSASSALFRKHGAAMNAISGFLANQLEQLLCDDRSLVFSLEVASRVKEPYSFWKKLLKTRIRIS--------------ERLCYYIHHLIRSQWPETPKTVKDYIRYPKPNGYQSLHHTSKITR-FCFEVQVRSEEMHRLAEFGVAAHSTYKL
>Pseudo-nitzschia_multiseries_193757/3-276
---------------------------------------------------------------------------------------QAADNLRSLYTTEAKDWRALAIRGAACLYRLRGILG---RDAKRVCREAFRIYAPLASRMGMHRLKNELEHAAFQILYRRQHRAYEALLR--------ILAHVQATMTEVLAEDAVFMADFRVTARVKESYSTWKKMLRDGFD--QVPDALALRIVLDAERLCYYAQELCKTVWRPYGDRFKDYIANPKENGYQSLHYTAGTKW-WRMEIQIRTGEMHKVAEFGVASHWNYK-
>Pseudo-nitzschia_multiseries_195742/34-376
ALRVAYRAHRGQARKSGEPFIIHPVEVALLLAGLKMDEATVMAGLLHDTVEDTDLTFELVEEMFGPTVRGIVEGETKVSKLPKA--DEQAENLRQMFVAMTDDYRIIIVKLADRLHNMRTLQHMKPEKQIKISRETLDIFAPLAHRMGIWQFKSELEDTAFMYLYPHEYKRLSRKLDQRHAKYEDTLEKSQKILKDRLSSDPTLRQDVKVSGRMKEIYSLWHKMEKEERNLDHIVDVVALRVIITPDELCYHVLGLVQHLFQPFPTRVKDYISFPKPNGYQSLHTALILNG-QKIEVQIRTNMMHQVAEYGMASHWAYTD
>Pseudo-Nizschia_multistriata_0019220.1/1223-1795
ALHR--CASPGFEKIAG------CVRFCGLLAECLVTKDVLLASILHYNVDNNSSADASLGGVFSEESLRLAGAASKLKRIE-PPS-DEYASVRNLMLSLTDDWRALAIRCAASLFRLEGISGRGGPEVVLAAKDSLKIYAGLAQQMGLHRLHTQLESGAFRILYPRQYSASSSLFREHGAAMEVLSGFLSNQLEQLLCEDLSLMFSLEVASRVKEPYSFWKKLLXTRIRIDEVNDGVALRVVLKAERLCYYVHHLVRSRWPETVGRVKDYIRNPKPNGYQSLHHTSRITR-FFFEVQVRSQEMHELAEFGVAAHSSYKL
>Pseudo-Nizschia_multistriata_0030810.1/244-586
ALRVAYRAHRGQARKSGEPFIIHPVEVAILLAGLKMDEATVMAGLLHDTVEDTDLTFELVEGMFGRTVRGIVEGETKVSKLPKA--DEQAENLRQMFVAMTDDYRIIIVKLADRLHNMRTLQHMKPEKQVKISRETLDIFAPLAHRMGIWQFKSELEDTAFMYLYPLEYKRLSRKLDQRHAKYEDTLENSQKILKERLNSDPTLSSDVKVSGRMKEIYSLWHKMEKEERNLDHIVDVVALRVIITPDELCYHVLGLVQHLFQPFPTRVKDYISFPKPNGYQSLHTALILNG-QKIEVQIRTNTMHQVAEYGMASHWAYKD
>Pseudo-Nizschia_multistriata_0074170.1/184-609
AIR---EAAQN--KMAG------AAEFCLIMME----LDALVAAAFHFSLSHWERPPIQIDS-FGDHAAKIERDAARLKRLE-TS-NKAADNLRSLYTTEAKDWRALAIRGAACLYRLRGILG---RDANRVCREAFRIYAPLASRMGMHRLKNELEHAAFQLLYRRQHRTYESLLQNIGESMKQVLAHVQASMTKVLEGDAVFMADFRVTARVKESYSTWKKMLRDGFD--QVPDALALRIVLDAERLCYYAQELCKTVWRPCKDRFKDYVANPKENGYQSLHYTAETRW-WRMELQIRTGEMHKVAEFGVASHWNYKA
>Synedra_acus_11925/1-375
--------------MSG------AAEFCLILME----LNALIAAAFHF--EHK-----GLKM-FGNHVVEIARDAARLKKME-PSSH-DADNLRKLLLTNTQDWRALAIRSAACLFRLKGISG---SEAIRASREALYIYAPLASRLGMHRLKNELEGAAFRTLYRRQYNTVVTMTESIGYNMKRVLESVQREMEQVLASDPVFSADFHVAARLKEPYSLWRKMLRNKCN--QVPDALALRIVLNAERLCYYAQQLCKNNWAPLGNRVKDYIERPKPNGYQSLHYTAMTEF-WTLEIQIRSGEMHKVAEFGLASHWDYK-
>Synedra_acus_6453/130-448
AYVFSMQAHGSQKRASGDPYFSHPIEVAGILTDLHLDAETIATAILHDTIEDTVATPEEIERLFGASVARLVDGVTKLSKIEATENERAAENLRKFLLAMSDDIRVLLVKLADRLHNMRTLHHIKPEKRRRIAKETMDIYAPLAERIGMYEFMREMQSLAFEQLEPEASESINRRLEQLKKGDGDRIAKIASGLKLVLSRAGV---EAEISGREKHPYSIFRKMSERHISFEQLSDVMAFRAIVPTEEDCYRVLGIIHQRWPMVPGRFKDYISTPKRNGYRSLHTSVIHADSARIEIQIRTADMHAQAEFGLAAHWAYKQ
>Synedra_acus_6972/124-458
ALRVAYRAHRGQLRKSGEPFVVHPVEVALLLTELKMDGETVIAGLLHDTVEDTDLTLDQIENMFGTVVKSIVEGETKVSKLPKA--DEQAENLRQMFIAMTDDYRIIIVKLADRLHNMRTLSFMKPEKQIKISRETLDIFAPLAHRMGIWQFKSELEDISFMYLYPQEYRRLEKRLKLHQTKYQETLDVSQDILRKTLSSDKTLRDNVQVCGRTKEIYSLWYKMEKEEHNLDHIADVVALRVIITP--LCYHVLGLVQHLFQPVPTRVKDYISFPKPNGYQSLHTNLMLKG-QLIEVQIRTQSMHQVAEYGMASHWAYKE
>Synedra_acus_7671/166-610
IIS---KVTQR--LLSG------MIEFMHLM--PYVTKEILMASAIHYI-HDKS-NQNAISD--DDDVMAIVEAAAKLKRAE-----KEASKIRGMLLSEMDDWRALVIRIVACQFRLEGL-----PEVMRIANDAIRVYAPLSQRMGMQRLKAKLEESAFKVLYRRQYQAATALYR-NSFTLNELCQHLENHIAHLLLNDQRLMIDLKISSRVKEPYSLWKKLVRKRFF-SDINDAVALRVILKAEKLCYYIQQLLFSQW---TKSAKDYIQFPKENGYQSLHFNSFILN-WPFEVQIRSEEMHKIAEYGIAAHWDYKL
>Synedra_acus_872/26-310
AYVFSMKAHGAQVRASGDPYFSHPIEVAGILTDLKLDDETIVTAILHDTIEDTLATHEQIEKLFGANVARLVDGVTKLSKIEASENERAAENLRKFLLALSGDIRVLLVKLADRLHNMRTLHHISDEKRRRIAKETMDIYAPLAERIGMYEMMTEMQTLAFQELEPDAFASIARRLDQLHASGGDLVSRIGLGLQLHLADHGL---EAQVTGREKHPFSIWKKMAERHISFEQLSDVMAFRVIVGKVEDCYQALGVIHERWPMVPGRFKDFISTPKRNGYRSLHTS----------------------------------
>Thalassiosira_oceanica_EJK45244.1/118-512
SVR---VASNG--LASG------CAEFLLLMEEKIMTRDLLIAATFHYL-PDESMQQPPIFQ-YGEASTLIAAGAARIKKGE-PLS--DAEILRSFLISVAEDWRALVIRSSACLYRLRGI-----------ARAGKRIGAPGSNQVGREALKEG-------------------------GDLTSMAQVLTTRMEQLLRSDDIFISDVSVNARVKEPYSLWRKMLRYRKE-DWVPDTLALRVVLSAEKLCFYALQLISDVWPSSA--IKDYITNPKKNGYQSLHYSASMMI-WPFEVQVRSEEMHKVAEYGEAAHWDYKT
>Thalassiosira_oceanica_EJK46819.1/283-627
ALRVAYCAHRPQKRKSGEPYIIHPVEVALLLSGMKMDADTVMAGLLHDTVEDTDLTFEQIEAMFGTEVKNIVEGETKVSKLPKA--DEQAENLRQMFIAMTDDYRIIIVKLADRLHNMRTLRHMKPAKQQKISRETLDIFAPLAHRMGLWPFKSELEDTAFMYLYPDEYTRLNQRLRLRQKKFEETLTNTVNALEKTLQSDPTIQSEIEVVGRTKELYSLWHKMEKHDRNLDHITDLVALRVILTPDGLCYHVLGLVQHLFQPMPTKVKDYISFPKPNGYQSLHTALMYSG-QSIEVQIRTAYMHQVAEYGMASHFAYKD
>Thalassiosira_oceanica_EJK49442.1/14-467
----APEARDGRRRRRG-----------RLLGQVRGGVSLLLAGGREGVEEEECLAGSGIEE-YGAHAVKIALDSAKLKSME-NESG-DARNLRSLLLSVEGDWRALAVRSAACLYRLRGLGGVPGPDESRASHEALHIYAPLAARLGMFRLKTELEDAAFRALYPRSHGAVFAMGRTVSEGMRAVLSDVTCQIKRIVQDDCEFMDSVSVTARVKEPYSVWRKMLKKETN--DVPDAVATRVVFKAQRMCYHLLDLCAAAWPDGSGRLKDYVRNPKPNGYRSLHYSTTKRW-WPFEVQIRSREMHKNAEFGVAAHWNYKR
>Thalassiosira_oceanica_EJK63859.1/259-553
AFEFSREAHKHQCRKSGEPYIIHPLGVAHIIADMRLDLPSLLTALLHDTVEDTAVSLDDIDSLYGHEIASLVDGVTKVGKIPLSVEEVQSENYRKLILSMSRDIRVLLVKLADRLHNMRTLEFMNPQKQKRIAKETIEIYAPLAHRLGIHWLKTELEDQCFKYLKPGDYNKLHKLVTGSEGERRQYEQQVVDLLSSQMEDAAAWNSVCVVC----------------------------FRIIVDDVPSCYAALGVVHSHLKPVPGKIKDYVALPKPNGYQSLHTTVRYLKGK-LEVQIRTRDMHSVAESGIAAHFVYKE
>Thalassiosira_pseudonana_CCMP1335_XP_002289042.1/27-369
ALRVAYRAHRSQMRKSGEPFIIHPVEVALLLSGMKMDAETVMAGLLHDTVEDTDLTFEQVEAMFGVEVKNIVEGETKVSKLPKA--DEQAENLRQMFIAMTDDYRIIIVKLADRLHNMRTLRHMKPEKQKKISRETLDIFAPLAHRMGIWQFKSELEDTAFKYLYPEEYKLLNQRLLQRRDKIINTLDNSIQVLEHTLKNDPTLRSEIEVVGRTKELYSLWHKMEKHDRNLNHITDLVALRVILKPDQLCYHVLGLVQHLFQPVPTKVKDYISFPKVNGYQSLHTALMYKG-QSVEVQIRTQFMHQVAEYGMASHWAYKD
>Thalassiosira_pseudonana_CCMP1335_XP_002293072.1/15-277
--------------------------------E----RQV---------------GKNSIES-YGEESTKIAAGAARLKRAE-STSSGDDAILR---------------------------------------RDALRVYAPLAQRLGMQRLKSELENTAFRILYSRQYSVASSLYN-DIEEMKAIVNVLTTRIEQLLKSDAVFTEDVTVSSRVKEPYSLWKKIIRYRKE-DFVP-----------EKLCYFAFQLISDVWPASANKAKDYIKNPKSNGYQSLHYTAALVI-WPFEVQIRSEEMHRIAEFGVAAHWDYKL
>Thalassiosira_pseudonana_CCMP1335_XP_002294153.1/5-329
AYQYAKSAHQGQCRKSGEPYITHPLGVAHIIADLKLDLSSLLTALLHDTVEDTSVTLEDISARFGEEISQLVDGVTKVGKVRFSYEEQQSENYRKLILAMSRDIRVVLVKLADRMHNIRTLQYMPPEKQVRIARETMEIYAPLSHRLGIHWLKTELEDDCFKYLYPEQFAKLDEQVKGRTLEKKEYEDEVVTVLEGQMREAELGIGNLLVTGRTKGLFSIYSKMKRQNIELGDVYDKVAFRIIVDDVADCYQALGVIHSHWKPATGKIKDYIALPKPNGYRSLHTTIIGPRGRRMEVQIRTQEMHDVAESGIAAHWMYKH
>Thalassiosira_pseudonana_CCMP1335_XP_002297567.1/57-381
AYQYAKSAHQGQCRKSGEPYITHPLGVAHIIADLKLDLSSLLTALLHDTVEDTSVTLEDISARFGEEISQLVDGVTKVGKVRFSYEEQQSENYRKLILAMSRDIRVVLVKLADRMHNIRTLQYMPPEKQVRIARETMEIYAPLSHRLGIHWLKTELEDDCFKYLYPEQFAKLDEQVKGRTVEKKEYEDEVVTVLEGQMREAELGIGNLLVTGRTKGLFSIYSKMKRQNIELGDVYDKVAFRIIVDDVADCYQALGVIHSHWKPATGKIKDYIALPKPNGYRSLHTTIIGPRGRRMEVQIRTQEMHDVAESGIAAHWMYKH
>Phaeodactylum_tricornutum_7629_mature/63-435
AVE---EAAGG--KVAG------TADFLRILME----LNALVAAAFHYMVRHA-----NLDAYYGEHVSQIADDAGRLKQLE-HASD-DAENLRQLLLSETRDWRALAIRAGACLYRLRGL-----PERVRVGREALSIYAPLASRLGMHRLKNELEGAAFRVLYQRQYQAVNAMAKDENNNMRDVLAEVKNDLTLLLQKDPEFSKDFTVTARVKESYSMWKKMLRHGYK--QVPDALALRIVLNAERLCYYAQKLCTSQFAPVNARFKDYVERPKPNGYQSLHYTA-----WKVEIQVRSGEMHQVAEFGLASHWDYK-
>Phaeodactylum_tricornutum_33947_mature/68-500
TIY---NVSEN--VTVG------IVQFLRLL--RMLSTSVVLASVYHYS-EGTVPTRDIIS---GDEVFLITEGAARIKRAE-----AESDLFRDWLLSVMDDWRSLAIRVFACLYRLEGIAG---PEVVKLAKEAMRVYSPLAGRLGMYRLKSRLDEEAFRILYRRQYNAVSSLYL-SGAAMEAVSNILRTKISVALQQDESLMMGLEVSSRVKQPYSFWKKLLKKR---DQVQDGIALRVIIQAERFCYYVQHQIRMKWPEVADRVKDYILYPKPNGYRSLHHTSSVNC-FPFEVQVRSDEMHMIAEYGVAAHWGYKL
>Phaeodactylum_tricornutum_11099_mature/129-476
ALCVAYRAHRGQMRKSGEPFIVHPVEVSLLLSGLKMDAETVMSGLLHDTVEDTDLTFQQVETLFGHTVRSIVEGETKVSKLPKA--DEQAENLRQMFVAMTSDYRIIIVKLADRLHNMRTLRYMKSEKQIKISRETLDIFAPLAHRMGIWQFKSELEDTSFMYLYPQEYKRLNRRLRLHQQSFQETLEKAQDILQRQLNLDSTLQQKVEVSGRTKEIYSLWHKMEKNVQNLDHIVDVVALRVVISPSELCYHALGLVQHLFVPVPTRVKDYISFPKPNGYQSLHTALILNG-QTIEVQIRTSMMHQVAEYGMASHWAYTD
>Aureococcus_anophagefferens_XP_009034630.1/26-363
AVEVAFLAHRGQKRRSGEPFVTHPVEVAKILARTHMDRDTVVSGLLHDTVEDTDLTFGEVEAMFGVDVRRIVEGETKVSKLPKADAEEQVENMRSMFIAMAEDWRIVVVKLADRLHNMRTLRFMPPRKRAKISRETLEIFAPLAHRLGMWQYKTELEETSFEHLFPAEYAALDEAIARKRTTVEAALEECRGKLETMLMDDVMIKGTVSIEGRTKSCYSTWKKMQRQQCGIERIDDLVALRVVL--AELCYHVLGKVHSTWTPLPRTLKDYISSPKPNGYRSLHTTVLVGS-QPLEVQIRTDDMHRVAELGAAAHWAYKD
>Aureococcus_anophagefferens_XP_009036518.1/1-381
-------------------MV--------------------AAALLCEAHEALDLRLEEIRASVGPEAAGLVRCLNNLSQLYRDAEDEHAKNLRQMLVAVAGDFRALPLLLVRHLEKLHEEKATPNVTPSTRARDALDVLAPLADRFGLNQLKNDLEDAAFERLAPATRSQILKALDRKRDDRSVVRGDVSARLRRLMVEDDVLMNSLRVSTREKEPYSVWRKQRRDGFSVDEVLDTIALRIVLDPTRLCYHALNLVQAAWQPLQNRTKDYVARPKANGYQSLHTTVLMRLGYPFEVQIRTRDMHLVAEFGSAAHALYSG
>Aureococcus_anophagefferens_XP_009039283.1/9-345
ALRVAHGAHAGQMRRSGEPFIVHPVAVAGLLCGLGMDRETVAAGLLHDTVEDTAVTLEEIEATFGADVRAIVEGETKVSKLPK---REQLENLRQMFISMTDDYRIIIVKLADRLHNMRTLEHMPRHKQLRIARETLEIFAPLAHRLGLWTFKAELEDWAFRYAHPGPYAALEAALEVRRSRYESALKGSRKALEARLAADPKLRGKVSVSGRTKELYSLWLKME--RADLDGVPDVVALRVVLEVLELCYHVLGLVQQLCEAVP-RVKDYISFPKPNGYQSLHASLRREAEQVVEVQIRTAWMHEVAEHGMAAHWLYKD
>Aureococcus_anophagefferens_XP_009042664.1/26-213
AVEVAFLAHRGQKRRSGEPFVTHPVEVAKILARTHMDRDTVVSGLLHDTVEDTDLTFGEVEAMFGVDVRRIVEGETKVSKLPKADAEEQVENMRSMFIAMAEDWRIVVVKLADRLHNMRTLRFMPPRKRAKISRETLEIFAPLAHRLGMWQYKTELEETSFEHLFPAEYAALDEAIARKR--------------------------------------------------------------------------------------------------------------------------------------------
>Chondrus_crispus_XP_005715321.1/1-394
-----------------------------------MDRDCIIAGLLHDTVEDTPITLEELECLFGRDVRKIVEGETKFSKLAKQKEEQQADNLRAMFLAMTEDVRVIIVKLADRLHNMRTLKHMSPAKQKKISKETLEFFAPLAHRLGMRRIKSELEELSFMYLYPEEYHQLKYEVELRRSRFDYYLKSAEAVVKDVLEQDRILYNSVEVIGSTKELYSIYRRMLAENLA--SMLDIATMRVVVDLNQACYHVLGRIHTMWKPLPKRLKDYIAFPKPNGYQSLHTTVLLGQKLAMEIQIRTAEMHRIAEEGIAAEWRRRT
>Chrysochromulina_sp._CCMP291_KOO21806.1/2-241
---------------------NH--------AS--------PSGFLHP-------KLEAVQMIV-------------------------------LFIAT-----AVVFVLPNALSRVALA-----TATAALQLETLPSFSMLQQN-------IPADDIMLALVSPEAYWLLREWRMGAQEAMKACLESTKQQIRAMGNEHPVLRH--AVAVRSKGLWSTFHKATR------TVHDVLAVRVVVDAAD--YEALAAIRHLYPSVEGRFKDYVRRPKPNGYQGLHDTLRLPNG--FEIQVRTERMHEHAMWGGAAHRKYKS
>Chrysochromulina_sp._CCMP291_KOO27310.1/13-392
----ALTAVSAQLSADGDSFPLECLAVVAAVARLRLDAATVGAALLSEVINDRTTPATPMSDSFRMDVESILDQMRRMRALQA---DDSALQVRGVLVAATADPRALLVLLGSALTRLRAARSV--AEQQALAIEAIQLYAPLAHAVGFGAAFSELETLAYRKLYPDSMRKLQSWYQQVWPDGDSVVRHLREALEAQLLEAPSLTGSVEVTSRIKTVPSTFRKLLTPGEKIDTVRDIMGLRVVLTPMELCHASHRQIIRLWREESGRFKDFVTKPKPNGYQSIHTNLRLDDG--VEVQIRTRGMHARAESGSASHEAYRA
>Chrysochromulina_sp._CCMP291_KOO29868.1/269-619
ALEVGFLAHKGQQRKSGEAFITHPVQVASILAEARLDTECVVAGLLHDTVEDTALTFEDLENLFGPSVRRIVEGETKVSKLPKSKQDEQAENLRSMFVAMAEDWRVVVVKLADRLHNMRTLEFMPVHKRISIARETLEIFAPLAHRLGMWSFRSELADLSFKHLFPAEHDELQSHIDSKMRSYKETLAATQELVGRLTADPRLAQY-VVITGRTKSIHSTWKKLQRDECSVDEVLDLVALRIVIEP--ICYHVLGKVHGVWTPLPRTLKDYISSPKPNGYRSLHTTVLVGT-QPLEVQIRTQQMHRVAEYGAAAHWTYKE
>Chrysochromulina_sp._CCMP291_KOO31885.1/1-323
-----------------------------------MEKSTIIAGLLHDTVEDTSLTFHELERLFGSTVRKIVEGETKVSKLPKSKAEEQMENMRSMFIAMADDWRVVVVKLADRLHNMRTLQYMPVHKRASIARETLEIFSPLAHRLGMWQYKTELADLSFKYLFPDEYDDLSTKISSKFVAYERTLEDAQQTIENLLLTDPWLQGSVHVGGRTKSIYSTFKKMQ-RHECIEKIHDLVALRVVLCP--LCYHVLGKVHSCWTPMPRTLKDYISSPKPNGYRSLHTTVLCGT-QPLEVQIRTQAMHLVAEYGAAAHWAYKD
>Chrysochromulina_sp._CCMP291_KOO35032.1/235-473
ALKLATQVHSGQTRRDGSPFVTHPVAVAELVASWGMDASCVVAALLHDAIEDTPLTFGEVEAKFGEEVRTLVQGVTRVSKLPEVAEELESGDLLQLLDACAGDWRVAVLKVADRLHNMRTLSAMKPHKRARKAQETARVFVPLAHYLGAHEVGSELAELAQRHCSDDQ---------PRHQKWAARL----------------------------------------------------SSVVL--------------------PGRLQRAAA------YFGLDDRALAAVRPPSELRLRTS-----AAGGMMS------
>Chrysochromulina_sp._CCMP291_KOO35751.1/59-242
ALKLAMQVHSGQMRRDGTPFVTHPVAVAELVASWGMDASCVVAALLHDAVEDTPLTFGEVESEFGEEVRTLVQGVTRVSKLPEISEELESGDLLQLLDACAVDWRVAVLKVADRLHNMRTLSAMKPQKRARKAQETARVFVPLAHYLGAHEVGSELAELAQRHCSDDQ---------PRHRK------------------------------------------------------------------------------------------------------------------------------------------
>Ectocarpus_siliculosus_CBJ27227.1/253-833
GSRLLVDVTDGGPAAAPSPDLEKALEMLRVLADVDTLVAALASCIIRN-------NLEVIEEQFGPIIRGIVEDRLLLERLPQPVLDHHAKLMRDYLVHSSRDARAVVVHMADLTCRLRDPSKTPAHTRHTLALEALQLYVPVSNALGLGSSFRELEELGYKTIFPQTYSNMALWHHDVMGKSHDIVREVKTRMLDALHAREDIAISYRLEGRTKAL--------RQNKR-DDVHDIIGFRIIVAPSRLLHDVYEVLVGLFEEVPGRFKNYVDFPKKNGYRSVHTTVVHPTG--MEFQVRTALMHVAAEGGSASHSLYKG
>Ectocarpus_siliculosus_CBJ31981.1/163-615
ALAVSIYAHSKTTSADGHP--VKGVEVCLQL--LGMGRDALLAAILGGAKQHST-TVVDIREGFGKNVARLVAGVLRVGDMSAPAEEEQGESLRNLIVS-AADWQVLTLRLAVQLQALKNS---PDWKDKQLARDALLVHGPLAHRLGIHQLRNELETVAFGRLFPQQFNKVRRATMDRSSVYEKVVEATKATLKQALRDAPAFTNEATLQHRIKSPYSMWKKMEKNQVG-EGVFDAVAVRVVLEAEDLCYQAMSVIKKLWSQ-PQRVKDYVVKPKPNGYQSLHATQLVPD-GPIEFQVRSKEMHQKAEFGLAAHWSYKE
>Ectocarpus_siliculosus_CBN78357.1/204-569
AVQVAYHAHQGQRRKSGEPFIMHPVEVMGILAGLRMDAETLVAALLHDTVEDTRLAFEDIETQFGSTVRRIVEGETKLSKIPGAQQEKQADNLRHMLIAMSKDWRVLVVKLSDRLHNMRTLGAMPQHKQVRIAQETMGVFVPLARRMGLWDIKTELEDMCFKTLHPEEHARVTELLRASTGHTKDFLESEQRRLERVLGHTAVLEGSFRVTMGVKPAYTVWRSMARNGGRLGNVLDCV-FKVSFSLSEACYGLLESLHGLLPPVPPRVEDFIAVPKPNNYRALHTAVLLRG-HPVEVQILTDDMDRVAHFGMAASQVARS
>Emiliania_huxleyi_CCMP1516_XP_005759301.1/104-526
TTELAYGA-----TAAGKLTLRHHLAVSRVLAAIKADGEVIEAAMLAGLREAEVVAAQDLTAILGEEAAAAIDEVSTVWRLSAAAEEERAEQLERIMLA-CDDPRSIAIALASRLVSMRELLAAPRQRRDVFTQQTEEVFIPLAQRLGMWYFKTELEILAFSVGRPAEYAALSSALADLTERARPALEEAEGQIEAALASDPLLQRWIRVHARIKDLVSVARKMERKGLEVDGLDDLLAFRLVVMPARLCYRVLEAVHKT---TKGLLKDFIASPKPNGYRSLHSCALVRG---IKAE---------AEYGSAAHWLYKA
>Emiliania_huxleyi_CCMP1516_XP_005763353.1/67-500
TLEIAYQS-----AAASEARLRHAVAVARVLAELRMEVTAVTAAVLAGVCDDSGITYAQIESRLGAAVANAVRDVSNVWRLSEAAEEEDAEERERMMLA-CDDWRGVVLSLASRLAYLDELEAAPAEAAAAFAAQTLNVFVPIAHRLGMWYFKTELEELCFA-------------------------------------ADPILRTSIRVQARMKSAYSAWSKMRRKQVTL-ELHDVLGLRIILTPQRLCYRALEVVHRVYLPLLGRIKDYVACPKQNGYQSLHSSVRLGS---SEIQVRTTEMHRFAEFGKASHWLYKS
>Emiliania_huxleyi_CCMP1516_XP_005769172.1/107-486
AFVFALRYHRRQYRASGEPYV------ASMLAKAEADLPSIMTGLLHDTVEDTGATLELVTERFG-----------------------------------------------------------PE------AEETMGIFAPLALRIGMYTVAAELETLALAELHPEAAERVAAQQR----------AQVLRELRAALAQNEGSGGLRAIHVRRASAYRVWRRQQREGEG-DRVVDLLALRLVVTP--GCYEALGLVHQRWRS-LGGFKDYISTPKPNHYQSLHTTVLGALSAPLHLLFRTPEMHQVAEQGIVAHWRQQA
>Emiliania_huxleyi_CCMP1516_XP_005769365.1/60-250
ALAFAAEAHDGQRRRSGEAFIVHPIEVAIILAGWRMDADAIVAGLLHDTVEDTDVTVEQIEGRFGAAAASIVAGVTDGAAVP------ASQSQRELLLAISRDWRVALLKLADRTHNMRTLEHMPAAKQAAKSRETLDLFVPLARRLGVEEIERELDQLCVSYLGEE----------------------------------------------------------R-----DSLLDSLEERICLRRQRAC----------WRE---------------------------------------------------H-----
>Emiliania_huxleyi_CCMP1516_XP_005777229.1/138-452
ALETAFLAHYGQQRRSGEPYITHPVEVSAILARTSMDKESLIAGLLHDTVEDTELDFAAIEALFGATVRKIVEGETKVSKLPKSDTDEQAENLRSMFIAMAEDWRIVVVKLADRLHNMRTLQHMPPHKRAATARETLQIFAPLAHRLGLWAFKTELSDLSFKYLFPAEFLEVQEYIERMAPQYEDVIASSQDKVQRLLSSDEWLQGSVSVTGRTKSVYSTWKKMQRHGCEIERVHDLVALRVVLCEAELCYHVLG-------------KDYISSPKPNGYRSLHTTVL--------VQIRTLEMHNVAEHGAAAHWLYKE
>Emiliania_huxleyi_CCMP1516_XP_005779118.1/1-222
--------------MVG--------------AG-------------------------------------------------------------------SREPRALLVALGSTLAQLRREEAAGADAGAAVALRAVQLYAPLAQTVGLAPLGCELEAVSYRRLFPGHVSRLGAWFDAVWPDAHQLLPRLIAELRAAVEEAP-------------SLHGLLAELLR----VDDVEDVLALRLVLAPAELCYAAYKQVVTRWRE-PGRFKDFV--RLPDG---------------VEVQVRSEAMHEAAERGAAAHGLYKG
>Emiliania_huxleyi_CCMP1516_XP_005783324.1/38-223
----CVSA-----RCTSAP--LHCISAALRLTS--------AASRLHF---DSS--------------------SSKRSRCA-ASEDSTASTARR-----AGCERRLFTAAAGR------------------------------GR-------------------------------------------------------------------------------R-----E---EAAG----L--QRRCLAVRQVAGRLWGEV--AFSDYIASPKANGYCSLHSTYALPSGTPLELQVRTGAMHRHAESGPAAHSAYKA
>Emiliania_huxleyi_CCMP1516_XP_005785512.1/137-627
ALETAFLAHYGQQRRSGEPYITHPVEVSAILARTSMDKESLIAGLLHDTVEDTELDFAAIEALFGATVRKIVEGETKVSKLPKSDTDEQAENLRSMFIAMAEDWRIVVVKLADRLHNMRTLQHMPPHKRAATARETLQIFAPLAHRLGLWAFKTELSDLSFKYLFPAEFLEVQEYIERMAPQYEDVIASSQDKVQRLLSSDEWLQGSVSVTGRTKSVYSTWKKMQRHGCEIERVHDLVALRVVLCEAGLCYHVLGKVHGCWTPLPRTLKDYISSPKPNGYRSLHTTVLE--------------MPR--------------
>Galdieria_sulphuraria_XP_005705135.1/157-573
STLCNQEARTGEVRDSSEPYLLYKVELALRLAEFNVDKYCLIASIL--SVLEGKVTLARLCLLFDYSVLNILREYIFMGNMAH---DENSTWVKTHLWASITDSRAVLLRLVERLWSLRQI---PLYIQQSTALETLQVFVPLASAAGFGRHMYEMGDRSLRILFPQSYLKLEKWHLRIRDNGQRVLSCAQRELLTCLMRDPFLVRQFTITGRTKNMVSTFMKMLKQNKT-EQILDFIAMRVVI--TEVCTRVYEIVSSLWKEVEGRYKDYVIAPKPNGYRSIHTTVQHPSGFPVEVQIRTEEMHLLAEHGTASHRFYKG
>Galdieria_sulphuraria_XP_005705328.1/109-462
ALQLAYQAHELQKRHSGDPFITHPVAVANILAELRMDRDTIVAGLLHDTVEDTEVTLSTIEQLFGMEVRRIVEGETKVSKLPK---DKQAENLRQLFIAMTEDWRIIIVKLADRLHNMRTLQFMKQAKRHKIAKETLDIFAPLAHRLGMWQIKAELERLGFMYLYPSEYEEIRQLVEKKLPKYMRVLEESRQALKTALQNDVILQQQVEVSARIKELYSLWKKMQQHGKDIEDIYDLVALRVLITPLELCYYTLGIVHAMWQPFPCRVKDYIAFPKENGYQSLHTTVMAGGAAPLEVQIRTLEMHLVAEYGMAAHWMYKD
>Galdieria_sulphuraria_XP_005706615.1/95-453
WFENSLQQLSNQLKRSIQAFAKRGLHIAQVLCEIQADFLTIVAGILVN------ISNSPVQNLSGSGFQVLVESVSRLSFIWS---DESAKMVQDLYQH-AKDKRGLLIALVVFLIDLRYQ---PFGIDESLAKICLHVLAPVASCLGIWKLQLELEEVAFHVLYPTEYESLSRHIGRILQQRSKILEYARFHICRLLDTSSKIQNSFTVHGRVKGLYSIYKKMKRRKLK--EIYDLIALRIIIKPKEACYSVLTIVEQRWCPVAYRNKDFIKYPKLNGYRALHTTVILNK-IPFEVQIRSEEMHYHAEYGNSAHFLYKL
>Galdieria_sulphuraria_XP_005707095.1/154-585
ALEFAYEAHKGQFRKSGEPFIIHPIAVAAILADLKVDRDTVISGLLHDTVEDTSVTFETIETIFGKDVRRIVEGETKFSKLTSGADDKQCEYLKHIFIAMTEDVRVILVKLADRLHNMRTLEYMSPEKQKKIARETLEIFAPLAHRLGLGRIRVELEDISFRFYYPKKFLKVLSQLSKANNKVDLCLDEARICLKQLLEQDLVLKPRLEIEGHTKPLYTIYKKMQSGASL-DGIYDLASIRIVVELEEVCYHILGSIHSLWKPIPGKLKDYIAFPKPNGYQSLHTVILFDSKLPLEIQIRTQTMDEIAELGITC-WRRR-
>Guillardia_theta_CCMP2712_XP_005830237.1/5-324
AFYFAQRMHEGQLRRSGEPYFIHPVGVASIIADMKLDSASIVTGLLHDTVEDTSASLELIQQEFGSEVAQLVDGVTKIGKIQFSKEEQQAENFRKMIVAMARDIRVILVKLADRTHNVRTLKFVPAQKQKEVARETLDLYAPLAHRLGIFWMKTELEDTSLRYLEPEVYEELKMMVAAKKEERQAYTNEVMEILEKSLVDQGLT--NVVVTGRAKHFYSIYQKMRSRRLKVSEVQDLIAFRILTDDLSQCYQALGIVHSMWKPVPGRFKDYIALPKPNMYRSLHTTVIGPGGQRIEVQIRTSEMHRVAEEGIAAHWMYKG
>Guillardia_theta_CCMP2712_XP_005834725.1/6-301
VL------------------L-PCVRERSA-------------------------SIQEVRDRFGPVVGSMVEDSVWLSQLPR-VGDDGSRFLREYMVAASRDHRAVIVMLADRLNALRKIEEAPLYDQHLKALESLQVFSPLAHALGVGKWLWELEDLSFRALFPDSYTSVEQWQLELWEVSSNMMEQAKVDVLKALNENDFLLERYAITSRRKSVFSTFKKMFRSNKK-EDVKDVFAMRVVIGLVRTCTEAYGAVRKAWEEPRGRFKDYVTHPKPNGYQSIHTTLDSPLK--LEVQIRTEEMHAAAEFGDASHNLYKG
>Nannochloropsis_gaditana_EWM27646.1/199-550
ALEVSALAHLGQNRKSGAPFIEHPVEVARILAGLSMDVDTICAGLLHDTVEDTHLRLEEIGEIFGEGVQQIVEGETKVSKLAKDYEETQAENLRSLFLAMTNDYRVIFVKLADRLHNMRTLEFMSPAKQMKISRETLDIYAPLADRLGVRGLKSELEDIAFRYVYPQESAEISAMLANRSEGYEDVLASTHIALHQMLERKLLSEQNLSVTGRLKDRYSIWRKMDRKAQE-DDIKDVVAMRIVISLSELCFRVMYLVQRHSAPGESTVEDYVSIPKVNGYQSLHATIMRNG-QVVEVQIRTDWMHAVAEMGLAAHWLYKD
>Nannochloropsis_gaditana_EWM27974.1/152-581
AIEVAVQAHAYRFRRPSAPYMEQNVAVARLL--SEVDGDTMVAALLCH------LTLEAVENEFGKAVGTILAGEGQIKSLI-----EQGDNLRNLLLVVAKDWRAVALRVAWKKVEMETTGAK--KEEIDACWACLNVYASLAEAAGMSQIKNALEERAFKFLMPQEHRKVMTALEAKRDRYQKVLGQARKEVLQALLEDPVFMSRVEVRGRIKSPYSVWKKMKRKGML-EGVYDMVALRVVLDKKQMCDYVLRVVHKLYKG---RVKDYVGERKANGYQSLHTTLAYRL-TPVEIQIRTSEMHSVAEHGLAAHCLYKG
>Nannochloropsis_gaditana_EWM28606.1/242-782
QLVVSAEARDGQLRDSSVPFLDRVIETTQVLLELEADVETVLAALATYDAEDSELKLAVVRSQCGPVVHQIVRDSTRLGGLFQPREDDNAQLVRQHLVNENSDARAFVVHMAGLLHALRNQYRMPVHARHVLALESLQLYVPVASALGLGSRLKEMEELSYRALFPESYESFASWHKNFADLGQVALVIAKKKIAARIEADVQGLRGYEIHGRVKSVVSAFKKVYRKDKL-EELHDMLGLRVILGPQRLCHQVHAVVASLWEEVPGRYKNYVDAPKPNGYRSLHTGVYLMEG--AEIQIRTAGMHAEAEDGIASHALYKA
>Nannochloropsis_gaditana_EWM29759.1/187-617
ALQVAYHAHMGQVRRSGEPFVRHPIEVAKILTELRMDADSIAAGLLHDTVEDTPVSVADIQAVFGAAVRRLVEGETKVSKLPKAAEDDQLANLLHLLMAMAQDFRVLVVKLADRLHNMRTLGFMSPTKQEKIARETLDVYVPLARKLGVWRLKTELEDLAFKTLHAPEHAAMTRALDNRFGSRRLSMAALTEALPRLLKSRGALKGDVTVRLESKQPYQLFARDTA----VEAIDDLLTLKVVVSSSQLCMMVLEEIQTERSP-HSRVRDYISFPLDNGYQALHDELRVPG-FPLEVHVNTDWMEQVAQYGLLAHETHAP
>Paulinella_chromatophora_YP_002048999.1/54-371
TFDFAFRFHNGQFRATGEPYIIHPLAVANILYMAGASPAVIMAGLLHDIIEDTIINAKHIEINFGSEVGLLVEGVTKLGKIHYNHTEARAENMHRLFLSMANDIRVVLVKLADRLHNMRTIASLDVTKQRTIARETRDFYIPLANRLGIGYFQWELEDLAFKILEPEVFLKIQSNIAVNRSEREFRINEIVKLLYKHLKNTGLE--NFSVNGRTKHLYGLWCKMQCQQRAFDEIYDIAGIRIITPTVEGCYRALATIYEIFCPVFGRFKDYIGLPKANGYQSLHTAVIG-THRLIEIQIRTNEMHQMAEYGIASHWRYKE
>Paulinella_micropora_APP88130.1/42-359
AFDFAFRFHEGQFRATGEPYIVHPLAVSNILYNAGSSPSVIIAGLLHDIVEDTQITSQRIEIHFGSEVRLLVEGVTKLGKIHSNYTEARAENLHKLFITMANDIRVVLVKLADRLHNMRTIASLHGEKQQRIAWETREIYAPLANRLGIACFQWELEDLAFKILEPDVFLKIQSYVAANRSEREFRVSQIVNLLKNHLSILNSN--NSHIEGRTKHLYGLWSKMQSQQRTFEDIYDVAGLRIITPDVESCYSSLSIIYQVFCPILGRFKDYIGLPKPNGYQSLHTAVIG-ISRPIEMQIRTNEMHQIAEYGIASHVRYKE
>Porphyra_umbilicalis_OSX69462.1/148-560
ALKVADAAHAGQLRRSGEPYIIHPVAVTVILADMGMDRDTLIAGLLHDTVEDTPMTFERIEELFGLDVRRIVEGETKFSKLAAKKEEKQAEYLRSMFLAMTEDVRVIIVKLADRLHNMRTLEHMRPHKQRKISKETLEFFAPLAHRLGMRRIKTELEDLSFKFRYPQEYRDTAADLATRRARFDFYLTKAEDVLTDLLQNDVVLRPAVHVLSSTKELYAIYRKMQRGESL-DTMLDVATLRVVVELTEACYHILGLVHSLWKPLPMRVKDYIAFPKPNGYQSLHTTVLPGPEFPLEVQIRTSTMHRVAEEGIAAHPGRRA
>Symbiodinium_microadriaticum_OLP90598.1/316-659
ALDMTKQAHAGQVRKSGDPYWTHPLAVADILARLEQDAQKLTAALLHDTVEDTNVTLDQIEDAFGPVVASLVDGVTKASQAS-RAS-RSAQDLRKVLTRAAQDVRVLVIKFADRLHNMRTL-----------AEETRAVYVPLAERLGVHIWKTEFEELCCRYLNGCAYEEVLERNRVARQRHRRYIQQYIRTMMVEMTSDSIL----EICVREEPPHTQLRRWA------D---DTPQVRIV-TKDRACWACLGRIHSILPPMPGRLRDYISSPKENLYMCLHTTVLMDGA--VEVYILSLQMEWVAEFGVGAFWRHNE
>Symbiodinium_microadriaticum_OLP90600.1/192-687
TLGIAAAAHHRDFSTTGDPLLDHALSIAMNIASLGADSRAIVALLLHD-LDEC-LPWAAVSKVFGEEVVNLIDEKKRLEQLA----EQAASQLSRLYLR-SKDFRAAMVEIAEVEQILRNLSAAASDEGRALARCALDLHVPLAHGLGFDALAPSLENRALRLYFPEEYSMIEAWMREEDELLNRTLQRCLREVRRALDADADVRGTCKVRGRVKSVYSIVKKLLRRGVS-EAIKDLLAVEVVVDPERACFAVLDALQRYWSVLPGSTKDYITKSKKSGYRALHITLCTND---QEEQ----------------------
>Symbiodinium_microadriaticum_OLP91394.1/123-497
ALCVAALAHHGQMRKSGEPYIVHPVAVAELLALLKVQVDVIVGGLLHDTVEDNPIHFEDLEEIFGPDVRRIVEGETKASKRTASTSDEQAENLRDMFLAMADDYRVILVKLADRLHNMRTLQFMPERKRKTIAAETLVVFAQLAHRLGVWLFKTELEDLSFKHLYPTEFHRLNNLLSMRRAQYTSTLAAATHDFSEILRQDETLTRKLEITGREKGMYSLWEKMRRKTKY-DNIDDIIALRVVLDIEEFCYHALTLMRKLWTG-GDSLKNYIAFPKPNGYQSLHATFVHDDAVPLEIQIRTRQMHEVAEYGMAAHWTYKD
>Symbiodinium_microadriaticum_OLP95483.1/40-438
------DAHDGASRKEDIP--AHALHTFSSLEEAEADMQALQQVLIWS-----PLVRPRVLPALGPGMKRLMP-VGRMHVVQ-SLS-QMGRRLTEIFQA-ARAAKSAAAPPLEGTPRTRSEAAARAAAGATGKKETFRSWKRCHIRVRTGKFKDELEDAAFAITHPEAWA-------FERAELRALLNTATRELQEALEASQFRELSLRVSGRAKSAYSTWKKMNKKNLRFEELADV--LRVQ-SASQSCLAALALLQKMWKLVEGRSKDYVSNPKANGYRSIHLVATREG---FEVQTANHRVTKNTNQALALPAIFRA
>Vitrella_brassicaformis_CCMP3155_CEL95797.1/343-863
ALKFAAEAHLGSFWQSGSPLIGHLVEKASFLADFRQDDTTIIASILRSTVENVQLDMDRIERVFGVAMRRLVESAADLSAFA-ASEEEQPDALKKVQCGMSEDPRALVVQAADSLYQLQNEKAV--EQRRALAQTILDIFSPMATFLGVYDLKCALEDTAFAVLYPEEYKRLSTMVRRKERFFQKTFVETKRHLESVLARELPQYGKWSISWRRKGLYSLWQKLQRQGSGLDHIEDLVAFRIVLDSRRLCYHVLGLVQKLFRELSGWVKDYISFPKYNGYQSLHTVIKREG---IEVQVRTDWMHRMAEHGPAAHWGYKT
>Capsicum_annum_XP_016565796.1/149-494
ALNLAFEAHDGQKRRSGEPFIIHPVAVAQILGQLELDWESVAAGLLHDTVEDTDVTFERIEKEFGATVRRIVEGETKVSKLGKHVQDVKADDLRQMFLSMTEEVRVIIVKLADRLHNMRTLSHMPPHKQSGIATETLQVFAPLAKLLGIYQIKSELENLAFMYTNAQDYARVQRRIAELYKEHEKELEEAKRILMKKIEEDQFLDLKTEIQSICKEPYSIYKAVLKSKSSINEVNQIAQLRIIIKPQQICYHLLGLVHGIWTPIPRAMKDYIATPKPNGYQSLHTTVIPFLYFRLEVQIRTEEMDLIAERGIAAHYSGKG
>Capsicum_annum_XP_016565797.1/149-494
ALNLAFEAHDGQKRRSGEPFIIHPVAVAQILGQLELDWESVAAGLLHDTVEDTDVTFERIEKEFGATVRRIVEGETKVSKLGKHVQDVKADDLRQMFLSMTEEVRVIIVKLADRLHNMRTLSHMPPHKQSGIATETLQVFAPLAKLLGIYQIKSELENLAFMYTNAQDYARVQRRIAELYKEHEKELEEAKRILMKKIEEDQFLDLKTEIQSICKEPYSIYKAVLKSKSSINEVNQIAQLRIIIKPQQICYHLLGLVHGIWTPIPRAMKDYIATPKPNGYQSLHTTVIPFLYFRLEVQIRTEEMDLIAERGIAAHYSGKG
>Capsicum_annum_NP_001311747.1/222-543
AFYEAEKAHRGQVRATGDPYLQHCVETAVLLATIGANSTVVAAGLLHDTLDDTFITYDYIFRTLGAGVADLVEGVSKLSQLSKTASKVEADRLHTMFLAMT-DARAVLVKLADRLHNMITLDALPPMKQQRFAKETLEIFAPLANRLGISTWKEQLENQCFKHLNPDQHNELSSKL--MDSFDEAMITSAVGKLEQALKDKSLSYH--VLSGRHKSLYSIYCKMLKKKLNMDEVHDIHGLRLIVETEEDCYKALQVVHQLWCEVPGRSKDYIAKPKCNGYQSLHTVVLGEGMVPLEVQIRTKEMHLQAEYGFAAHWRYKE
>Capsicum_annum_XP_016564159.1/17-451
AIAFARKAHHGQLRRTGEPYLTHCIHTGKIVAVGKRAIDTVVAGILHDVVDDTGESLDTIEREFDTDVANLVAGVSRLSFINQQAAHDEANNLRVMLLGMVDDPRVVLIKLADRLHNMRTIYALPPAKAQAVAQETLAIWCSLASRLGLWALKAELEDLCFAVLQPQIFLRMRADLAQDRKKRIDFFLGTLVVCEEALERELFISTEVTLSGRLKSLFSIYSKMKRKEIGINKVYDARALRVIVDKVQCCYNLLNIVHRLWSPIDGEFDDYIVNPKPSGYQSLHTAVQGPDNSPLEIQIRTQRMHECAEHGLAAHWLYKE
>Capsicum_annum_XP_016564157.1/130-564
AIAFARKAHHGQLRRTGEPYLTHCIHTGKIVAVGKRAIDTVVAGILHDVVDDTGESLDTIEREFDTDVANLVAGVSRLSFINQQAAHDEANNLRVMLLGMVDDPRVVLIKLADRLHNMRTIYALPPAKAQAVAQETLAIWCSLASRLGLWALKAELEDLCFAVLQPQIFLRMRADLAQDRKKRIDFFLGTLVVCEEALERELFISTEVTLSGRLKSLFSIYSKMKRKEIGINKVYDARALRVIVDKVQCCYNLLNIVHRLWSPIDGEFDDYIVNPKPSGYQSLHTAVQGPDNSPLEIQIRTQRMHECAEHGLAAHWLYKE
>Capsicum_annum_XP_016564158.1/35-469
AIAFARKAHHGQLRRTGEPYLTHCIHTGKIVAVGKRAIDTVVAGILHDVVDDTGESLDTIEREFDTDVANLVAGVSRLSFINQQAAHDEANNLRVMLLGMVDDPRVVLIKLADRLHNMRTIYALPPAKAQAVAQETLAIWCSLASRLGLWALKAELEDLCFAVLQPQIFLRMRADLAQDRKKRIDFFLGTLVVCEEALERELFISTEVTLSGRLKSLFSIYSKMKRKEIGINKVYDARALRVIVDKVQCCYNLLNIVHRLWSPIDGEFDDYIVNPKPSGYQSLHTAVQGPDNSPLEIQIRTQRMHECAEHGLAAHWLYKE
>Capsicum_annum_XP_016551642.1/89-428
SLKLCIPI-------DGAP-LSRALSVAVILADLQMDAEVISTGLLREVLEAGAISIYDVRDRIGTSTSHLLHESLRVKHMSK-VEDDSATALRKFCL-TYYDVRALVLDLAIKLDMMRHLDYLPRYRQQMIGLEVMKLHAPLAHAIGTNLLSLELEDLSFRYLFPYSYLYLDAWLRSHESGNKPLIDVCKEQLLQSLKSDPLLTEKISVEGRYKSRYSTMKKLLRDGRK-EEVNDILGLRVILTPEKACYRAREVVQSLWEEIPSRSKDYILRPKANGYKSLHMAVDTGENRPMEIQIRTAEMDILASGGAASHALYKG
>Cucumis_melo_MELO3C025801.2.1/242-563
AFFEAEKAHRGQMRASGDPYLEHCVETAVMLALVGANSTVVAAGLLHDTIDDSFVTHDYILGTFGAEVADLVEGVSKLSHLSKTAERVEADRLHTMFLAMA-DARAVLVKLADRLHNMMTLDALPPIKRQRFAKETMEIFVPLANRLGIYTWKEQLENMCFKHLNLEQHEDLSSKL--LGLYDEAIILSATQKLERALKDKGTSYH--DVTGRHKSVYSIHRKMLKKNLTVNEIHDIHGLRLIVENEEDCYEALRIVHQLWPNIPGKLKDYISKPKLNGYQSIHTVVRGEGDVPLEVQIRTKEMHLQAEFGFAAHWRYKE
>Cucumis_melo_MELO3C024870.2.1/146-579
AIEFAKKAHHGQMRKTGDPYLTHCIHTGKILAAGNRAVDTVVAGILHDIVDDTCQNLHSIEEEFGDEVAKLVAGVSRLSYINQPGSHEEANKLRVMLLGMVDDPRVVLIKLADRLHNMRTIYALPLPKAQAVAQETLVIWCSLASRLGLWALKAELEDLCFAVLQPQMFLKLRTELAADRRKRTSYLLAALVVCEEALEQELIISAEVTLSSRLKSLYSIYSKMKRKDVSIDKVYDARALRVVVDKVQCCYSLLATVHKLWPPIDGEFDDYIVNPKPSGYQSLHTAVLGPDNSPLEVQIRTQRMHEYAEHGLAAHWLYKE
>Cucumis_melo_MELO3C006759.2.1/184-520
TLKLSIPI-------DGSP-LSKALCVALILADLQMDAEVISAGILREVMEAGGISLQEVKNQIGISTAHLLHESLRVKHIPR-VDDDSSAALRKFCL-TYYDIRALILDLALKLDMMRNLQSLPRYQQQMVSLEVLKIHAPLAFAVGANFLSLQLEDLSFRYLFPCSYFYVDSWLRSHESGSTSLIETYKDQLAQSLKNDPILTNDISVKGRYKSRSSTMKKLLKDGRK-EEVNDILGLRVILKPERACYRACEIIKSQWKEIPHRTKDYIASPKPNGYKSLHMAVDVSNEKPMEIQIRTTEMDKLAAGGTASHSLYKG
>Cucumis_melo_MELO3C024351.2.1/232-553
AFYEAEKAHRGQMRASGDPYLQHCVETAMLLATIGANSTVVAAGLLHDALDDSFMCYDYILGSVGAGVADLVEEVSQLSHLSKTANKVEADRLHTMFLAMA-DTRAVLVKLADRLHNMMTLDALPLAKRLRFAKETMEIFVPLANRLGILSWKEQLENLCFKHLHPEEHKELSSKL--VDSFDSERITSAIEKLDQALKNEGISYH--LLSGRNKSLYSIYLKMLRKKLTMDEIHDIHGIRLIVKNEEDCQKALRIVHQLWSEVPGRCKDYISRPKFNGYRSLHTVVMGEDMAHLEVQIRTKEMHLQAEFGIAAHWRYKE
>Cucumis_melo_MELO3C017941.2.1/153-499
ALKLAFEAHDGQKRRSGEPFIIHPVEVARILGELELDWETIAAGLLHDTVEDTDVTFEKIEEEFGATVRHIVEGETKVSKLGKSVQDVKADDLRQMFLAMTEEVRVIIVKLADRLHNMRTLSHMPPHKQSSIARETLQVFAPLAKLLGMYQIKSELENLSFMYTNPEDYSKVKRRVADLSKEHEKELIEAKKILMKKIEEDQFLDLRTEVRSVCKEPYSIYKAVLKSQCSISEVNQIAQLRIIIQPQQICYHVLGLVHGIWTPIPRAMKDYIATPKPNGYQSLHTTVIPFLYFRLEVQIRTEEMDLIAERGIASHYCGGG
>Medicago_truncatula_Medtr4g123930/95-434
SLKLSIPV-------DGSP-LSKALSIAMLLADLQMDAEVISAGILREVLEVGELNLHEIRSQIGSATAHLLHESLRVKNFAR-VDDENAAALRKFCL-TYYDIRALILDLALKLDMMRHLGHLPRYQQQIISLQVMKIYAPLAHAVGTNYISLELEDLSFQYLFPYSYLYVDTWLRSQETGGISLIDVYKDELLESLKSDPILAEDISVKGRYKSRYSTMKKLLKDGRR-EDVNDVLGLRVVLNPERACYRAHQIIQSMWKEIPSRTKDYISRPKGNGYRSLHMAVDVSEIRPMEIQIRTTEMDRLAVGGMASHSLYKA
>Medicago_truncatula_Medtr5g007870/132-565
AIAFATKAHLGQIRKTGDPYLAHCIHTGRILAAGKRAVETIVAGILHDVVDDTCQSLQDIEAEFGDDVAELVAGVSRLSYINQQGVQEEASNLRGMLLGMIDDPRVVLIKLADRLHNMRTIYALPMHKAQAVAEETLIIWCSLASRLGLWALKAELEDLCFAVLQPQIFQSMRADLALDRRKRANFLLASLVICEEALERELIISAEVTLSSRLKSLYSIYSKMKRKDTSIDKVYDARALRVVVDKVQCCYSLLDIVHRLWTPIDGEFDDYIINPKPSGYQSLHTAVEGPDNSPLEVQIRTQRMHEYAEHGLAAHWLYKE
>Medicago_truncatula_Medtr7g108940/151-497
AFTLAFKAHDGQKRRSGEPFIIHPVEVARILGELELDWESIAAGLLHDTVEDTDVTFERIEEEFGATVRHIVEGETKVSKLGKSVQDVKAEDLRQMFLAMTEEVRVIIVKLADRLHNMRTLSHMPPHKQNSIAMETLQVFAPLAKLLGMYQIKSELENLSFMYTNPEDYAKVKRRVADLFKEHEKDLLEANKILLKKIQDDQFLDLKTEVRAVCKEPYSVYKAVLKSKSLINEINQIAQLRIIIKPQLICYHVLGLIHGIWTPIPRSVKDYIATPKPNGYKSLHSTVIPFLYFRLEIQIRTEEMDLIAERGIAAHYSGRE
>Medicago_truncatula_Medtr8g020880/226-547
AFCEAEKAHRGQMRASGDPYLQHCLETAVLLALIGANSTVVAAGLLHDTVDDAFLTYDYIYGMFGAGVADLVEGVSKLSHLSKTASKVEADRLHTMFLAMA-DARAVLIKLADRLHNMMTLDALPVAKQQRFAKETLEIFAPLANRLGIANWKDQLENLCFKHLNPVQHKELSSKL--VESYDDAMIASAIERLEQALKDEGISYH--VISGRHKSLYSVYCKILKKKLTIDDIHDIYGLRLIVDKEEDCYKALKVVHRLWSEVHGKLKDYIRFPKFNGYQSLHTVVMGEGKVPLEVQVRTKDMHLQAEFGFAAHWRYKE
>Hordeum_vulgare_HORVU5Hr1G061710/172-493
AFFEAEKAHHGQTRASGDPFLQHCVETAVLLAKIGASATVVSAGLLHDTIDDSFVDYDHIFHMFGAGVADLVEGVSKLSHLSKTASRAEADRLHTMLLAMA-DARAVLIKLADRVHNMRTLEALPLVKQQRFAKETMEIFVPLANRLGIASWKDQLENLCFKHLNPEEHKELSSKF--AETFDEALITSAVDTLDEGLREAGISYH--NLSGRNKNLYSVYSKMQKKNLTMDEVHDIHGLRLVVDKEEDCYRALDVVHKLWPQVDGRFKDYISLPKLNGYRSLHTVVMSDGDHTFEVQIRTKEMHLQAEYGFAAHWRYKE
>Hordeum_vulgare_HORVU6Hr1G067890/115-550
AIVFASTAHIGQFRRTGDPYVTHCIHTGKILAAGERAINTVVAGILHDVIDDTTENLKSVAEQFGDDVASLVSGVSKLSYINQGSTSEEANNLRAMLLGMVDDPRVVLIKLADRLHNMRTIYALPIPKAEAVAQETLAVWCSLASRLGVWALKAELEDLCFAVLQPQVFKKIRSELTLDRRRRSDFLLTSLAACEEELQQELLITTEVRLSSRLKSLYSIYCKMKRKHVGIRQVYDARALRVIVDKVRSCYNILDIVHRLWTPIDGEFDDYIINPKGSGYQSLHTAVQASDSSPLEVQIRTQRMHEYAEYGLAAHWLYKE
>Hordeum_vulgare_HORVU4Hr1G047070/301-649
ALKLAYEAHNGQKRRSGEPFIIHPVEVARILGEHELDWESIAAGLLHDTVEDTDVTFEAIQNEFGATVCRIVEGETKVSKLGKSKQDVKAEDLRQMFLAMTEEVRVIIVKLADRLHNMRTLTHMPQHKQYAIAMETLQVFAPLAKLLGMYQIKSELEYLSFMYMNPGDFAELRKRVEDIFKAHEQELEEANKTLKQKIAEDQFLDLETEVRSVCKELYSIYKTALKSKSSLNEVNQVAQLRIIIKPQQICYHVLGLVHCIWTPIPQAVKDYIATPKPNGYQSLHTTVIPFLNFHLEVQIRTEDMDLIAERGIAAHYSGIG
>Hordeum_vulgare_HORVU2Hr1G031740/1-285
-----------------HP--------------------VIAAGLLHDTVDDAGLDYGYISEQFGAGVADLVKGVSNLSHLSKTASRDEADRLRTVFLAME-DARAVLIKLADRLHNMRTLDSLPKIKQQCFAKETLEIFAPLANQLGILNWKEQLENLCFKHLYPEQYEELSSNL--HQFYNRDMIAAAIRRLEQALQVRGLSYR--SISGRHKSIYSIYSKMTRKKLDMDEIYDVHGVRVILENKADCFTTLEVVNHLWPRIPGKFKDYVSSPKSNGYQSLHTVVLSEETLPLEIQIRTADMHLQAEFGIAAHWRYKE
>Populus_trichocarpa_Potri.001G168200/236-556
AFHEAEKAHRGQMRASGDPYLQHCVETAVLLAIIGANSTVVAAGLLHDTLDDSFISYDHIFKTFGAGVADLVEGVSKLSQLSKTASKVEADRLHTMFLAMA-DARAVLIKLADRLHNMMTLDALPLVKQQRFAKETSEIFAPLANRLGISSWKEQLENLCFKHLNPDQHKDLSARL--VDSFDEAMIASAKEKLEKALTDEAISYD---LSGRHKSLYSTYCKMLKKKLNMDQIHDIHGLRLIVENNEDCYRALRVVQRLWSEVPGKFKDYINNPKFNGYRSLHTVVMGEGTVPLEVQIRTREMHLQAEFGFAAHWRYKE
>Populus_trichocarpa_Potri.003G066000/238-558
AFYEAEKAHRGQMRASGDPYLEHCVETAVLLAIIGANSSVVAAGLLHDSLDDSFLSYDYIFKTFGAGVADLVEGVSKLSQLSKTASKVEADRLHTMFLAMA-DARAVLIKLADRLHNMITLDALPLVKQQRFAKETMQIFAPLANRLGISTWKEQLETLCFKHLNPDQHRHLSARL--VESFDEAMIASTKEKLDKALTDEAISYN---LHGRHKSLYSIHCKMSKKKLNMDQIHDIHGLRLIVENKEDCYRALRVVHCLWSEVPGQFKDYITNPKFNGYRSLHTVVMGEGTVPLEVQIRTKEMHLQAEFGFAAHWRYKE
>Populus_trichocarpa_Potri.010G002400/89-424
ALKLSIPI-------DHSP-LNKALSLALLLADLQMDAEVISAGILMQVFETSAITIREVRDKIGSGTAHLLHESWRMKNSPR-IEDDSAYALRKFCL-TYYDIRAVILELATKLDMMRHLDYLPRYQQQMLSLQVMKIYAPLAHAVGTNWLSLELEDLSFRYLFPYSYLYVDTWLRSHVTGGRPLIDMYVEELRQSLKADPVLADDVLVKGRYKSRYSMMKKLLKDGRK-EEVNDVLGLRVVLKPEKACYRTCGIVRSLWNEIPHRTKDYIARPKANGYRSLHMAVDVSDNRPMEIQIRTVDMDLLAVGGTASHSLYKG
>Populus_trichocarpa_Potri.013G089000/9-436
AIAFAKKAHHGQFRKTGDPYFTHCIHTARILAMGKRAIDTLVAGILHDVVEDTSESLLSIEENFGEDVAKLVAGVSKISYINQQGTHDEANNLRVMLLGMVNDPRVVLIKLADRLHNMRTIYALQPSKARAVAEETLLIWCSLASRLGLWALKAELEDLCFAVLQPQLFQKMRADLSLDRRKRSKFLLASLAVCEEMLERELFISTEVTLSSRLKSLYSIYSKMKRKDVSINKVYDARALRVVVDKIQCCYSLLDIVHRLWTPIDGELDDYIINPKPSGYQSLHTAVQGPDNAPLEVQIRTQKMHEYAEHGLAAHWLYKE
>Populus_trichocarpa_Potri.014G126700/154-500
ALKLAFEAHDGQKRRSGEPFIIHPVEVARILGELELDWESIAAGLLHDTVEDTNVTFERIEEEFGPIVRHIVEGETKVSKLGKSVQDVKADDLRQMFLAMTEEVRVIIVKLADRLHNMRTLSHMPLHKQSSIAMETLQVFAPLAKLLGMYQIKSELENLSFMYTNAEDYAKVKRRVADLYKEHEKELEEANKILKKKIEEDQFLDLKTDVRAVCKEPYSIYRAVLKSKGSINEVNQIAQLRIIIQPQQICYHVLGLVHGIWTPIPRAMKDYIATPKPNGYQSLHTTVIPFLYFRLEVQIRTEEMDLIAERGIAAHYSGRV
>Ricinus_communis_29706.m001275/120-429
------------MRASGDPYLQHCVETAVLLAMIGANSTVVAAGLLHDTLDDSFLSYDYIFRTFGAGVADLVEGVSKLSHLSKTADKVEADRLHTMFLAMA-DARAVLIKLADRLHNMKTLDALPLVKQQRFAKETLEIFAPLANRLGISSWKEQLENLCFKHLNPDKHRDLASRL--VESFDEAVVTSATEKLEQALKDDDISYH--VLSGRHKSLYSIYCKMLKKKLNMDEIHDIHGLRLIVENEEDCYRALRVVHQLWSEVPGKFKDYISRPKFNGYQSLHTVVRAEGMVPLEVQIRTKEMHLQAECGFAAHWRYKE
>Ricinus_communis_29889.m003399/35-374
SLKLSIPI-------DGSP-LSKALSVALLLAHLQMDAEVISASILIQVFEAGAISIREVRERISTATAHLLNESLRVKSIPR-VEDEGAAALRKFCL-TYYDIRAVILDLALKLDMMRHLDYLPRYQQQMLSLQVMKIHAPLAHAVGINYLSLELEDLSFRYLFPYSYLYVDTWLRSHQTGTKSLIDIYVEELHQSLQADSILADNISVKGRYKSRFSTMKKLLKDGRK-EEVNDVLGLRVILKPEKACYRTCEIIRSLWKEMPHRTKDYIAQPKANGYRSLHMAVDISDNRPMEIQIRTMEMDMLAVDGTASHSLYKG
>Ricinus_communis_29986.m001651/156-502
ALELAFEAHDGQKRRSGEPFIVHPVEVARILGELELDWESIAAGLLHDTVEDTNVTFERIEEEFGPTVRHIVEGETKVSKLGKSAQDVKADDLRQMFLAMTEEVRVIIVKLADRLHNMRTLSYMPPHKQSSIAMETLQVFAPLAKLLGMYQIKSELENLSFMYTKPEDYAKIKRRVADLYKEHEKELLEANKILEKKIEEDQFLDLKTEVRSACKEPYSIYKAVLKSKSSICEVNQIAQLRIIVKPQQICYHVLGLVHGIWTPIPRAMKDYIATPKPNGYQSLHTTVIPFLYFRLEVQVRTEEMDLIAERGIAAHYSGKV
>Ricinus_communis_30073.m002237/135-509
AIAFAKRAHHGQFRKTGEPYLSHCIHTGRILAMGKRAVDTVVAGILHDVVDDTQESLQSIEEEFGEDVAKLVAGVSRLSYINQQSSQEEANNLRVMLLGMVDDPRVVLIKLADRLHNMRTIYALPPLKAQAVAQETLHIWCSLASRLGLWALKAELEDLCFAVLQ------------LDRKKGTIFLLASLIACEEALERELLISTEVTLSSRLKSLYSMYTKMKRKDVGIDKVYDARALRVVVDKIQCCYSLLDIVHRLWTPIDGEFDDYIVNPKPSGYQSLHTAVQGPDNASLEVQIRTQKMHEYAEHGLAAHWLYKE
>Sorghum_bicolor_Sobic.001G378100.2/1-243
-----------------------------------------------------------------------------------------------MFLAMTEEVRVIIVKLADRLHNMRTLTHMPQHKQYAIAMETLQVFAPLAKLLGMYRIKSELEYLSFMYVNPTGFAELRKRVEDLYKAHEQELEEANRILRQKIVEDQFLDLETEVRSVYKELYSIYKSTLKSKSSINEVNQVAQLRIIIKPQQICYHVLGLVHGIWTPIPQAVKDYIATPKPNGYQSLHTTVIPFLNFHLEVQIRTEDMDLIAERGIAAHYSGRG
>Sorghum_bicolor_Sobic.002G217400.1/217-538
AFLEAEKAHRGQTRASGEPYLQHCVETAVLLAKIGANATVVSAGLLHDTIDDSFIDYDHIFHMFGAGVADLVEGVSKLSHLSKTASRVEADRLHTMLLAMA-DARAVLIKLADRLHNMKTLEALSLVKQQRFAKETKEIFVPLANRLGIASWKDQLENLCFKYLNPEEYKELSSKL--TESFDEELITSAVGKLDKGLRDAGVSYH--NLSGRHKSLYSIHSKMLKKNLTMEEIHDIHGLRLVVDTVEDCYEALCVVHKLWPRVTGRFKDYISRPKLNGYRSLHTVVMSEGVHPFEVQIRTKEMHLQAEYGFAAHWRYKE
>Sorghum_bicolor_Sobic.002G372300.2/107-428
AFAAAEAAHRGQVRASGDPYLQHCVETAALLAEIGAGPAVVAAGLLHDTVDDAGLGYGFISEHFGAGVADLVKGVSKLSHLSKTASRDEADRLRIVFLAME-DARAVLIKLADRLHNMRTLDSLPKNKQQSFAKETLEIFAPLANQLGILNWKEQLENLCFKYLCPDKFDELSTSL--TEFYNRDMIAAATRRLEQALQVRGLSYY--AIYGRHKSLYSIYSKMARKKLVMDEIYDIHGVRVILENKADCFAALEIIHHLWPRIPGKFKDYINSPKPNRYQSLHTVVLTEETLPLEIQIRTRDMHLQAEFGIAAHWRYKE
>Sorghum_bicolor_Sobic.004G271600.1/145-580
AIEFASTAHLGQFRRTGDPYVTHCIHTGKILAAGERAVNTVVAGILHDVVCDTSESLKSIEEQFGDDVASLVSGVSKLSYINQGSTSEEANNLRVMLLGMVDDPRVVLIKLADRLHNMRTIYALPVPKAEAVAQETLAVWCSLASRLGVWALKAELEDLCFAVLQPQVFKKIRSELTLDRKRRSYFLLASLASCEEELERELLISTEVTLSSRLKSLYSIYCKMKRKDKGLRQVYDARALRVIVDKVRSCYSILDIVHRLWTPIDGEFDDYIINPKGSGYRSLHTAVQASDSSPLEVQIRTQRMHEYAEHGLAAHWLYKE
>Sorghum_bicolor_Sobic.007G150100.1/226-547
AFFEAERAHRGQKRASGDPYLQHCVETAVHLANIGANATVVSAGLLHDTIDDSFMDYDHIFRMFGAGVADLVEGVSKLSHLSKTASRVEADRLHTMFLAMA-DARAVLIKLADRLHNMKTIEALPLVKQQRFAKETMEIFVPLANRLGIASWKDQLENICFKHLNPEEHKELSSKL--VMSFDEALLTSTLDNLDKGLRDEGISYH--SLSGRHKSLYSIYSKMIKKNLTMDDVHDIHGLRLVVDTEEDCYRALDIVHKLWPRVTGRFKDYISHPKLNGYRSLHTVIICEGVHPFEIQIRTKEMHLQAEYGFAAHWRYKE
>Sorghum_bicolor_Sobic.009G054900.1/101-436
ALKLALPA-------DGRA-LARALAVGATLADLQMDAEVISAGILREALDAGAVSMRDVKTQIGTSTTHLLHDSLRIKHAPK-LDDESASALRSFIL-SYYDIRAVILEIALMLDMMRHLDYVPKYLQQIKSLEVMKIYAPLAHAVGAGNLSLELEDLSFRYLFPHSYDHVDQWLRSQESDCKAIINLYKEQLLEALQADNELQRDISIQGRYKSRFSTMKKLVKDGRK-EEVKDILGLRVILEPPRACLRTYEIIQAMWKEVPGRTKNYITHPKRNGYQSLHVAIDVSEPRPMEIQIRTKEMHRFAVGGEASHSLYKG
>Vitis_vinifera_GSVIVG01016749001/36-357
AFYEAERAHRGQMRASGDPYLQHCVETAVLLAKIGANSTVVVSGLLHDTLDDSFMGYDDIFGTFGAGVADLVEGVSKLSQLSKTASKVEADRLHTMFLAMA-DARAVLIKLADRLHNMMTLDALPLGKQQRFAKETLEIFVPLANRLGISTWKEQLENLCFKHLNPDQHKELSSKL--VKSFDEAMITSAKEKLEPALKDEAISYH--VLSGRHKSLYSIYCKMLKKNMTMDEIHDIHGLRLIVENEEDCYKALGVVHRLWSEVPGRFKDYIKHSKFNGYRSLHTVVRGEGMVPLEVQIRTREMHLQAEYGFAAHWRYKE
>Vitis_vinifera_GSVIVG01017689001/94-433
CLKLSIPL-------DGSP-LSKALSVALILADLQMDAEVISAGILREVLEAGAVTIYEVRDRIGTGTAHLLHESLRVKQIPK-VEDDSTAALRKFCL-TYYDVRAVILDLAIRLDMMKHLDYLPRYQQQMLSLEVMKIHVPLAHAVGTNFLSLELEDLSFRCLFPYSYLYVDTWLRSHETGSKPLIDVYREHLLQSLKADHLLAEDISVKGRYKSRYSTMKKLLKDGRK-EEINDILGLRVILKPEKACYRTREIIQSLWKEMPHRTKDYIAKPKANGYKSLHMAVDVSEGKPMEIQIRTTEMDMMASGGTASHSLYKG
>Vitis_vinifera_GSVIVG01024422001/127-561
AIAFARKAHHGQLRKTGDPYLTHCIHTGRILAVGKRAIDTVVAGILHDVVDDTCESLHSVEEEFGDDVAKLVAGVSRLSYINQQGIHEEANNLRVMLLGMVDDPRVVLIKLADRLHNMRTIYALPLPKAQAVAQETLLIWCSLASRLGLWALKAELEDLCFAVLQPQTFLQMRADLALDRRKRINFLLASLVLCEEALERELLISTEVTLSSRLKSLYSIYSKMKRKDVGINKIYDARALRVVVDKVQCCYNLLSIIHRLWTPIDGEFDDYIVNPKPSGYQSLHTAVQGPDNSPLEVQIRTQRMHEYAEHGLAAHWLYKE
>Vitis_vinifera_GSVIVG01028045001/152-498
ALKLAFEAHDGQKRRSGEPFIIHPVEVARILGELELDWESIAAGLLHDTVEDTNVTFDSLEREFGATVRHIVEGETKVSKLGKSVQDVKADDLRQMFLAMTQEVRVIIVKLADRLHNMRTLSHMPPHKQVSIATETLQVFAPLAKLLGMYQIKSELENLSFMYTNAQDYAMVKRRVADLYKEHEKELVEANKILMEKIEDDQFLDLKTDVRAVCKEPYSIYKAVHKSRGSINEVNQIAQLRIIIKPQQICYHVLGLVHGIWTPVPRAMKDYIATPKPNGYQSLHTTVIPFLYFRLEVQIRTEEMDVIAERGIAAHYSGRV
>Zea_mays_GRMZM2G021074/222-543
AFKEAERAHRGQKRASGDPYLQHCVETAVHLANIGANATVVSAGLLHDTIDDSFMDYDHIFRMFGAGVADLVEGVSKLSHLSKTASRVEADRLHTMFLAMA-DARAVLIKLADRLHNMNTIEALPLVKQQRFAKETMEIFVPLANRLGIASWKDHLENICFKHLNPEEHKELSSKL--LMSFDEALLTSTLHNLDKSLRDEGISYH--SLSGRHKSLYSIYSKMIKKNLTMDDVHDIHGLRLVVETEEDCYRALDIVHKLWPRVTGRFKDYICHPKLNGYRSLHTVIMCEGVHPFEIQIRTKEMHLQAEYGFAAHWRYKE
>Zea_mays_GRMZM2G086714/1-220
-----------------------------------------------------------------------------------------------MLLAMA-DARAVLIKLADRLHNMETLKALPCAKQERFAKETMEIFVPLANRLGVASWKDQLENLCFKYLNPEEHEELSSKL--RESFDEELITSAVDKLDKGLRDAGVSYH--SLSGRHKSLYSIHCKMLKKNLTMEEIHDIHGLRLLVESEEDCYEALCVVHRLWPRVTGRFKDYISRPKLNGYRSLHTVVMSEGVHPFEVQIRTREMHLQAEYGFAAHWRYKE
>Zea_mays_GRMZM2G106931/144-579
AIEFASTAHLGQFRRTGDPYITHCIHTGKILAAGERAVNTIVAGILHDVVCDTSESLKSIEEQFGADVASLVSGVSKLSYINQGSTSEEANNLRVMLLGMVDDPRVVLIKLADRLHNMRTIYALPVPKAEAVAQETLAVWCSLASRLGVWALKAELEDLCFAVLQPQIFKKIQSELTLDRKRRSYFLLASLASCEEELERELLISTEVTLSSRLKSLYSIYCKMKRKEVGIRQVYDARALRVIVDKVRSCYSILDIVHRLWTPIDGEFDDYIINPKGSGYQSLHTAVQASDSSPLEVQIRTQRMHEYAEHGLAAHWLYKE
>Zea_mays_GRMZM2G152040/92-427
VLKLALPA-------EGRA-LARALAVAATLADLQMDAEVISAGILREALDAGAVRMRDVKTQIGISTAHLLHDSLRIKHAPK-LDDEGASTLRRFIL-SYYDIRAVILELGMKLDMMRHLDYLPKYLQQIKSLEVMKIYAPLAHAVGAGNLSLELEDLSFRYLFPHSYDHVDQWLRSQEGDCKAIINLYKEQLLQALQADNELRRDISIQGRYKSRFSTMKKLVKDGRK-EEVKDILGLRVILEPPRACHRTHEIIQAMWKEIPGRTKDYITHPKRNGYQSLHVAIDVSEPRPMEVQIRTKEMHRFAVGGEASHSLYKG
>Zea_mays_GRMZM2G353147/1-243
-----------------------------------------------------------------------------------------------MFLAMTEEVRVIIVKLADRLHNMRTLTHMPQHKQYAIAVETLQVFAPLAKLLGMYRIKSELEYLSFMYVNPTGFAELRKRVEDLYKSHEQELEEANRILRQKIAEDEFLDLETEVRSVYKELYSIYKTTLKSKSSINEVNQVAQLRIIIKPQQICYHVLGLVHGIWTPIPQAVEDYIATPKPNGYQSLHTTVIPFLNFHLEVQIRTEDMDLIAERGIAAHYSGRR
>Zea_mays_GRMZM2G417072/139-460
AFTAAEAAHRGQVRASGDPYLQHCVETAALLAELGAGPAVVAAGLLHDTVDDAGLGYGFISEHFGAGVADLVKGVSNLSHLSKTASRDEADRLRIVFLAME-DARAVLIKLADRLHNMRTLDSLSKTKQQSVAKETLEIFAPLANQLGILNWKEQLENLCFKYLYPENFDELSTKL--IEIYNIDMIAAATRRLEQALQVRGLSYY--AIYGRHKSMYSIYRKMARKKLVMDKIYDIHGVRVILENKADCFATLEIIHHLWPRIPGKFKDYINSPKPNRYQSLHTVVLTEQTLPLEIQIRTRDMHLQAEFGIAAHWRYKE
>Solanum_lyco_Solyc03g096900.2/139-573
AIAFARKAHNGQLRRTGEPYLTHCIHTGKIVAVGKRAIDTVVAGILHDVVDDTGESLDTIEREFDSDVANLVAGVSRLSFINQQAAHDEANNLRVMLLGMVDDPRVVLIKLADRLHNMRTIYALPPAKAQAVAQETLAIWCSLASRLGLWALKAELEDLCFAVLQPQIFLRMRADLAQDRKKRTDFFLGTLVVCEEALERELFISTEVTLSGRLKSLFSIYSKMKRKEIGINKVYDARALRVIVDKVQSCYNLLNIVHRLWSPIDGEFDDYIVNPKSSGYQSLHTAVQGPDNSPLEIQIRTQRMHECAEHGLAAHWLYKE
>Solanum_lyco_Solyc03g123370.2/224-545
AFYEAEKAHRGQVRASGDPYLQHCVETAVLLATIGANSTVVAAGLLHDTLDDTFMTYDYIFRTLGAGVADLVEGVSKLSQLSKTASKVEADRLHTMFLAMT-DARAVLIKLADRLHNMVTLDALPSTKQQRFAKETLEIFAPLANRLGISTWKEQLENQCFKHLSPDQHNELSSKL--MDSFDEAMITSAVEKLEQALSDGSVSYH--VLSGRHKSLYSIYCKMLKKKLSMDEVHDIHGLRLIVENEEDCYKALQVVHELWREVPGRYKDYIEKPKCNGYQSLHTVVLGEGMVPLEVQIRTKEMHLQAEYGFAAHWRYKE
>Solanum_lyco_Solyc09g075390.2/146-491
ALNLAFEAHDGQKRRSGEPFIVHPVAVAQILGQLELDWESVAAGLLHDTVEDTDVTFERIEKEFGATVRRIVEGETKVSKLGKHVQDVKADDLRQMFLSMTEEVRVIIVKLADRLHNMRTLSHMPPHKQSGIATETLQVFAPLAKLLGIYQIKSELENLAFMYTNAEDYARVQRRIAELYKEHEKELEEAKRILMKKIEEDQFLELKTEIQSICKEPYSIYKAVLKSKSSINEVNQIAQLRIIIKPQQICYHLLGLVHGIWTPIPRAMKDYIATPKPNGYQSLHTTVIPFLYFRLEVQIRTEEMDLIAERGIAAHYSGKG
>Solanum_lyco_Solyc09g098580.2/148-493
ALNLAFEAHDGQKRRSGEPFIIHPIAVAQILGQLELDWESVAAGLLHDTVEDTDVTFERIEKEFGATVRRIVEGETKVSKLGKHVQDVKADDLRQMFLSMTEEVRVIIVKLADRLHNMRTLSHMPPHKQSGIATETLQVFAPLAKLLGIYQIKSELENLAFMYTNAQDYARVQRRIAELHKEHEKELKEAKRILMKKIEEDQFLELMTEIQSICKEPYSIYKAVLKSKSSIKEVNQIAQLRIIIKPQQICYHLLGLVHGIWTPIPRAMKDYIATPKPNGYQSLHTTVIPFLYFRLEVQIRTEEMDLIAERGIAAHYSGKG
>Solanum_lyco_Solyc12g098920.1/96-435
TLKLCIPI-------DGSP-ISKALSVAVILADLQMDAEVISTGLLREVLETGAISIYDVRDRIGTSTAHLMHESLRVKHMAK-VEDDSATALRKFCL-TYYDVRALVLDLAIKLDMMRHLDYLPRYRQQMIALEVMKLHAPLAHAIGTNLLSLELEDLSFRYLFPYSYLYLDAWLRSHESGNKPLIDICKEQLLQSLKSDPPLNEKISVEGRYKSRYSTMKKLLRDGRK-EEVNDILGLRVVLTPEKACYRAREVVQSLWEEIPSRSKDYILRPKANGYRSLHMAVDTSENRPMEIQIRTEEMDMLASGGPASHALYKG
>Oryza_sativa_LOC_Os02g47120/143-570
AIVFASTAHIGQFRKTGDPYVTHCIHTGKILAAGERAINTVVAGILHDVIDDTAENLKSIEEQFGDDVASLVSGVSKLSYINQ--TSDKKTPVEALLL----QKKYVLFYASKYFS-----YALPIRKAEAVAQETLAVWCSLASRLGVWALKAELEDLCFAVLQPHVFKKMRSELTLDRKRRSYFLLASLAACEEELEQELLISTEVTLSSRLKSLYSMYCKMKRKHVGIKQIYDARALRVIIDKVKNCYSVLDIVNRLWTPIDGEFDDYIINPKGSGYQSLHTAVQASDNSPLEVQIRTQRMHEYAEYGLAAHWLYKE
>Oryza_sativa_LOC_Os03g22160/165-511
ALKLAYEAHNGQKRRSGEPFIIHPVEVARILGEHELDWESIAAGLLHDTVEDTDVTFERIENEFGVTVRRIVEGETKVSKLGKSKQDVKAEDLRQMFLAMTEEVRVIIVKLADRLHNMRTLTHMPQHKQYAIAMETLQVFAPLAKLLGMYRIKSELEYLSFMYMNPGDFAELKKRVEDLYKAHEQELEEANQILGEKIAEDQFLDLETQVRSVCKELYSIYKTALKSKSSINEINQVAQLRIIIKPQQICYHVLGLVHGIWTPIPQAVKDYIATPKPNGYQSLHTTVIPFLNFHLEVQIRTEDMDLIAERGIAAHYSGRG
>Oryza_sativa_LOC_Os05g06890/103-438
ALKLALPA-------DGRA-LARALAIAASLADLQMDAEVISAGILREALDAGAISMRDVKSEIGISTAHLLHESLRLKHAPK-LDDESASALRKFCL-SYYDIRAVILELALKLDMMRHLDCLPRYLQRIKSLEVLKIYAPLAHAVGAGNLSLELEDLSFRYLFPHSYDHIDQWLRSQETENKLLIDSYKEQLLQALKDDDELSQDISIQGRYKSRFSTMKKLVKDGRK-EEVNDILALRVILEPPRACHRTHEIIQAMWKEVPGRTKNYVTRPKENGYQSLHVAIDVSEPRPMEIQIRTKEMHKFAVGGEASHSLYKG
>Oryza_sativa_LOC_Os05g06920/71-403
ALKLALPA-------AGRS-LARALIVAASLADLQMDAEVISAGIVRQAMDAGAVAMADAEAQLGPGAAALLLESLDVKNAPR-VDEEAASAVRNRIL-SGYDVRAVILELAIRLDAMKHLDGVPKHQQRTTSLEVLKVFAPLAHAVGAGALSKELEDLSFWRLYPQAYAQVDQWLSGQEDDCKRVLATCKDDLLQALAADDELRHGFDVKGRYKSRFSAMKKLVKDGRR-EDVHDILGMRVILDHHRACIRTHEVIKGMWKDVPARTKDYIARPKGDGYRSLHIAVDMSEPRPMEVQIRTKEMNDAAVFG---HALYKG
>Oryza_sativa_LOC_Os05g06940/79-424
ALKLALPA-------GGQS-VSRALVVAASLADLQMDAEVISAGMVRGALDTGALAMADVEAQLGASAAGLVEESLKVKRAPE-VDEEAASALRKRCL-SSYDIRAVILELAVKLDAMKHLDVLPKHQQRTTSLEVLKVFALLAHAVGAGELSLELEDLSFQRLYPQAYAHIDQWLSSQEDDCKRVIAASKEELLRALTADDELRCGVDVMGRYKSRFSTMKKLVKDGRR-EDVNDILGMRVILDPDRACLRTHEVIKAMWKDVPARTKDYITRPKGNGYRSLHVAVDMSEPRPMEIQVRTREMDMAAVGGQASHALYKG
>Oryza_sativa_LOC_Os07g42160/113-434
AFYAAEAAHRGQMRASGDPYLQHCVETAALLAELGAGPAVVAAGLLHDTVDDAGLGYGSLSVQFGAGVADLVKGVSNLSHLSKTASRDEADKLRTVFLAME-DARAVLIKLADRLHNMRTLDSLPKVKQQCFAKETLEIFAPLANQLGILNWKEQLENLCFKYLYPELYEELSSNL--LEFYNQDMIAAAIRRLEQALQVRGLCYH--TISGRNKSMYSIYSKMARKKLDMDEIYDIHGVRVILDNKADCFTTLEIVHHLWPRIPGKFKDYINSPKPNGYQSLHTVVLSEETLPLEIQIRTRDMHLQAEFGIAAHWRYKE
>Oryza_sativa_LOC_Os08g35620/224-545
AFFEAERAHRGQTRASGDPYLQHCVETAVLLAKIGANATVVSAGLLHDTIDDSFMDYDQIFRMFGAGVADLVEGVSKLSHLSKTASRVEADRLHTMFLAMA-DARAVLIKLADRLHNMKTIEALPLVKQQRFAKETMEIFVPLANRLGIASWKDQLENICFKHLNPEEHKELSSKL--VISFDEALLTSTLDKLDKGLRDEGISYH--SLSGRHKSLYSIYSKMIKKNLTMDDVHDIHGLRLVVDTEQDCYQALDIVHKLWPRVAGRFKDYILHPKLNGYRSLHTVIMCEGIHPFEVQIRTKEMHLQAEYGFAAHWRYKE
>Oryza_sativa_LOC_Os09g27050/214-535
TFFEAEKAHRGQTRASGDPYLQHCVETAVLLANIGANSTVVSAGLLHDTIDDSFIDYDHIFHMFGAGVADLVEGVSKLSHLSKTASRVEADRLHTMLLAMA-DARAVLIKLADRVHNMKTLEALPLGKQQRFAKETMEIFVPLANRLGIASWKDQLENLCFKHLNPEEHKDLSSKL--TKSFDEVLITSAVDKLDRGLRDAGLSYH--NLSGRHKSLYSIHNKMLKKNLTMDEIHDIHGLRLVFEKEEDCYRALDVVHELWPQVPGRFKDYISRPKLNGYRSLHTVVMSENVHPFEVQIRTKEMHLQAEYGFAAHWRYKE
>Smoellendorffii_100367/21-342
AFRLAEEAHRGHFRRSGELYLTHCVETAILLASAGAEATVVAAGLLHDTLDDSSIDEAQIRAIFGDDVADLVVGVSKISQLSQIASKLEADRLRTMFLAMV-DVRVVLIKLADRLHNMRTLEALAAEKQNRIASETLEILVPIANRLGIWSWKAEMEDLCFKYLNPTEYQELAAKL--IECCRGGVVLSAIEQLDKALRKSKIKIE--DLCGRSKTLFSIYTKMKKKGRSIDEIYDVRGLRLIVKDEADCYKALEFVHKLWDHIPGKLKDYIKQPKANGYQSLHTVVSGKDGLPLEVQIRTKEMHSHAEFGMAAHWRYKE
>Smoellendorffii_52204/1-316
-----------------------------------------------------------------------------------------------MLLGMVNDPRVVLVKLADRLHNMRTIYALPAPKARAVAQETLAVWCSLASRLGVWTVKAELEDLCFAVLEPQTFRELRSGLASGRKNRGKQKLAALSLCEEALDKEVAISTEVTLSGRLKSLYSTHSKMKRKGVHLDQIYDARALRVVVDGIKGCYSLLDVVHRLWMPISGEFDDYILNPKPSGYQSLHTAVRGPDGAPLEVQIRTQLMHEQAESGNAAHWLYKE
>Smoellendorffii_83164/157-495
TLKVALPA-------DGFQ-LSRALAIAYTLADLHMDAEVIASGILRVAMETEVLSLTDVQRELGAGAFHLLDDSLRVNQLAC-LDDENANMLRDFSL-AYHDIRAMVVELASRLDEMRHVDCLPRLRQQMAALENMQLYAPLAHALGLGTLSQELEDMAFRILFPDSYQCVEDWLQSHWGDGEAIIAESIKQLKAALEADSVLQGSVKVTGRRKSRFSTMKKLLRDGRG-DQVYDILGLRVILFPIAACYRAQKIVTNMWKEVPGRMKDYIAKPKLNGYSSLHLAVFLTKYSLMELQIRTSAMHAHAVAGGSSHALYKG
>Smoellendorffii_89270/21-361
ALKLAFDAHDGQKRRSGEPYIIHPVEVGRILGELEMDWETIAAGLLHDTVEDTDVTFEKLEEEFGFNVRRIVEGETKVSKLGKAVQDAQADDLRQMFLAMTEEVRVIVVKLADRLHNMRTLSFMPEHKQRHIALETLQVFAPLARLLGIHKIKSELEELSFMYAYPADYIDMKKKVEKHFKSQSDLILQAKNALVKSVQSDQFLSHGVNIFTLCKDLYSIYKK----KKNLEEAGDVAQVRIVLQPKQVCYHVLGLVHTLWSPVPQTMKDYIATPKPNGYQSLHTKVIPFGSFPLEIQIRTDKMDKIAQYGIAVHFSG--
>Mpolymorpha_Mapoly0002s0095.1/329-673
ALKLSVMA-----DVDGTP-LCRALAVAHTLADLGMDAEVISTGLLREVVDAGLISYSVIEKTLGGSIPRLLHDCSRVRHIPR-VEDENSKALRQFCLA-FHDIRSVVVELASRLDTMRHIHAYPRYRQQILALETMQIYAPLAHAIGTGSMSLELEDLGFRVLFPDSYSFIENWLRSHWVDGSGVVDECRDQLSAALQGDEELQENITITGRYKSRFSTMRKLLKDGRK-EEVFDVLGLRVILEPIRSCYRAMEVATHIWKEVPGRLKDYIAEPKQNGYESLHLAVHLSD-RPMEIQIRTVEMDTNAVAGQASHSLYKG
>Mpolymorpha_Mapoly0035s0150.1/251-692
AIIFAREAHIGQMRRTGEPYITHCIHTARILAAGKRAVQTVVAGVLHDVVDDTGRNLNDVREHFGDDVAKLVGGVSKLSHINQQNSSAEVDSLRVMLLGMINDPRVVLIKLADRLHNMRTIYALPPSKAHAVAQETLAVWCSLASRLGVWAVKAELEDLCFAVLQPKAFRRLRAALALDRSRRTS--LAALGSCEEALDKELLISTEVTLSGRLKSLYSTHCKMKRKGVSLDEVYDARALRVVVDGVEGCYSLLNVVHRLWTPVGGEFDDYVVNPKPSGYQSLHTAVRGPDGAPLEVQIRTQGMHEYAEYGHAAHWLYKE
>Mpolymorpha_Mapoly0053s0013.1.p/307-628
AFQVAEEAHKNQVRRSGDSYLSHCVETAILLAQTGADSTVVAAGLLHDTLDDSSVDQEQLRAVFGCEIEYLVAGVSKLSTFSQTAGNEEADRLRTMFIAMV-DVRVVLIKLADRLHNLRTLDFLSADKQIRIAEESLEIFAPLANRLGIWSWKAEIEDTCFKYLKPQEHQELASKM--AHGWQANVVLSSIQQLEEALRVEGVEFT--DICGRPKNLYSIYRKMLRKGRSIDEIFDVRGLRLIVKDKESCYAALEVVHRLWYNIPKKCKDYISQPKSNGYQSLHTVIVGEDGHPLEVQIRTMEMHHQAEYGMAAHWRYKE
>Mpolymorpha_Mapoly0053s0023.1.p/145-491
ALQLAFEAHDGQKRRSGEPFIIHPVAVAGILGELEMDWETVVAGLLHDTVEDTEVTFERIEEQFGTVVRRIVEGETKVSKLGKSSRDVKADDLRQMFLAMTEEVRVIIVKLADRLHNMRTLAHMPPHKQKYIADETLQVFAPLAKLLGMYRIKSELEDLSFMYSNGEEYERLKNRVLILRKEQEEVLLEAKNVVLDTILKDQFLSYEVKVLTRYKELYSIHKKIAETKCSVDEIRDIAQLRVILKMQQVCYHVLGLVHAMWPPVPQTVKDYIATPKPNGYQSLHTTVIPFGSFPLEIQIRTEEMDKLAEWGIAAHHSGKG
>Escherichia_coli_WP_000226815.1/38-359
TWAYCLQQTQGH--PDASLLLWRGVEMVEILSTLSMDIDTLRAALLFPLADANVVSEDVLRESVGKSVVNLIHGVRDMAAIR-SSE--QVDNVRRMLLAMVDDFRCVVIKLAERIAHLREVKDAPEDERVLAAKECTNIYAPLANRLGIGQLKWELEDYCFRYLHPTEYKRIAKLLHERRLDREHYIEEFVGHLRAEMKAEGV---KAEVYGRPKHIYSIWRKMQKKNLAFDELFDVRAVRIVAERLQDCYAALGIVHTHYRHLPDEFDDYVANPKPNGYQSIHTVVLGPGGKTVEIQIRTKQMHEDAELGVAAHWKYKE
>Pseudomonas_PAO1_SpoT_PA5338/26-343
AYYYAEQAHDGQRRRSGEPYVTHPLAVSNILADMHMDHQSLMAAMLHDVIEDTGIAKEALTAQFGETVSELVDGVSKLTQMNFTKAEAQAENFQKMAMAMARDIRVILVKLADRLHNMRTLEVLSGEKRRRIAKETLEIYAPIANRLGMHTMRVEFEDLGFKAMHPMRAERIRQAVKKARGNRREIVGKIQESLVNCLAREGME---GQVIGREKHLYSIYQKMRGKRKAFNEIMDVYAFRIIVDKVDTCYRVLGAVHSLYKPFPGRFKDYIAIPKANGYQSLHTTLFGMHGVPIEIQIRTREMEEMANHGIAAHWLYKS
>Pseudomonas_aeruginosa_PAO1_RelA_PA0934/47-370
SEQRAIAAQNSW--AEGTSSFQTGLEIAEILADLKLDQESLVAAVIYRGVREGKITLEAVNKHFGPVVAKLIEGVLRMAAISAGTQ-AQVENLRKMLVAMVDDVRVALIKLAERTCAIRAVKNADEEKRHRVAREVFDIYAPLAHRLGIGHIKWELEDLSFRYLEPDQYKQIAKLLHERRLDREQYIANVMSQLKEALAATGV---QADLSGRAKHIYSIWRKMQRKGLDFSQIYDVRAVRVLVPEMRDCYTALGIVHTLWRHIPKEFDDYIANPKENGYRSLHTAVIGPEGKVLEVQIRTHSMHEEAELGVCAHWRYK-
>Salmonella/26-343
AYLVARDAHEGQTRSSGEPYITHPVAVACILAEMKLDYETLMAALLHDVIEDTPATYQDMEQLFGKSVAELVEGVSKLDKLKFDKKEAQAENFRKMIMAMVQDIRVILIKLADRTHNMRTLGSLRPDKRRRIARETLEIYSPLAHRLGIHHIKTELEELGFEALYPNRYRVIKEVVKAARGNRKEMIQKILSEIEGRLQEAGIP---CRVSGREKHLYSIYCKMVLKEQRFHSIMDIYAFRVIVHDSDTCYRVLGQMHSLYKPRPGRVKDYIAIPKANGYQSLHTSMIGPHGVPVEVQIRTEDMDQMAEMGVAAHWAYKE
>Salmonella/38-359
TWAYCLQQTQGH--PDADLLLWRGVEMVEILSTLSMDIDTLRAALLFPLADANVVSEDVLRESVGKSIVTLIHGVRDMAAIR-SSE--QVDNVRRMLLAMVDDFRCVVIKLAERIAHLREVKEAPEDERVLAAKECTNIYAPLANRLGIGQLKWELEDYCFRYLHPAEYKRIAKLLHERRLDREHYIEEFVGHLRAEMKNEGV---QAEVYGRPKHIYSIWRKMQKKHLAFDELFDVRAVRIVAERLQDCYAALGIVHTHYRHLPDEFDDYVANPKPNGYQSIHTVVLGPGGKTVEIQIRTKQMHEDAELGVAAHWKYKE
>Bnatans_80753/308-908
AFSYARDAVEGLLKPSPAPKLIHCLSVARVLTQMKSPPETIISAMLSMLIPNSSVDDSDSPQRFGAAVSRTAQASNSLALMQKSSSEEEEESMKYLEFA-DSNRNQVLLMLARRLYEMRRTAALKELTRAMSALEVLHLWAPLAHAVGIKQIVGELESLSFQVLFPHNYGLVRNWHADTQEAAKEALNDTEDQIEAGMKIARAFASKFEVNGRLKQVTSAFKKMFRQKSDFDRIWDIIAIRVIVPPERLCERTYQCLARLWPEVPGRFKNYVRYPKKNGYQSIHTTVVHSS-LPLEIQIRTKRMHQNAEHGSASHALYKG
