# Supplementary material for: RSH enzyme diversity for (p)ppGpp metabolism in Phaeodactylum tricornutum and other diatoms
Source: Sci Rep. 2019 Nov 27;9:17682. doi: 10.1038/s41598-019-54207-w (PMC6881373; doi:10.1038/s41598-019-54207-w)
Supplement: Supplementary file 3 — Dataset 1 [file 41598_2019_54207_MOESM3_ESM.zip › Supplementary Dataset 1/IQTREE/RSH_hd_syn_all_final_aligned_26-343ecoli-SpoT_cleaned30.fa.contree]

(Cyanophora_paradoxa_ConsensusfromContig7433-abinit-gene-0.1_280-605:0.5654742874,((((Cyanophora_paradoxa_ConsensusfromContig38252-abinit-gene-0.0_10-337:0.7288066171,Symbiodinium_microadriaticum_OLP90598.1_316-659:1.0614078424)88:0.0125906291,Emiliania_huxleyi_CCMP1516_XP_005769172.1_107-486:0.9543013932)89:0.0972435954,((((((((((((((((Cyanophora_paradoxa_ConsensusfromContig39422-abinit-gene-0.0_117-442:0.8562778628,(((((((((Arabidopsis_thaliana_OAP03147.1_92-431:0.2195385528,(Populus_trichocarpa_Potri.010G002400_89-424:0.1299548525,Ricinus_communis_29889.m003399_35-374:0.0818633101)95:0.0372614567)92:0.0257337986,((Capsicum_annum_XP_016551642.1_89-428:0.0240608133,Solanum_lyco_Solyc12g098920.1_96-435:0.0390268997)100:0.1493253149,Vitis_vinifera_GSVIVG01017689001_94-433:0.0739602424)97:0.0277719875)82:0.0406971249,Cucumis_melo_MELO3C006759.2.1_184-520:0.1549289898)98:0.0296489776,Medicago_truncatula_Medtr4g123930_95-434:0.1444533707)100:0.1499243913,(((Sorghum_bicolor_Sobic.009G054900.1_101-436:0.0354640580,Zea_mays_GRMZM2G152040_92-427:0.0415731907)100:0.0541780800,Oryza_sativa_LOC_Os05g06890_103-438:0.0657295476)100:0.0525105691,(Oryza_sativa_LOC_Os05g06920_71-403:0.1801985911,Oryza_sativa_LOC_Os05g06940_79-424:0.0821240753)100:0.2848708739)100:0.1077965928)100:0.3021724644,Smoellendorffii_83164_157-495:0.4458617505)95:0.0246538404,((Physcomitrella_patens_113771_e_gw1.7.243.1_89-430:0.1343230574,Physcomitrella_patens_140875_e_gw1.171.95.1_35-376:0.0860107800)100:0.3037635917,Mpolymorpha_Mapoly0002s0095.1_329-673:0.2192722017)100:0.1097887719)100:0.1810548706,Klebsormidium_nitens_GAQ91082.1_238-579:0.5146767365)93:0.0798621913,((Chlorella_variabilis_XP_005851775.1_154-550:0.4501183345,(Chlamydomonas_reinhardtii_PNW86049.1_284-748:0.0454135568,Volvox_carteri_f._nagariensis_XP_002950935.1_3-361:0.1245730706)100:0.4122488739)100:0.3258732403,(Ostreococcus_lucimarinus_CCE9901_XP_001416591.1_48-400:0.0984600051,Ostreococcus_tauri_OUS43685.1_1-339:0.0547063067)100:0.6273177918)91:0.0894055712)100:0.3211040802)97:0.1087953349,((((Cyanidioschyzon_merolae_strain_10D_XP_005536559.1_108-431:0.7517121712,Galdieria_sulphuraria_XP_005705135.1_157-573:0.9424120160)61:0.1390778632,Guillardia_theta_CCMP2712_XP_005834725.1_6-301:0.6458215320)36:0.0924448745,(Ectocarpus_siliculosus_CBJ27227.1_253-833:0.8612432701,Nannochloropsis_gaditana_EWM28606.1_242-782:0.6906855353)100:0.4129643904)74:0.1462812601,((Chrysochromulina_sp._CCMP291_KOO27310.1_13-392:0.5515301233,Emiliania_huxleyi_CCMP1516_XP_005779118.1_1-222:0.8630284164)100:0.6895095099,Bnatans_80753_308-908:1.2268424226)71:0.1362533741)93:0.1284522434)64:0.0759972910,Emiliania_huxleyi_CCMP1516_XP_005783324.1_38-223:1.6212735164)41:0.0118988359,Chrysochromulina_sp._CCMP291_KOO21806.1_2-241:1.6837964119)94:0.1508928183,Symbiodinium_microadriaticum_OLP90600.1_192-687:1.5880816188)73:0.0945418632,(Cyanidioschyzon_merolae_strain_10D_XP_005537243.1_251-768:0.9166887736,Galdieria_sulphuraria_XP_005706615.1_95-453:1.2089215673)98:0.3695889008)76:0.1193607948,(Emiliania_huxleyi_CCMP1516_XP_005759301.1_104-526:0.7756813859,Emiliania_huxleyi_CCMP1516_XP_005763353.1_67-500:0.4667348963)100:0.5259581427)76:0.1045206613,((Bigelowiella_natans_JGI_V11_85038_13-344:1.6902744443,Symbiodinium_microadriaticum_OLP95483.1_40-438:2.2110673082)79:0.5527376093,(((((Asterionelle_formosa_AFBG1_05489-RA_100-491:0.1439960426,((((Fistulifera_solaris_GAX10747.1_111-484:0.0037370840,Fistulifera_solaris_GAX23555.1_110-483:0.0000025279)100:0.2502086526,Phaeodactylum_tricornutum_7629_mature_63-435:0.2401706067)100:0.1196454879,(Fragilariopsis_cylindrus_CCMP1102_OEU21949.1_1-283:0.1741113104,(Pseudo-nitzschia_multiseries_193757_3-276:0.0275939497,Pseudo-Nizschia_multistriata_0074170.1_184-609:0.0667680987)100:0.0637621575)100:0.3178121471)99:0.0781615029,Synedra_acus_11925_1-375:0.2201441262)100:0.0796003831)100:0.2196647954,(Cyclotella_cryptica_g2078.t1_241-644:0.2184610049,Thalassiosira_oceanica_EJK49442.1_14-467:0.4037309770)100:0.2745998304)100:0.1083775217,((((Asterionella_formosa_AFBG1_08512-RA_107-553:0.3127794041,Synedra_acus_7671_166-610:0.5164511398)100:0.0690225092,((Fistulifera_solaris_GAX12045.1_113-543:0.0530309963,Fistulifera_solaris_GAX18927.1_114-542:0.0407912110)100:0.6681844143,Phaeodactylum_tricornutum_33947_mature_68-500:0.3597000845)100:0.1458948300)99:0.0851601193,(Fragilariopsis_cylindrus_CCMP1102_OEU20746.1_1-292:0.1676633788,(Pseudo-nitzschia_multiseries_178926_1-258:0.1021650478,Pseudo-Nizschia_multistriata_0019220.1_1223-1795:0.1529859534)99:0.0720200065)100:0.3634784002)100:0.2497159179,((Cyclotella_cryptica_g5699.t1_115-622:0.1616803992,Thalassiosira_pseudonana_CCMP1335_XP_002293072.1_15-277:0.1100790671)100:0.0672483397,Thalassiosira_oceanica_EJK45244.1_118-512:0.4494968963)100:0.3174424546)100:0.1904490530)100:0.5968915651,Ectocarpus_siliculosus_CBJ31981.1_163-615:1.0162581923)77:0.1950562656,(Aureococcus_anophagefferens_XP_009036518.1_1-381:1.0101659075,Nannochloropsis_gaditana_EWM27974.1_152-581:0.8447857701)79:0.0806592473)57:0.0640615255)75:0.1758879957)99:0.1334552675,((Chrysochromulina_sp._CCMP291_KOO35032.1_235-473:0.0515365073,Chrysochromulina_sp._CCMP291_KOO35751.1_59-242:0.0294126293)100:0.8960668010,Emiliania_huxleyi_CCMP1516_XP_005769365.1_60-250:0.7291502577)96:0.3364050818)71:0.0499501007,(Ectocarpus_siliculosus_CBN78357.1_204-569:0.5746309960,Nannochloropsis_gaditana_EWM29759.1_187-617:0.7168203546)94:0.1986591639)63:0.0514720222,((Aureococcus_anophagefferens_XP_009034630.1_26-363:0.0000024533,Aureococcus_anophagefferens_XP_009042664.1_26-213:0.0000025279)100:0.2310985837,((Chrysochromulina_sp._CCMP291_KOO29868.1_269-619:0.2763576912,Chrysochromulina_sp._CCMP291_KOO31885.1_1-323:0.1993406677)93:0.0526518614,(Emiliania_huxleyi_CCMP1516_XP_005777229.1_138-452:0.0034361406,Emiliania_huxleyi_CCMP1516_XP_005785512.1_137-627:0.0076021168)100:0.2187845204)93:0.0502071555)100:0.2433654411)52:0.0484930948,(((((((Asterionella_formosa_AFBG1_04832-RA_237-582:0.0782962994,Synedra_acus_6972_124-458:0.1223687321)93:0.0246337740,((Fistulifera_solaris_GAX14878.1_138-494:0.1135991420,Phaeodactylum_tricornutum_11099_mature_129-476:0.0821712895)97:0.0362615050,(Fragilariopsis_cylindrus_CCMP1102_OEU10076.1_34-376:0.0740134629,(Pseudo-nitzschia_multiseries_195742_34-376:0.0080290448,Pseudo-Nizschia_multistriata_0030810.1_244-586:0.0338151764)100:0.0640892764)100:0.0491206401)97:0.0173277484)95:0.0811773059,((((Cyclotella_cryptica_g11894.t1_220-520:0.0000025279,Cyclotella_cryptica_g24705.t1_292-592:0.0000025279)88:0.0000025279,Cyclotella_cryptica_g23670.t1_292-633:0.0000025279)100:0.0360703657,Thalassiosira_pseudonana_CCMP1335_XP_002289042.1_27-369:0.0318400597)100:0.0456457595,Thalassiosira_oceanica_EJK46819.1_283-627:0.0899879678)100:0.0462533337)100:0.2022743994,Aureococcus_anophagefferens_XP_009039283.1_9-345:0.3727928377)72:0.0703069383,Nannochloropsis_gaditana_EWM27646.1_199-550:0.6334057457)32:0.0023027621,Vitrella_brassicaformis_CCMP3155_CEL95797.1_343-863:1.2027133327)41:0.0461441216,Symbiodinium_microadriaticum_OLP91394.1_123-497:0.6289725014)87:0.0892982093)64:0.0394792408,(Cyanidioschyzon_merolae_strain_10D_XP_005539556.1_250-609:0.6098143268,Galdieria_sulphuraria_XP_005705328.1_109-462:0.2460915598)99:0.1023024255)76:0.0736339209,((((((((((Arabidopsis_thaliana_NP_001329795.1_153-499:0.1436521600,(Populus_trichocarpa_Potri.014G126700_154-500:0.0232604103,Vitis_vinifera_GSVIVG01028045001_152-498:0.0528508896)98:0.0035613307)78:0.0116613955,Ricinus_communis_29986.m001651_156-502:0.0435249689)74:0.0067460987,(((Capsicum_annum_XP_016565796.1_149-494:0.0000025279,Capsicum_annum_XP_016565797.1_149-494:0.0000025279)80:0.0000025279,(Solanum_lyco_Solyc09g075390.2_146-491:0.0063595954,Solanum_lyco_Solyc09g098580.2_148-493:0.0159562698)96:0.0031154598)100:0.0877804294,Cucumis_melo_MELO3C017941.2.1_153-499:0.0461015746)61:0.0030220811)74:0.0030843834,Medicago_truncatula_Medtr7g108940_151-497:0.0725603024)89:0.0434654479,((Hordeum_vulgare_HORVU4Hr1G047070_301-649:0.0342963897,(Sorghum_bicolor_Sobic.001G378100.2_1-243:0.0088686893,Zea_mays_GRMZM2G353147_1-243:0.0229584411)100:0.0310945007)89:0.0056792543,Oryza_sativa_LOC_Os03g22160_165-511:0.0177695438)100:0.0891971752)100:0.1749909085,Smoellendorffii_89270_21-361:0.2846786081)84:0.0359087529,((Physcomitrella_patens_142688_e_gw1.195.2.1_112-462:0.0587207924,Physcomitrella_patens_142546_e_gw1.194.45.1_132-480:0.0706079943)100:0.0879085457,Mpolymorpha_Mapoly0053s0023.1.p_145-491:0.1267773744)80:0.0470179363)98:0.1344544138,Klebsormidium_nitens_GAQ87841.1_146-496:0.3045290939)100:0.1010897542,((Chlorella_variabilis_XP_005843741.1_131-313:0.6272347970,Coccomyxa_subellipsoidea_C-169_XP_005643557.1_46-391:0.2927418487)96:0.0740113685,(Micromonas_pusilla_CCMP1545_XP_003059515.1_12-360:0.2879701669,Ostreococcus_tauri_XP_003079611.1_81-489:0.3952177627)100:0.2179549260)97:0.0583821633)99:0.3294972370,(Cyanidioschyzon_merolae_strain_10D_XP_005538788.1_116-571:0.5261757169,((Chondrus_crispus_XP_005715321.1_1-394:0.3088699659,Porphyra_umbilicalis_OSX69462.1_148-560:0.1887451057)100:0.1689642859,Galdieria_sulphuraria_XP_005707095.1_154-585:0.4153472263)100:0.0408011211)100:0.1598791579)96:0.0725981469)76:0.0975499988,((Marinithermus_hydrothermalis_WP_013704776.1_33-371:0.1154925275,Oceanithermus_profundus_WP_013457017.1_33-372:0.1806909304)100:0.0473945853,Meiothermus_silvanus_WP_013156925.1_34-379:0.1872582982)100:0.0667305849)96:0.2872607408,(((((((Nostocaceae_WP_010995718.1_47-365:0.1619035281,Thermosynechococcus_vulcanus_NIES-2134_BAY51563.1_37-355:0.2264491227)99:0.0501315038,Synechocystis_sp._PCC_6803_ALJ69438.1_33-351:0.2626134085)82:0.0195695386,Gloeobacter_violaceus_WP_011142742.1_63-380:0.2745644222)81:0.0832257670,(Synechococcus_sp._WH_8102_WP_011129177.1_72-389:0.1009415156,(Paulinella_chromatophora_YP_002048999.1_54-371:0.1779855345,Paulinella_micropora_APP88130.1_42-359:0.1562614644)100:0.3057320241)100:0.1846194513)100:0.2323783547,(((((((Brucella_WP_004683389.1_26-343:0.0808350188,Mesorhizobium_WP_010915098.1_26-343:0.0913614513)100:0.1082220916,Rhizobiales_WP_003527294.1_26-344:0.1344941532)100:0.2741051608,Caulobacter_vibrioides_WP_010919427.1_45-363:0.3980652774)76:0.0539882278,(Synedra_acus_6453_130-448:0.1444251047,Synedra_acus_872_26-310:0.1399795954)100:0.2835453042)78:0.1117382349,Rhodobacter_capsulatus_WP_013069013.1_26-343:0.3982662347)100:0.3031864266,((((Escherichia_coli_AJF45176.1_26-343:0.0000025279,Salmonella_26-343:0.0032240044)100:0.3399704843,Neisseria_meningitidis_WP_101294840.1_36-353:0.4587008971)71:0.0339769012,(Pseudomonas_aeruginosa_WP_096249453.1_26-343:0.0000025279,Pseudomonas_PAO1_SpoT_PA5338_26-343:0.0000025279)100:0.3317827892)76:0.0817614415,Xylella_fastidiosa_WP_004089929.1_46-363:0.5251741885)100:0.1908863843)84:0.1483078215,(((Cyclotella_cryptica_g9445.t1_250-573:0.1054532530,(Thalassiosira_pseudonana_CCMP1335_XP_002294153.1_5-329:0.0032333937,Thalassiosira_pseudonana_CCMP1335_XP_002297567.1_57-381:0.0000025279)100:0.1373108218)100:0.1098387463,Thalassiosira_oceanica_EJK63859.1_259-553:0.3385368908)100:0.1880862875,Guillardia_theta_CCMP2712_XP_005830237.1_5-324:0.3415961336)100:0.1602967986)95:0.0878048674)82:0.0447224718,(((Bacillus_subtilis_WP_087992279.1_31-348:0.1036785504,(Enterococcus_faecalis_WP_104859299.1_31-348:0.1128613116,Streptococcus_pneumoniae_WP_061632868.1_31-347:0.3885433908)100:0.1066136045)100:0.2099050994,(Caldanaerobacter_subterraneus_subsp._pacificus_DSM_12653_KKC29792.1_27-344:0.0281106003,Thermoanaerobacter_WP_013150236.1_25-342:0.0571528808)100:0.1957002805)100:0.0915187447,Dictyoglomus_thermophilum_WP_012547884.1_27-344:0.4174815350)82:0.0835538431)87:0.0638954041,(Thermomicrobium_roseum_WP_081433447.1_51-377:0.3045771504,((Escherichia_coli_WP_000226815.1_38-359:0.0000027246,Salmonella_38-359:0.0284073177)100:0.6150090847,Pseudomonas_aeruginosa_PAO1_RelA_PA0934_47-370:0.3666507720)100:0.4107350074)100:0.1380595510)89:0.0745810256)87:0.0743105679)100:0.2288343831,(((((((((Arabidopsis_thaliana_AAF37282.1_214-535:0.0762784882,Arabidopsis_thaliana_NP_564652.2_218-539:0.0352953308)100:0.0688329130,(Capsicum_annum_NP_001311747.1_222-543:0.0329204771,Solanum_lyco_Solyc03g123370.2_224-545:0.0304211304)100:0.0817886626)93:0.0118312039,((Populus_trichocarpa_Potri.001G168200_236-556:0.0338530738,Populus_trichocarpa_Potri.003G066000_238-558:0.0643210056)100:0.0570099907,Ricinus_communis_29706.m001275_120-429:0.0524312767)97:0.0216508856)82:0.0061109062,(Cucumis_melo_MELO3C024351.2.1_232-553:0.1411214508,((((Hordeum_vulgare_HORVU5Hr1G061710_172-493:0.0803824396,Oryza_sativa_LOC_Os09g27050_214-535:0.0519337980)100:0.0103734410,(Sorghum_bicolor_Sobic.002G217400.1_217-538:0.0205698185,Zea_mays_GRMZM2G086714_1-220:0.0771147629)100:0.0280878337)99:0.0248381743,((Sorghum_bicolor_Sobic.007G150100.1_226-547:0.0032005440,Zea_mays_GRMZM2G021074_222-543:0.0275078598)100:0.0187351489,Oryza_sativa_LOC_Os08g35620_224-545:0.0217008847)100:0.0504703030)100:0.1458602155,Vitis_vinifera_GSVIVG01016749001_36-357:0.0657992846)79:0.0165369284)77:0.0121744032)75:0.0217481573,Medicago_truncatula_Medtr8g020880_226-547:0.1117392708)83:0.0422166197,Cucumis_melo_MELO3C025801.2.1_242-563:0.1797660356)99:0.0876361727,(Hordeum_vulgare_HORVU2Hr1G031740_1-285:0.0646171954,((Sorghum_bicolor_Sobic.002G372300.2_107-428:0.0331753155,Zea_mays_GRMZM2G417072_139-460:0.0338420770)100:0.0790184633,Oryza_sativa_LOC_Os07g42160_113-434:0.0357027360)99:0.0072169200)100:0.2822816419)100:0.2647313747,(((Physcomitrella_patens_200569_estExt_gwp_gw1.C_4400001_119-438:0.0840713012,(Physcomitrella_patens_176108_estExt_gwp_gw1.C_150229_51-372:0.0976775438,(Physcomitrella_patens_146168_e_gw1.240.61.1_36-357:0.0046595788,Physcomitrella_patens_146184_e_gw1.240.52.1_1-233:0.0093471217)100:0.0606876471)80:0.0312689734)100:0.2749330397,Mpolymorpha_Mapoly0053s0013.1.p_307-628:0.1727235959)100:0.0910124987,Smoellendorffii_100367_21-342:0.2530724934)97:0.0566711802)100:0.2012544984,((Chlorella_variabilis_XP_005849048.1_248-455:0.6205127597,((Chlamydomonas_reinhardtii_XP_001697429.1_200-524:0.1730020387,Volvox_carteri_f._nagariensis_XP_002958643.1_198-523:0.0604765945)100:0.6147675303,Coccomyxa_subellipsoidea_C-169_XP_005643555.1_172-488:0.7018940487)93:0.0921230124)92:0.2070883789,((Micromonas_pusilla_CCMP1545_XP_003060243.1_336-678:0.4134120649,Micromonas_commoda_XP_002505076.1_154-477:0.3674797897)100:0.2634611324,(Ostreococcus_lucimarinus_CCE9901_XP_001416051.1_39-361:0.1386098489,Ostreococcus_tauri_CEG01219.1_157-479:0.1038232972)100:0.6570446558)82:0.0832048503)93:0.0975652409)94:0.0807051340)99:0.1606453940,((Chlamydomonas_reinhardtii_XP_001689858.1_86-262:0.4996010974,Ostreococcus_lucimarinus_CCE9901_XP_001420831.1_98-554:0.6374435392)98:0.1211921049,(((Physcomitrella_patens_116207_e_gw1.15.321.1_23-365:0.2468874490,Smoellendorffii_52204_1-316:0.1559323458)76:0.0204281496,Mpolymorpha_Mapoly0035s0150.1_251-692:0.0974936565)90:0.0573684306,(((((((Capsicum_annum_XP_016564159.1_17-451:0.0000000000,Capsicum_annum_XP_016564158.1_35-469:0.0000000000):0.0000025279,Capsicum_annum_XP_016564157.1_130-564:0.0000025279)95:0.0000022803,Solanum_lyco_Solyc03g096900.2_139-573:0.0161569827)100:0.1213525888,Vitis_vinifera_GSVIVG01024422001_127-561:0.0292235440)93:0.0275451671,(Cucumis_melo_MELO3C024870.2.1_146-579:0.0929916818,Medicago_truncatula_Medtr5g007870_132-565:0.0846627255)93:0.0182965745)94:0.0127132647,(Populus_trichocarpa_Potri.013G089000_9-436:0.0902679477,Ricinus_communis_30073.m002237_135-509:0.0643923485)94:0.0161485023)99:0.0755660377,((Hordeum_vulgare_HORVU6Hr1G067890_115-550:0.0317239292,Oryza_sativa_LOC_Os02g47120_143-570:0.1216896267)100:0.0330899545,(Sorghum_bicolor_Sobic.004G271600.1_145-580:0.0100808200,Zea_mays_GRMZM2G106931_144-579:0.0187211344)100:0.0077075710)100:0.1023720176)100:0.1185034155)99:0.2124136050)100:0.3449837716);
