# Supplementary material for: RSH enzyme diversity for (p)ppGpp metabolism in Phaeodactylum tricornutum and other diatoms
Source: Sci Rep. 2019 Nov 27;9:17682. doi: 10.1038/s41598-019-54207-w (PMC6881373; doi:10.1038/s41598-019-54207-w)
Supplement: Supplementary file 3 — Dataset 1 [file 41598_2019_54207_MOESM3_ESM.zip › Supplementary Dataset 1/IQTREE/RSH_hd_syn_all_final_aligned_26-343ecoli-SpoT_cleaned30.fa.iqtree]

IQ-TREE 1.6.11 built Jun  6 2019

Input file name: RSH_hd_syn_all_final_aligned_26-343ecoli-SpoT_cleaned30.fa
Type of analysis: ModelFinder + tree reconstruction + ultrafast bootstrap (1000 replicates)
Random seed number: 858257

REFERENCES
----------

To cite ModelFinder please use: 

Subha Kalyaanamoorthy, Bui Quang Minh, Thomas KF Wong, Arndt von Haeseler,
and Lars S Jermiin (2017) ModelFinder: Fast model selection for
accurate phylogenetic estimates. Nature Methods, 14:587–589.
https://doi.org/10.1038/nmeth.4285

To cite IQ-TREE please use:

Lam-Tung Nguyen, Heiko A. Schmidt, Arndt von Haeseler, and Bui Quang Minh
(2015) IQ-TREE: A fast and effective stochastic algorithm for estimating
maximum likelihood phylogenies. Mol Biol Evol, 32:268-274.
https://doi.org/10.1093/molbev/msu300

Since you used ultrafast bootstrap (UFBoot) please also cite: 

Diep Thi Hoang, Olga Chernomor, Arndt von Haeseler, Bui Quang Minh,
and Le Sy Vinh (2017) UFBoot2: Improving the ultrafast bootstrap
approximation. Mol Biol Evol, in press.
https://doi.org/10.1093/molbev/msx281

SEQUENCE ALIGNMENT
------------------

Input data: 217 sequences with 320 amino-acid sites
Number of constant sites: 0 (= 0% of all sites)
Number of invariant (constant or ambiguous constant) sites: 0 (= 0% of all sites)
Number of parsimony informative sites: 312
Number of distinct site patterns: 320

ModelFinder
-----------

Best-fit model according to BIC: LG+F+R7

List of models sorted by BIC scores: 

Model             LogL          AIC      w-AIC      AICc     w-AICc       BIC      w-BIC
LG+F+R7         -68248.1622 137416.3245 + 0.1885 561536.3245 - 0.0000 139149.7522 + 0.9096
LG+F+R8         -68244.7026 137413.4052 + 0.8115 565225.4052 - 0.0000 139154.3695 + 0.0904
LG+F+R6         -68266.5630 137449.1260 - 0.0000 557893.1260 - 0.0000 139175.0171 - 0.0000
LG+F+R5         -68278.3876 137468.7752 - 0.0000 554252.7752 - 0.0000 139187.1296 - 0.0000
LG+R7           -68372.5845 137627.1690 - 0.0000 527471.1690 - 0.0000 139288.9986 - 0.0000
LG+R8           -68369.0087 137624.0173 - 0.0000 531008.0173 - 0.0000 139293.3835 - 0.0000
LG+R6           -68390.8997 137659.7994 - 0.0000 523979.7994 - 0.0000 139314.0923 - 0.0000
LG+R5           -68406.0068 137686.0135 - 0.0000 520498.0135 - 0.0000 139332.7698 - 0.0000
LG+F+R4         -68359.5982 137627.1963 - 0.0000 550767.1963 - 0.0000 139338.0140 - 0.0000
LG+F+G4         -68397.1997 137692.3994 - 0.0000 541792.3994 - 0.0000 139384.3755 - 0.0000
LG+R4           -68481.8958 137833.7915 - 0.0000 517153.7915 - 0.0000 139473.0112 - 0.0000
LG+G4           -68517.3294 137894.6588 - 0.0000 508554.6588 + 1.0000 139515.0368 - 0.0000
WAG+F+R7        -68556.0963 138032.1926 - 0.0000 562152.1926 - 0.0000 139765.6203 - 0.0000
WAG+F+R6        -68566.0062 138048.0124 - 0.0000 558492.0124 - 0.0000 139773.9034 - 0.0000
WAG+F+R8        -68555.0538 138034.1075 - 0.0000 565846.1075 - 0.0000 139775.0718 - 0.0000
WAG+F+R5        -68583.9500 138079.8999 - 0.0000 554863.8999 - 0.0000 139798.2543 - 0.0000
LG+F+R3         -68605.9640 138115.9280 - 0.0000 547627.9280 - 0.0000 139819.2091 - 0.0000
rtREV+F+R7      -68611.1959 138142.3919 - 0.0000 562262.3919 - 0.0000 139875.8195 - 0.0000
rtREV+F+R8      -68607.1820 138138.3640 - 0.0000 565950.3640 - 0.0000 139879.3283 - 0.0000
rtREV+F+R6      -68635.2925 138186.5849 - 0.0000 558630.5849 - 0.0000 139912.4759 - 0.0000
WAG+F+R4        -68649.0466 138206.0932 - 0.0000 551346.0932 - 0.0000 139916.9109 - 0.0000
LG+R3           -68727.0438 138320.0876 - 0.0000 514164.0876 - 0.0000 139951.7706 - 0.0000
rtREV+F+R5      -68663.1787 138238.3574 - 0.0000 555022.3574 - 0.0000 139956.7118 - 0.0000
WAG+R7          -68711.3072 138304.6145 - 0.0000 528148.6145 - 0.0000 139966.4440 - 0.0000
WAG+R6          -68719.1155 138316.2309 - 0.0000 524636.2309 - 0.0000 139970.5239 - 0.0000
WAG+R8          -68710.2393 138306.4786 - 0.0000 531690.4786 - 0.0000 139975.8448 - 0.0000
WAG+F+G4        -68695.3862 138288.7724 - 0.0000 542388.7724 - 0.0000 139980.7485 - 0.0000
WAG+R5          -68734.3266 138342.6532 - 0.0000 521154.6532 - 0.0000 139989.4094 - 0.0000
VT+F+R7         -68708.0989 138336.1979 - 0.0000 562456.1979 - 0.0000 140069.6256 - 0.0000
VT+F+R8         -68706.2336 138336.4673 - 0.0000 566148.4673 - 0.0000 140077.4316 - 0.0000
VT+F+R6         -68718.2870 138352.5740 - 0.0000 558796.5740 - 0.0000 140078.4650 - 0.0000
WAG+R4          -68786.9772 138443.9543 - 0.0000 517763.9543 - 0.0000 140083.1739 - 0.0000
VT+F+R5         -68729.5666 138371.1332 - 0.0000 555155.1332 - 0.0000 140089.4876 - 0.0000
rtREV+F+R4      -68751.3280 138410.6560 - 0.0000 551550.6560 - 0.0000 140121.4737 - 0.0000
rtREV+F+G4      -68769.1051 138436.2103 - 0.0000 542536.2103 - 0.0000 140128.1864 - 0.0000
WAG+G4          -68839.3408 138538.6817 - 0.0000 509198.6817 - 0.0000 140159.0597 - 0.0000
VT+F+R4         -68791.7062 138491.4124 - 0.0000 551631.4124 - 0.0000 140202.2301 - 0.0000
JTT+F+R7        -68776.7239 138473.4479 - 0.0000 562593.4479 - 0.0000 140206.8755 - 0.0000
JTT+F+R8        -68774.9152 138473.8305 - 0.0000 566285.8305 - 0.0000 140214.7948 - 0.0000
JTT+F+R6        -68792.8862 138501.7723 - 0.0000 558945.7723 - 0.0000 140227.6633 - 0.0000
JTTDCMut+F+R7   -68802.7603 138525.5205 - 0.0000 562645.5205 - 0.0000 140258.9482 - 0.0000
JTTDCMut+F+R8   -68800.7078 138525.4155 - 0.0000 566337.4155 - 0.0000 140266.3798 - 0.0000
JTTDCMut+F+R6   -68813.4030 138542.8059 - 0.0000 558986.8059 - 0.0000 140268.6969 - 0.0000
VT+F+G4         -68843.5279 138585.0558 - 0.0000 542685.0558 - 0.0000 140277.0320 - 0.0000
cpREV+F+R7      -68813.2092 138546.4184 - 0.0000 562666.4184 - 0.0000 140279.8460 - 0.0000
cpREV+F+R8      -68811.2315 138546.4631 - 0.0000 566358.4631 - 0.0000 140287.4274 - 0.0000
cpREV+F+R6      -68823.1660 138562.3321 - 0.0000 559006.3321 - 0.0000 140288.2231 - 0.0000
VT+R7           -68878.5587 138639.1175 - 0.0000 528483.1175 - 0.0000 140300.9470 - 0.0000
JTTDCMut+F+R5   -68837.3065 138586.6131 - 0.0000 555370.6131 - 0.0000 140304.9675 - 0.0000
VT+R8           -68876.7166 138639.4333 - 0.0000 532023.4333 - 0.0000 140308.7995 - 0.0000
JTT+F+R5        -68841.4129 138594.8257 - 0.0000 555378.8257 - 0.0000 140313.1801 - 0.0000
VT+R6           -68891.0166 138660.0331 - 0.0000 524980.0331 - 0.0000 140314.3261 - 0.0000
cpREV+F+R5      -68845.4388 138602.8776 - 0.0000 555386.8776 - 0.0000 140321.2320 - 0.0000
VT+R5           -68903.2624 138680.5249 - 0.0000 521492.5249 - 0.0000 140327.2812 - 0.0000
WAG+F+R3        -68880.5699 138665.1397 - 0.0000 548177.1397 - 0.0000 140368.4208 - 0.0000
cpREV+F+R4      -68898.3113 138704.6227 - 0.0000 551844.6227 - 0.0000 140415.4404 - 0.0000
VT+R4           -68958.3661 138786.7322 - 0.0000 518106.7322 - 0.0000 140425.9518 - 0.0000
JTT+F+R4        -68913.0700 138734.1399 - 0.0000 551874.1399 - 0.0000 140444.9577 - 0.0000
JTTDCMut+F+R4   -68913.5885 138735.1771 - 0.0000 551875.1771 - 0.0000 140445.9948 - 0.0000
JTT+F+G4        -68940.7345 138779.4690 - 0.0000 542879.4690 - 0.0000 140471.4452 - 0.0000
JTTDCMut+F+G4   -68941.6870 138781.3740 - 0.0000 542881.3740 - 0.0000 140473.3502 - 0.0000
cpREV+F+G4      -68950.3386 138798.6771 - 0.0000 542898.6771 - 0.0000 140490.6532 - 0.0000
VT+G4           -69007.3742 138874.7484 - 0.0000 509534.7484 - 0.0000 140495.1264 - 0.0000
WAG+R3          -69020.4351 138906.8703 - 0.0000 514750.8703 - 0.0000 140538.5533 - 0.0000
JTT+R7          -69004.9346 138891.8693 - 0.0000 528735.8693 - 0.0000 140553.6989 - 0.0000
JTT+R8          -69002.8585 138891.7169 - 0.0000 532275.7169 - 0.0000 140561.0831 - 0.0000
JTT+R6          -69019.4367 138916.8734 - 0.0000 525236.8734 - 0.0000 140571.1663 - 0.0000
rtREV+F+R3      -68993.9755 138891.9511 - 0.0000 548403.9511 - 0.0000 140595.2322 - 0.0000
JTTDCMut+R7     -69030.8463 138943.6925 - 0.0000 528787.6925 - 0.0000 140605.5221 - 0.0000
JTTDCMut+R8     -69028.7919 138943.5839 - 0.0000 532327.5839 - 0.0000 140612.9501 - 0.0000
JTTDCMut+R6     -69040.3752 138958.7505 - 0.0000 525278.7505 - 0.0000 140613.0434 - 0.0000
VT+F+R3         -69009.5189 138923.0378 - 0.0000 548435.0378 - 0.0000 140626.3189 - 0.0000
JTTDCMut+R5     -69057.5989 138989.1978 - 0.0000 521801.1978 - 0.0000 140635.9541 - 0.0000
JTT+R5          -69060.1319 138994.2639 - 0.0000 521806.2639 - 0.0000 140641.0202 - 0.0000
JTT+R4          -69138.4228 139146.8456 - 0.0000 518466.8456 - 0.0000 140786.0652 - 0.0000
JTTDCMut+R4     -69144.3944 139158.7888 - 0.0000 518478.7888 - 0.0000 140798.0084 - 0.0000
JTT+G4          -69165.4293 139190.8586 - 0.0000 509850.8586 - 0.0000 140811.2366 - 0.0000
JTTDCMut+G4     -69169.4989 139198.9977 - 0.0000 509858.9977 - 0.0000 140819.3757 - 0.0000
LG+F+R2         -69117.9525 139135.9050 - 0.0000 545035.9050 - 0.0000 140831.6495 - 0.0000
VT+R3           -69172.8939 139211.7878 - 0.0000 515055.7878 - 0.0000 140843.4708 - 0.0000
cpREV+R7        -69164.2768 139210.5536 - 0.0000 529054.5536 - 0.0000 140872.3832 - 0.0000
cpREV+R8        -69161.6895 139209.3789 - 0.0000 532593.3789 - 0.0000 140878.7451 - 0.0000
cpREV+R6        -69177.2470 139232.4940 - 0.0000 525552.4940 - 0.0000 140886.7870 - 0.0000
Blosum62+R7     -69177.1549 139236.3099 - 0.0000 529080.3099 - 0.0000 140898.1394 - 0.0000
Blosum62+R6     -69183.0309 139244.0619 - 0.0000 525564.0619 - 0.0000 140898.3548 - 0.0000
JTT+F+R3        -69149.7192 139203.4385 - 0.0000 548715.4385 - 0.0000 140906.7196 - 0.0000
Blosum62+R8     -69176.3530 139238.7060 - 0.0000 532622.7060 - 0.0000 140908.0722 - 0.0000
JTTDCMut+F+R3   -69152.6653 139209.3306 - 0.0000 548721.3306 - 0.0000 140912.6117 - 0.0000
Blosum62+F+R7   -69130.5416 139181.0832 - 0.0000 563301.0832 - 0.0000 140914.5108 - 0.0000
Blosum62+R5     -69196.8849 139267.7699 - 0.0000 522079.7699 - 0.0000 140914.5261 - 0.0000
Blosum62+F+R6   -69136.8314 139189.6627 - 0.0000 559633.6627 - 0.0000 140915.5538 - 0.0000
cpREV+R5        -69198.2653 139270.5307 - 0.0000 522082.5307 - 0.0000 140917.2869 - 0.0000
cpREV+F+R3      -69157.3116 139218.6232 - 0.0000 548730.6232 - 0.0000 140921.9043 - 0.0000
Blosum62+F+R8   -69129.6260 139183.2519 - 0.0000 566995.2519 - 0.0000 140924.2162 - 0.0000
Blosum62+F+R5   -69150.5731 139213.1462 - 0.0000 555997.1462 - 0.0000 140931.5006 - 0.0000
LG+R2           -69243.2841 139348.5682 - 0.0000 511732.5682 - 0.0000 140972.7145 - 0.0000
PMB+F+R7        -69177.7760 139275.5520 - 0.0000 563395.5520 - 0.0000 141008.9796 - 0.0000
cpREV+R4        -69249.9087 139369.8174 - 0.0000 518689.8174 - 0.0000 141009.0371 - 0.0000
PMB+F+R6        -69185.2711 139286.5422 - 0.0000 559730.5422 - 0.0000 141012.4332 - 0.0000
PMB+F+R8        -69176.7688 139277.5375 - 0.0000 567089.5375 - 0.0000 141018.5018 - 0.0000
PMB+F+R5        -69198.6617 139309.3233 - 0.0000 556093.3233 - 0.0000 141027.6777 - 0.0000
PMB+R7          -69243.8042 139369.6083 - 0.0000 529213.6083 - 0.0000 141031.4379 - 0.0000
PMB+R6          -69250.4980 139378.9960 - 0.0000 525698.9960 - 0.0000 141033.2889 - 0.0000
Blosum62+R4     -69263.5048 139397.0096 - 0.0000 518717.0096 - 0.0000 141036.2293 - 0.0000
PMB+R8          -69242.9195 139371.8389 - 0.0000 532755.8389 - 0.0000 141041.2051 - 0.0000
PMB+R5          -69262.7318 139399.4635 - 0.0000 522211.4635 - 0.0000 141046.2198 - 0.0000
Blosum62+F+R4   -69221.7712 139351.5424 - 0.0000 552491.5424 - 0.0000 141062.3602 - 0.0000
cpREV+G4        -69298.0319 139456.0638 - 0.0000 510116.0638 - 0.0000 141076.4418 - 0.0000
Blosum62+G4     -69309.0487 139478.0974 - 0.0000 510138.0974 - 0.0000 141098.4754 - 0.0000
Blosum62+F+G4   -69267.0878 139432.1757 - 0.0000 543532.1757 - 0.0000 141124.1518 - 0.0000
PMB+F+R4        -69270.7853 139449.5706 - 0.0000 552589.5706 - 0.0000 141160.3883 - 0.0000
PMB+R4          -69333.1548 139536.3095 - 0.0000 518856.3095 - 0.0000 141175.5292 - 0.0000
mtInv+F+R6      -69267.9985 139451.9970 - 0.0000 559895.9970 - 0.0000 141177.8880 - 0.0000
mtInv+F+R7      -69262.6481 139445.2963 - 0.0000 563565.2963 - 0.0000 141178.7239 - 0.0000
PMB+F+G4        -69305.4974 139508.9947 - 0.0000 543608.9947 - 0.0000 141200.9708 - 0.0000
mtInv+F+R5      -69293.3624 139498.7247 - 0.0000 556282.7247 - 0.0000 141217.0791 - 0.0000
PMB+G4          -69370.3287 139600.6574 - 0.0000 510260.6574 - 0.0000 141221.0355 - 0.0000
JTT+R3          -69362.2783 139590.5566 - 0.0000 515434.5566 - 0.0000 141222.2396 - 0.0000
JTTDCMut+R3     -69366.2442 139598.4885 - 0.0000 515442.4885 - 0.0000 141230.1715 - 0.0000
rtREV+R7        -69343.4386 139568.8772 - 0.0000 529412.8772 - 0.0000 141230.7068 - 0.0000
rtREV+R8        -69340.2000 139566.4000 - 0.0000 532950.4000 - 0.0000 141235.7662 - 0.0000
rtREV+R6        -69363.8419 139605.6838 - 0.0000 525925.6838 - 0.0000 141259.9767 - 0.0000
rtREV+R5        -69396.9576 139667.9152 - 0.0000 522479.9152 - 0.0000 141314.6715 - 0.0000
WAG+F+R2        -69379.4394 139658.8787 - 0.0000 545558.8787 - 0.0000 141354.6231 - 0.0000
mtInv+F+G4      -69386.4795 139670.9591 - 0.0000 543770.9591 - 0.0000 141362.9352 - 0.0000
mtInv+F+R4      -69391.0160 139690.0320 - 0.0000 552830.0320 - 0.0000 141400.8497 - 0.0000
Blosum62+R3     -69468.2300 139802.4599 - 0.0000 515646.4599 - 0.0000 141434.1429 - 0.0000
Dayhoff+F+R7    -69391.4605 139702.9211 - 0.0000 563822.9211 - 0.0000 141436.3487 - 0.0000
Dayhoff+F+R8    -69386.7560 139697.5119 - 0.0000 567509.5119 - 0.0000 141438.4762 - 0.0000
rtREV+R4        -69469.3491 139808.6982 - 0.0000 519128.6982 - 0.0000 141447.9179 - 0.0000
Dayhoff+F+R6    -69403.0361 139722.0722 - 0.0000 560166.0722 - 0.0000 141447.9632 - 0.0000
rtREV+G4        -69491.7826 139843.5652 - 0.0000 510503.5652 - 0.0000 141463.9433 - 0.0000
Blosum62+F+R3   -69428.9918 139761.9835 - 0.0000 549273.9835 - 0.0000 141465.2646 - 0.0000
DCMut+F+R7      -69425.2807 139770.5614 - 0.0000 563890.5614 - 0.0000 141503.9891 - 0.0000
DCMut+F+R8      -69422.4031 139768.8061 - 0.0000 567580.8061 - 0.0000 141509.7704 - 0.0000
Dayhoff+F+R5    -69444.8050 139801.6099 - 0.0000 556585.6099 - 0.0000 141519.9643 - 0.0000
DCMut+F+R6      -69440.4850 139796.9700 - 0.0000 560240.9700 - 0.0000 141522.8610 - 0.0000
cpREV+R3        -69513.3245 139892.6491 - 0.0000 515736.6491 - 0.0000 141524.3321 - 0.0000
WAG+R2          -69525.0475 139912.0950 - 0.0000 512296.0950 - 0.0000 141536.2413 - 0.0000
DCMut+F+R5      -69456.6702 139825.3405 - 0.0000 556609.3405 - 0.0000 141543.6949 - 0.0000
PMB+F+R3        -69472.0588 139848.1175 - 0.0000 549360.1175 - 0.0000 141551.3986 - 0.0000
PMB+R3          -69537.3136 139940.6271 - 0.0000 515784.6271 - 0.0000 141572.3101 - 0.0000
VT+F+R2         -69494.5516 139889.1032 - 0.0000 545789.1032 - 0.0000 141584.8477 - 0.0000
rtREV+F+R2      -69496.6878 139893.3755 - 0.0000 545793.3755 - 0.0000 141589.1200 - 0.0000
Dayhoff+F+R4    -69518.8805 139945.7610 - 0.0000 553085.7610 - 0.0000 141656.5787 - 0.0000
DCMut+F+R4      -69520.0847 139948.1694 - 0.0000 553088.1694 - 0.0000 141658.9871 - 0.0000
Dayhoff+F+G4    -69559.9562 140017.9125 - 0.0000 544117.9125 - 0.0000 141709.8886 - 0.0000
DCMut+F+G4      -69564.2010 140026.4019 - 0.0000 544126.4019 - 0.0000 141718.3781 - 0.0000
mtZOA+F+R10     -69535.4192 140002.8384 - 0.0000 575246.8384 - 0.0000 141758.8759 - 0.0000
mtZOA+F+R9      -69543.7374 140015.4748 - 0.0000 571535.4748 - 0.0000 141763.9757 - 0.0000
VT+R2           -69662.5829 140187.1659 - 0.0000 512571.1659 - 0.0000 141811.3122 - 0.0000
mtInv+F+R3      -69649.7851 140203.5702 - 0.0000 549715.5702 - 0.0000 141906.8513 - 0.0000
mtZOA+F+R8      -69630.9725 140185.9450 - 0.0000 567997.9450 - 0.0000 141926.9093 - 0.0000
JTT+F+R2        -69665.8991 140231.7981 - 0.0000 546131.7981 - 0.0000 141927.5425 - 0.0000
mtZOA+F+R7      -69639.6973 140199.3946 - 0.0000 564319.3946 - 0.0000 141932.8223 - 0.0000
JTTDCMut+F+R2   -69670.1731 140240.3463 - 0.0000 546140.3463 - 0.0000 141936.0907 - 0.0000
rtREV+R3        -69720.3822 140306.7644 - 0.0000 516150.7644 - 0.0000 141938.4474 - 0.0000
mtZOA+F+R6      -69679.6012 140275.2023 - 0.0000 560719.2023 - 0.0000 142001.0933 - 0.0000
cpREV+F+R2      -69716.6191 140333.2382 - 0.0000 546233.2382 - 0.0000 142028.9827 - 0.0000
mtZOA+F+R5      -69721.5721 140355.1442 - 0.0000 557139.1442 - 0.0000 142073.4986 - 0.0000
mtMet+F+R7      -69734.5988 140389.1975 - 0.0000 564509.1975 - 0.0000 142122.6252 - 0.0000
mtMet+F+R6      -69741.0439 140398.0878 - 0.0000 560842.0878 - 0.0000 142123.9788 - 0.0000
mtMet+F+R8      -69733.7134 140391.4268 - 0.0000 568203.4268 - 0.0000 142132.3911 - 0.0000
Dayhoff+F+R3    -69769.9622 140443.9245 - 0.0000 549955.9245 - 0.0000 142147.2056 - 0.0000
DCMut+F+R3      -69770.3176 140444.6353 - 0.0000 549956.6353 - 0.0000 142147.9164 - 0.0000
mtMet+F+R5      -69766.1075 140444.2151 - 0.0000 557228.2151 - 0.0000 142162.5694 - 0.0000
mtZOA+F+G4      -69788.6732 140475.3464 - 0.0000 544575.3464 - 0.0000 142167.3225 - 0.0000
mtZOA+F+R4      -69831.1186 140570.2373 - 0.0000 553710.2373 - 0.0000 142281.0550 - 0.0000
JTT+R2          -69901.1924 140664.3848 - 0.0000 513048.3848 - 0.0000 142288.5311 - 0.0000
JTTDCMut+R2     -69906.8646 140675.7292 - 0.0000 513059.7292 - 0.0000 142299.8756 - 0.0000
Dayhoff+R7      -69888.1841 140658.3682 - 0.0000 530502.3682 - 0.0000 142320.1977 - 0.0000
mtMet+F+G4      -69865.9327 140629.8655 - 0.0000 544729.8655 - 0.0000 142321.8416 - 0.0000
Dayhoff+R8      -69886.9364 140659.8729 - 0.0000 534043.8729 - 0.0000 142329.2391 - 0.0000
Blosum62+R2     -69932.1733 140726.3465 - 0.0000 513110.3465 - 0.0000 142350.4929 - 0.0000
Dayhoff+R6      -69910.3765 140698.7529 - 0.0000 527018.7529 - 0.0000 142353.0458 - 0.0000
mtMet+F+R4      -69876.2799 140660.5597 - 0.0000 553800.5597 - 0.0000 142371.3775 - 0.0000
Dayhoff+R5      -69932.7545 140739.5091 - 0.0000 523551.5091 - 0.0000 142386.2654 - 0.0000
mtREV+F+R9      -69860.0611 140648.1222 - 0.0000 572168.1222 - 0.0000 142396.6231 - 0.0000
mtREV+F+R10     -69854.5428 140641.0856 - 0.0000 575885.0856 - 0.0000 142397.1232 - 0.0000
DCMut+R5        -69946.0039 140766.0078 - 0.0000 523578.0078 - 0.0000 142412.7641 - 0.0000
DCMut+R6        -69941.3782 140760.7565 - 0.0000 527080.7565 - 0.0000 142415.0494 - 0.0000
Blosum62+F+R2   -69915.8510 140731.7020 - 0.0000 546631.7020 - 0.0000 142427.4465 - 0.0000
PMB+R2          -69987.3128 140836.6256 - 0.0000 513220.6256 - 0.0000 142460.7719 - 0.0000
PMB+F+R2        -69942.5943 140785.1887 - 0.0000 546685.1887 - 0.0000 142480.9331 - 0.0000
mtREV+F+R8      -69912.4693 140748.9386 - 0.0000 568560.9386 - 0.0000 142489.9029 - 0.0000
mtREV+F+R7      -69920.8001 140761.6002 - 0.0000 564881.6002 - 0.0000 142495.0278 - 0.0000
Dayhoff+R4      -70013.4169 140896.8338 - 0.0000 520216.8338 - 0.0000 142536.0534 - 0.0000
DCMut+R4        -70014.6174 140899.2349 - 0.0000 520219.2349 - 0.0000 142538.4545 - 0.0000
mtREV+F+R6      -69955.6709 140827.3418 - 0.0000 561271.3418 - 0.0000 142553.2329 - 0.0000
cpREV+R2        -70040.7457 140943.4914 - 0.0000 513327.4914 - 0.0000 142567.6378 - 0.0000
Dayhoff+G4      -70057.7402 140975.4805 - 0.0000 511635.4805 - 0.0000 142595.8585 - 0.0000
DCMut+G4        -70063.8277 140987.6554 - 0.0000 511647.6554 - 0.0000 142608.0335 - 0.0000
mtREV+F+R5      -69989.4579 140890.9159 - 0.0000 557674.9159 - 0.0000 142609.2702 - 0.0000
FLU+F+R7        -69992.2405 140904.4810 - 0.0000 565024.4810 - 0.0000 142637.9086 - 0.0000
FLU+F+R6        -70001.3604 140918.7207 - 0.0000 561362.7207 - 0.0000 142644.6117 - 0.0000
FLU+F+R8        -69989.8415 140903.6831 - 0.0000 568715.6831 - 0.0000 142644.6474 - 0.0000
FLU+F+R5        -70013.5676 140939.1351 - 0.0000 557723.1351 - 0.0000 142657.4895 - 0.0000
mtREV+F+G4      -70073.3935 141044.7869 - 0.0000 545144.7869 - 0.0000 142736.7630 - 0.0000
mtZOA+F+R3      -70080.5092 141065.0184 - 0.0000 550577.0184 - 0.0000 142768.2995 - 0.0000
mtREV+F+R4      -70096.2847 141100.5695 - 0.0000 554240.5695 - 0.0000 142811.3872 - 0.0000
FLU+F+G4        -70131.9541 141161.9082 - 0.0000 545261.9082 - 0.0000 142853.8844 - 0.0000
FLU+F+R4        -70121.0235 141150.0469 - 0.0000 554290.0469 - 0.0000 142860.8647 - 0.0000
rtREV+R2        -70205.8583 141273.7166 - 0.0000 513657.7166 - 0.0000 142897.8630 - 0.0000
mtMet+F+R3      -70156.5658 141217.1316 - 0.0000 550729.1316 - 0.0000 142920.4127 - 0.0000
mtInv+F+R2      -70198.5023 141297.0045 - 0.0000 547197.0045 - 0.0000 142992.7490 - 0.0000
DCMut+R3        -70260.1494 141386.2989 - 0.0000 517230.2989 - 0.0000 143017.9819 - 0.0000
Dayhoff+R3      -70264.0143 141394.0286 - 0.0000 517238.0286 - 0.0000 143025.7116 - 0.0000
Dayhoff+F+R2    -70263.4052 141426.8104 - 0.0000 547326.8104 - 0.0000 143122.5549 - 0.0000
DCMut+F+R2      -70266.2157 141432.4314 - 0.0000 547332.4314 - 0.0000 143128.1758 - 0.0000
HIVb+F+R7       -70296.8555 141513.7111 - 0.0000 565633.7111 - 0.0000 143247.1388 - 0.0000
HIVb+F+R8       -70294.2243 141512.4486 - 0.0000 569324.4486 - 0.0000 143253.4129 - 0.0000
HIVb+F+R6       -70312.4547 141540.9093 - 0.0000 561984.9093 - 0.0000 143266.8003 - 0.0000
HIVb+F+R5       -70341.5329 141595.0657 - 0.0000 558379.0657 - 0.0000 143313.4201 - 0.0000
mtREV+F+R3      -70382.1330 141668.2660 - 0.0000 551180.2660 - 0.0000 143371.5471 - 0.0000
FLU+F+R3        -70414.8855 141733.7710 - 0.0000 551245.7710 - 0.0000 143437.0521 - 0.0000
HIVb+F+G4       -70443.1061 141784.2122 - 0.0000 545884.2122 - 0.0000 143476.1883 - 0.0000
HIVb+F+R4       -70436.3722 141780.7444 - 0.0000 554920.7444 - 0.0000 143491.5621 - 0.0000
mtZOA+F+R2      -70698.0302 142296.0604 - 0.0000 548196.0604 - 0.0000 143991.8048 - 0.0000
HIVb+R7         -70733.0793 142348.1586 - 0.0000 532192.1586 - 0.0000 144009.9881 - 0.0000
HIVb+R8         -70730.4737 142346.9474 - 0.0000 535730.9474 - 0.0000 144016.3136 - 0.0000
HIVb+R6         -70745.8348 142369.6696 - 0.0000 528689.6696 - 0.0000 144023.9625 - 0.0000
FLU+R7          -70744.1875 142370.3751 - 0.0000 532214.3751 - 0.0000 144032.2046 - 0.0000
FLU+R8          -70741.9239 142369.8479 - 0.0000 535753.8479 - 0.0000 144039.2141 - 0.0000
Dayhoff+R2      -70777.3953 142416.7905 - 0.0000 514800.7905 - 0.0000 144040.9368 - 0.0000
FLU+R6          -70754.9530 142387.9060 - 0.0000 528707.9060 - 0.0000 144042.1989 - 0.0000
DCMut+R2        -70782.1341 142426.2681 - 0.0000 514810.2681 - 0.0000 144050.4145 - 0.0000
mtMet+F+R2      -70732.8151 142365.6301 - 0.0000 548265.6301 - 0.0000 144061.3746 - 0.0000
HIVb+F+R3       -70729.6591 142363.3183 - 0.0000 551875.3183 - 0.0000 144066.5994 - 0.0000
HIVb+R5         -70778.1177 142430.2354 - 0.0000 525242.2354 - 0.0000 144076.9917 - 0.0000
FLU+R5          -70778.2383 142430.4766 - 0.0000 525242.4766 - 0.0000 144077.2329 - 0.0000
mtART+F+R10     -70707.6424 142347.2848 - 0.0000 577591.2848 - 0.0000 144103.3224 - 0.0000
mtVer+F+R7      -70730.8326 142381.6652 - 0.0000 566501.6652 - 0.0000 144115.0929 - 0.0000
mtVer+F+R6      -70737.5643 142391.1286 - 0.0000 562835.1286 - 0.0000 144117.0196 - 0.0000
mtART+F+R9      -70720.9256 142369.8512 - 0.0000 573889.8512 - 0.0000 144118.3521 - 0.0000
mtVer+F+R8      -70729.9205 142383.8411 - 0.0000 570195.8411 - 0.0000 144124.8054 - 0.0000
mtVer+F+R5      -70766.8657 142445.7315 - 0.0000 559229.7315 - 0.0000 144164.0858 - 0.0000
FLU+R4          -70857.1230 142584.2460 - 0.0000 521904.2460 - 0.0000 144223.4656 - 0.0000
FLU+G4          -70880.2071 142620.4143 - 0.0000 513280.4143 - 0.0000 144240.7923 - 0.0000
HIVb+G4         -70885.6930 142631.3859 - 0.0000 513291.3859 - 0.0000 144251.7639 - 0.0000
HIVb+R4         -70873.3222 142616.6443 - 0.0000 521936.6443 - 0.0000 144255.8639 - 0.0000
mtVer+F+G4      -70839.5341 142577.0682 - 0.0000 546677.0682 - 0.0000 144269.0443 - 0.0000
mtART+F+R8      -70834.9213 142593.8427 - 0.0000 570405.8427 - 0.0000 144334.8070 - 0.0000
mtART+F+R7      -70848.1076 142616.2153 - 0.0000 566736.2153 - 0.0000 144349.6429 - 0.0000
mtVer+F+R4      -70883.5360 142675.0720 - 0.0000 555815.0720 - 0.0000 144385.8897 - 0.0000
mtART+F+R6      -70907.5601 142731.1202 - 0.0000 563175.1202 - 0.0000 144457.0112 - 0.0000
mtREV+F+R2      -70957.1498 142814.2996 - 0.0000 548714.2996 - 0.0000 144510.0441 - 0.0000
mtART+F+R5      -70967.5121 142847.0243 - 0.0000 559631.0243 - 0.0000 144565.3787 - 0.0000
mtART+F+G4      -70994.1754 142886.3509 - 0.0000 546986.3509 - 0.0000 144578.3270 - 0.0000
FLU+F+R2        -71003.0496 142906.0992 - 0.0000 548806.0992 - 0.0000 144601.8436 - 0.0000
mtART+F+R4      -71067.0798 143042.1597 - 0.0000 556182.1597 - 0.0000 144752.9774 - 0.0000
FLU+R3          -71129.7678 143125.5355 - 0.0000 518969.5355 - 0.0000 144757.2185 - 0.0000
HIVb+R3         -71156.9675 143179.9349 - 0.0000 519023.9349 - 0.0000 144811.6179 - 0.0000
mtVer+F+R3      -71208.0825 143320.1651 - 0.0000 552832.1651 - 0.0000 145023.4462 - 0.0000
HIVb+F+R2       -71373.5835 143647.1670 - 0.0000 549547.1670 - 0.0000 145342.9114 - 0.0000
mtART+F+R3      -71376.6484 143657.2968 - 0.0000 553169.2968 - 0.0000 145360.5779 - 0.0000
WAG+F           -71586.6617 144069.3235 - 0.0000 546373.3235 - 0.0000 145757.5313 - 0.0000
mtMAM+F+R10     -71565.7110 144063.4221 - 0.0000 579307.4221 - 0.0000 145819.4596 - 0.0000
mtMAM+F+R9      -71578.3899 144084.7798 - 0.0000 575604.7798 - 0.0000 145833.2807 - 0.0000
WAG             -71688.0091 144234.0181 - 0.0000 513174.0181 - 0.0000 145850.6278 - 0.0000
FLU+R2          -71690.4480 144242.8961 - 0.0000 516626.8961 - 0.0000 145867.0424 - 0.0000
mtMAM+F+R8      -71639.4706 144202.9411 - 0.0000 572014.9411 - 0.0000 145943.9054 - 0.0000
mtMAM+F+R7      -71652.2376 144224.4753 - 0.0000 568344.4753 - 0.0000 145957.9029 - 0.0000
VT+F            -71693.6857 144283.3714 - 0.0000 546587.3714 - 0.0000 145971.5792 - 0.0000
LG+F            -71713.3249 144322.6498 - 0.0000 546626.6498 - 0.0000 146010.8576 - 0.0000
mtMAM+F+R6      -71717.0666 144350.1332 - 0.0000 564794.1332 - 0.0000 146076.0243 - 0.0000
HIVb+R2         -71802.7798 144467.5595 - 0.0000 516851.5595 - 0.0000 146091.7059 - 0.0000
LG              -71847.4908 144552.9815 - 0.0000 513492.9815 - 0.0000 146169.5912 - 0.0000
mtZOA+R10       -71801.1672 144496.3344 - 0.0000 545008.3344 - 0.0000 146180.7739 - 0.0000
mtZOA+R9        -71811.0788 144512.1577 - 0.0000 541452.1577 - 0.0000 146189.0605 - 0.0000
VT              -71860.2872 144578.5745 - 0.0000 513518.5745 - 0.0000 146195.1842 - 0.0000
mtVer+F+R2      -71817.1649 144534.3298 - 0.0000 550434.3298 - 0.0000 146230.0743 - 0.0000
mtMAM+F+R5      -71806.8062 144525.6124 - 0.0000 561309.6124 - 0.0000 146243.9668 - 0.0000
mtZOA+R8        -71895.7562 144677.5123 - 0.0000 538061.5123 - 0.0000 146346.8785 - 0.0000
mtZOA+R7        -71907.7513 144697.5025 - 0.0000 534541.5025 - 0.0000 146359.3321 - 0.0000
mtMAM+F+G4      -71886.0471 144670.0943 - 0.0000 548770.0943 - 0.0000 146362.0704 - 0.0000
mtZOA+R6        -71944.6207 144767.2415 - 0.0000 531087.2415 - 0.0000 146421.5344 - 0.0000
mtMAM+F+R4      -71914.0067 144736.0135 - 0.0000 557876.0135 - 0.0000 146446.8312 - 0.0000
mtZOA+R5        -71983.5794 144841.1588 - 0.0000 527653.1588 - 0.0000 146487.9151 - 0.0000
cpREV+F         -71993.2850 144882.5699 - 0.0000 547186.5699 - 0.0000 146570.7777 - 0.0000
Blosum62        -72072.8097 145003.6194 - 0.0000 513943.6194 - 0.0000 146620.2291 - 0.0000
mtZOA+R4        -72059.6248 144989.2496 - 0.0000 524309.2496 - 0.0000 146628.4693 - 0.0000
mtZOA+G4        -72082.2157 145024.4313 - 0.0000 515684.4313 - 0.0000 146644.8093 - 0.0000
Blosum62+F      -72049.4461 144994.8923 - 0.0000 547298.8923 - 0.0000 146683.1001 - 0.0000
rtREV+F         -72068.4384 145032.8768 - 0.0000 547336.8768 - 0.0000 146721.0846 - 0.0000
PMB+F           -72078.4699 145052.9398 - 0.0000 547356.9398 - 0.0000 146741.1476 - 0.0000
PMB             -72139.6376 145137.2752 - 0.0000 514077.2752 - 0.0000 146753.8849 - 0.0000
JTTDCMut+F      -72192.9887 145281.9773 - 0.0000 547585.9773 - 0.0000 146970.1851 - 0.0000
JTT+F           -72202.7177 145301.4354 - 0.0000 547605.4354 - 0.0000 146989.6432 - 0.0000
mtART+F+R2      -72202.9813 145305.9627 - 0.0000 551205.9627 - 0.0000 147001.7071 - 0.0000
mtMAM+F+R3      -72215.7556 145335.5112 - 0.0000 554847.5112 - 0.0000 147038.7923 - 0.0000
cpREV           -72338.2158 145534.4315 - 0.0000 514474.4315 - 0.0000 147151.0412 - 0.0000
mtZOA+R3        -72402.0185 145670.0369 - 0.0000 521514.0369 - 0.0000 147301.7199 - 0.0000
JTTDCMut        -72423.3448 145704.6895 - 0.0000 514644.6895 - 0.0000 147321.2992 - 0.0000
JTT             -72432.4959 145722.9918 - 0.0000 514662.9918 - 0.0000 147339.6015 - 0.0000
HIVw+F+R7       -72403.7155 145727.4310 - 0.0000 569847.4310 - 0.0000 147460.8587 - 0.0000
HIVw+F+R8       -72400.7480 145725.4959 - 0.0000 573537.4959 - 0.0000 147466.4602 - 0.0000
HIVw+F+R6       -72415.7921 145747.5841 - 0.0000 566191.5841 - 0.0000 147473.4751 - 0.0000
HIVw+F+R5       -72439.9854 145791.9708 - 0.0000 562575.9708 - 0.0000 147510.3252 - 0.0000
HIVw+F+R4       -72540.6698 145989.3396 - 0.0000 559129.3396 - 0.0000 147700.1574 - 0.0000
HIVw+F+G4       -72560.0128 146018.0256 - 0.0000 550118.0256 - 0.0000 147710.0017 - 0.0000
rtREV           -72719.8854 146297.7708 - 0.0000 515237.7708 - 0.0000 147914.3805 - 0.0000
Dayhoff+F       -72733.2770 146362.5539 - 0.0000 548666.5539 - 0.0000 148050.7617 - 0.0000
DCMut+F         -72733.8066 146363.6132 - 0.0000 548667.6132 - 0.0000 148051.8210 - 0.0000
HIVw+F+R3       -72815.0061 146534.0122 - 0.0000 556046.0122 - 0.0000 148237.2933 - 0.0000
mtREV+R10       -73069.6844 147033.3688 - 0.0000 547545.3688 - 0.0000 148717.8082 - 0.0000
mtREV+R9        -73082.2132 147054.4265 - 0.0000 543994.4265 - 0.0000 148731.3293 - 0.0000
mtInv+F         -73087.8009 147071.6017 - 0.0000 549375.6017 - 0.0000 148759.8095 - 0.0000
mtZOA+R2        -73172.1131 147206.2262 - 0.0000 519590.2262 - 0.0000 148830.3726 - 0.0000
mtREV+R8        -73151.1550 147188.3100 - 0.0000 540572.3100 - 0.0000 148857.6762 - 0.0000
mtREV+R7        -73161.5430 147205.0860 - 0.0000 537049.0860 - 0.0000 148866.9156 - 0.0000
Dayhoff         -73208.7129 147275.4257 - 0.0000 516215.4257 - 0.0000 148892.0354 - 0.0000
DCMut           -73211.7110 147281.4220 - 0.0000 516221.4220 - 0.0000 148898.0317 - 0.0000
mtMet+R7        -73182.9186 147247.8372 - 0.0000 537091.8372 - 0.0000 148909.6668 - 0.0000
mtMet+R6        -73190.2363 147258.4727 - 0.0000 533578.4727 - 0.0000 148912.7656 - 0.0000
mtMet+R8        -73181.9393 147249.8786 - 0.0000 540633.8786 - 0.0000 148919.2448 - 0.0000
mtREV+R6        -73205.0854 147288.1707 - 0.0000 533608.1707 - 0.0000 148942.4636 - 0.0000
mtMet+R5        -73218.9958 147311.9915 - 0.0000 530123.9915 - 0.0000 148958.7478 - 0.0000
mtREV+R5        -73248.0857 147370.1715 - 0.0000 530182.1715 - 0.0000 149016.9278 - 0.0000
mtMAM+F+R2      -73243.8641 147387.7282 - 0.0000 553287.7282 - 0.0000 149083.4727 - 0.0000
mtMet+G4        -73323.2334 147506.4668 - 0.0000 518166.4668 - 0.0000 149126.8448 - 0.0000
mtMet+R4        -73310.7796 147491.5593 - 0.0000 526811.5593 - 0.0000 149130.7789 - 0.0000
mtREV+G4        -73347.6592 147555.3184 - 0.0000 518215.3184 - 0.0000 149175.6964 - 0.0000
mtREV+R4        -73359.7260 147589.4521 - 0.0000 526909.4521 - 0.0000 149228.6717 - 0.0000
HIVw+F+R2       -73454.7055 147809.4110 - 0.0000 553709.4110 - 0.0000 149505.1554 - 0.0000
mtInv+R6        -73514.0220 147906.0441 - 0.0000 534226.0441 - 0.0000 149560.3370 - 0.0000
mtInv+R7        -73508.9704 147899.9408 - 0.0000 537743.9408 - 0.0000 149561.7704 - 0.0000
mtInv+R5        -73534.7048 147943.4095 - 0.0000 530755.4095 - 0.0000 149590.1658 - 0.0000
mtREV+R3        -73580.1084 148026.2169 - 0.0000 523870.2169 - 0.0000 149657.8999 - 0.0000
mtInv+G4        -73643.3017 148146.6035 - 0.0000 518806.6035 - 0.0000 149766.9815 - 0.0000
mtInv+R4        -73633.8275 148137.6549 - 0.0000 527457.6549 - 0.0000 149776.8746 - 0.0000
mtMet+R3        -73640.3412 148146.6825 - 0.0000 523990.6825 - 0.0000 149778.3655 - 0.0000
mtVer+R7        -73761.9484 148405.8968 - 0.0000 538249.8968 - 0.0000 150067.7264 - 0.0000
mtVer+R8        -73760.9652 148407.9304 - 0.0000 541791.9304 - 0.0000 150077.2966 - 0.0000
mtVer+R6        -73772.9730 148423.9460 - 0.0000 534743.9460 - 0.0000 150078.2389 - 0.0000
mtVer+R5        -73807.4423 148488.8845 - 0.0000 531300.8845 - 0.0000 150135.6408 - 0.0000
mtVer+G4        -73892.8178 148645.6355 - 0.0000 519305.6355 - 0.0000 150266.0135 - 0.0000
mtInv+R3        -73896.9563 148659.9127 - 0.0000 524503.9127 - 0.0000 150291.5957 - 0.0000
mtVer+R4        -73905.5539 148681.1079 - 0.0000 528001.1079 - 0.0000 150320.3275 - 0.0000
FLU+F           -73949.0522 148794.1044 - 0.0000 551098.1044 - 0.0000 150482.3122 - 0.0000
mtMet+F         -73977.9833 148851.9665 - 0.0000 551155.9665 - 0.0000 150540.1743 - 0.0000
mtREV+F         -74075.1816 149046.3633 - 0.0000 551350.3633 - 0.0000 150734.5711 - 0.0000
mtART+R10       -74166.1751 149226.3502 - 0.0000 549738.3502 - 0.0000 150910.7897 - 0.0000
mtZOA+F         -74168.9318 149233.8635 - 0.0000 551537.8635 - 0.0000 150922.0713 - 0.0000
mtART+R9        -74180.2502 149250.5003 - 0.0000 546190.5003 - 0.0000 150927.4031 - 0.0000
mtREV+R2        -74281.0414 149424.0829 - 0.0000 521808.0829 - 0.0000 151048.2292 - 0.0000
mtMet+R2        -74301.4255 149464.8511 - 0.0000 521848.8511 - 0.0000 151088.9974 - 0.0000
HIVw+R7         -74280.7895 149443.5790 - 0.0000 539287.5790 - 0.0000 151105.4086 - 0.0000
HIVw+R8         -74277.8671 149441.7342 - 0.0000 542825.7342 - 0.0000 151111.1004 - 0.0000
HIVw+R6         -74292.9210 149463.8420 - 0.0000 535783.8420 - 0.0000 151118.1350 - 0.0000
mtVer+R3        -74326.9262 149519.8524 - 0.0000 525363.8524 - 0.0000 151151.5354 - 0.0000
HIVw+R5         -74318.3054 149510.6109 - 0.0000 532322.6109 - 0.0000 151157.3672 - 0.0000
mtART+R8        -74307.8989 149501.7978 - 0.0000 542885.7978 - 0.0000 151171.1640 - 0.0000
mtART+R7        -74318.3995 149518.7989 - 0.0000 539362.7989 - 0.0000 151180.6285 - 0.0000
mtART+R6        -74366.8791 149611.7583 - 0.0000 535931.7583 - 0.0000 151266.0512 - 0.0000
mtART+R5        -74404.6892 149683.3784 - 0.0000 532495.3784 - 0.0000 151330.1347 - 0.0000
HIVw+G4         -74429.2882 149718.5765 - 0.0000 520378.5765 - 0.0000 151338.9545 - 0.0000
HIVw+R4         -74427.7635 149725.5271 - 0.0000 529045.5271 - 0.0000 151364.7467 - 0.0000
mtInv+R2        -74476.5896 149815.1793 - 0.0000 522199.1793 - 0.0000 151439.3256 - 0.0000
mtART+G4        -74495.8075 149851.6150 - 0.0000 520511.6150 - 0.0000 151471.9930 - 0.0000
HIVb+F          -74483.9298 149863.8596 - 0.0000 552167.8596 - 0.0000 151552.0674 - 0.0000
mtART+R4        -74528.4058 149926.8117 - 0.0000 529246.8117 - 0.0000 151566.0313 - 0.0000
FLU             -74585.1123 150028.2245 - 0.0000 518968.2245 - 0.0000 151644.8342 - 0.0000
HIVw+R3         -74667.8546 150201.7093 - 0.0000 526045.7093 - 0.0000 151833.3923 - 0.0000
mtMAM+R10       -74728.6258 150351.2515 - 0.0000 550863.2515 - 0.0000 152035.6910 - 0.0000
mtMAM+R9        -74743.2139 150376.4278 - 0.0000 547316.4278 - 0.0000 152053.3306 - 0.0000
mtMAM+R8        -74804.6637 150495.3274 - 0.0000 543879.3274 - 0.0000 152164.6936 - 0.0000
mtMAM+R7        -74815.7814 150513.5627 - 0.0000 540357.5627 - 0.0000 152175.3923 - 0.0000
HIVb            -74878.7459 150615.4917 - 0.0000 519555.4917 - 0.0000 152232.1014 - 0.0000
mtMAM+R6        -74896.1568 150670.3136 - 0.0000 536990.3136 - 0.0000 152324.6065 - 0.0000
mtART+R3        -74957.5317 150781.0633 - 0.0000 526625.0633 - 0.0000 152412.7463 - 0.0000
mtMAM+R5        -74971.3249 150816.6498 - 0.0000 533628.6498 - 0.0000 152463.4061 - 0.0000
mtVer+R2        -75010.6104 150883.2209 - 0.0000 523267.2209 - 0.0000 152507.3672 - 0.0000
mtMAM+G4        -75057.2989 150974.5978 - 0.0000 521634.5978 - 0.0000 152594.9758 - 0.0000
mtMAM+R4        -75086.0590 151042.1180 - 0.0000 530362.1180 - 0.0000 152681.3377 - 0.0000
HIVw+R2         -75332.7424 151527.4848 - 0.0000 523911.4848 - 0.0000 153151.6311 - 0.0000
mtVer+F         -75330.3138 151556.6276 - 0.0000 553860.6276 - 0.0000 153244.8354 - 0.0000
mtMAM+R3        -75486.6161 151839.2322 - 0.0000 527683.2322 - 0.0000 153470.9152 - 0.0000
mtART+R2        -76114.7508 153091.5016 - 0.0000 525475.5016 - 0.0000 154715.6480 - 0.0000
mtART+F         -76166.7094 153229.4187 - 0.0000 555533.4187 - 0.0000 154917.6265 - 0.0000
HIVw+F          -76552.1270 154000.2540 - 0.0000 556304.2540 - 0.0000 155688.4618 - 0.0000
mtMAM+R2        -77054.8725 154971.7451 - 0.0000 527355.7451 - 0.0000 156595.8914 - 0.0000
mtMAM+F         -77371.7801 155639.5602 - 0.0000 557943.5602 - 0.0000 157327.7680 - 0.0000
mtZOA           -77793.0190 156444.0380 - 0.0000 525384.0380 - 0.0000 158060.6477 - 0.0000
mtInv           -78205.1464 157268.2928 - 0.0000 526208.2928 - 0.0000 158884.9025 - 0.0000
mtREV           -78303.5362 157465.0725 - 0.0000 526405.0725 - 0.0000 159081.6822 - 0.0000
HIVw            -78379.7819 157617.5638 - 0.0000 526557.5638 - 0.0000 159234.1735 - 0.0000
mtMet           -78437.6156 157733.2312 - 0.0000 526673.2312 - 0.0000 159349.8409 - 0.0000
mtVer           -79560.5197 159979.0394 - 0.0000 528919.0394 - 0.0000 161595.6491 - 0.0000
mtART           -81286.4322 163430.8643 - 0.0000 532370.8643 - 0.0000 165047.4740 - 0.0000
mtMAM           -82327.7817 165513.5634 - 0.0000 534453.5634 - 0.0000 167130.1731 - 0.0000

AIC, w-AIC   : Akaike information criterion scores and weights.
AICc, w-AICc : Corrected AIC scores and weights.
BIC, w-BIC   : Bayesian information criterion scores and weights.

Plus signs denote the 95% confidence sets.
Minus signs denote significant exclusion.

SUBSTITUTION PROCESS
--------------------

Model of substitution: LG+F+R7

State frequencies: (empirical counts from alignment)

  pi(A) = 0.0958
  pi(R) = 0.0712
  pi(N) = 0.0224
  pi(D) = 0.0544
  pi(C) = 0.0119
  pi(Q) = 0.0398
  pi(E) = 0.0762
  pi(G) = 0.0495
  pi(H) = 0.0381
  pi(I) = 0.0577
  pi(L) = 0.1131
  pi(K) = 0.0603
  pi(M) = 0.0302
  pi(F) = 0.0279
  pi(P) = 0.0327
  pi(S) = 0.0556
  pi(T) = 0.0443
  pi(W) = 0.0108
  pi(Y) = 0.0360
  pi(V) = 0.0719

Model of rate heterogeneity: FreeRate with 7 categories
Site proportion and rates:  (0.0719,0.0700) (0.1108,0.2561) (0.1534,0.4168) (0.1913,0.6491) (0.1917,1.0459) (0.1485,1.6023) (0.1324,2.5683)

 Category  Relative_rate  Proportion
  1         0.0700         0.0719
  2         0.2561         0.1108
  3         0.4168         0.1534
  4         0.6491         0.1913
  5         1.0459         0.1917
  6         1.6023         0.1485
  7         2.5683         0.1324

MAXIMUM LIKELIHOOD TREE
-----------------------

Log-likelihood of the tree: -67985.7089 (s.e. 1796.9452)
Unconstrained log-likelihood (without tree): -1845.8627
Number of free parameters (#branches + #model parameters): 460
Akaike information criterion (AIC) score: 136891.4178
Corrected Akaike information criterion (AICc) score: 561011.4178
Bayesian information criterion (BIC) score: 138624.8455

**************************** WARNING ****************************
Number of parameters (K, model parameters and branch lengths): 460
Sample size (n, alignment length): 320

Given that K>=n, the parameter estimates might be inaccurate.
Thus, phylogenetic estimates should be interpreted with caution.

Ideally, it is desirable that n >> K. When selecting optimal models,
1. use AIC or BIC if n > 40K;
2. use AICc or BIC if 40K >= n > K;
3. be extremely cautious if n <= K

To improve the situation (3), consider the following options:
  1. Increase the sample size (n)
  2. Decrease the number of parameters (K) to be estimated. If
     possible:
     a. Remove the least important sequences from the alignment
     b. Specify some of the parameter values for the substitution
        model (e.g., the nucleotide or amino acid frequencies)
     c. Specify some of the parameter values for the rates-across-
        sites model (e.g., the shape parameter for the discrete
        Gamma distribution, the proportion of invariable sites, or
        the rates of change for different rate categories under
        the FreeRate model)

Reference:
Burnham KR, Anderson DR (2002). Model Selection and Multimodel
Inference: A Practical Information-Theoretic Approach. Springer,
New York.
************************ END OF WARNING ***********************

Total tree length (sum of branch lengths): 87.8262
Sum of internal branch lengths: 29.6140 (33.7189% of tree length)

WARNING: 7 near-zero internal branches (<0.0031) should be treated with caution
         Such branches are denoted by '**' in the figure below

NOTE: Tree is UNROOTED although outgroup taxon 'Cyanophora_paradoxa_ConsensusfromContig7433-abinit-gene-0.1_280-605' is drawn at root
Numbers in parentheses are SH-aLRT support (%) / aBayes support / ultrafast bootstrap support (%)

+-------Cyanophora_paradoxa_ConsensusfromContig7433-abinit-gene-0.1_280-605
|
|           +---------Cyanophora_paradoxa_ConsensusfromContig38252-abinit-gene-0.0_10-337
|        +--| (0/0.338/88)
|        |  +--------------Symbiodinium_microadriaticum_OLP90598.1_316-659
|     +--| (86/0.99/89)
|     |  +------------Emiliania_huxleyi_CCMP1516_XP_005769172.1_107-486
|  +--| (99.1/1/100)
|  |  |                                             +-----------Cyanophora_paradoxa_ConsensusfromContig39422-abinit-gene-0.0_117-442
|  |  |                                          +--| (88.8/0.983/97)
|  |  |                                          |  |                            +--Arabidopsis_thaliana_OAP03147.1_92-431
|  |  |                                          |  |                         +--| (48.9/0.899/92)
|  |  |                                          |  |                         |  |  +--Populus_trichocarpa_Potri.010G002400_89-424
|  |  |                                          |  |                         |  +--| (41.2/0.943/95)
|  |  |                                          |  |                         |     +--Ricinus_communis_29889.m003399_35-374
|  |  |                                          |  |                      +--| (24.8/0.77/82)
|  |  |                                          |  |                      |  |     +--Capsicum_annum_XP_016551642.1_89-428
|  |  |                                          |  |                      |  |  +--| (100/1/100)
|  |  |                                          |  |                      |  |  |  +--Solanum_lyco_Solyc12g098920.1_96-435
|  |  |                                          |  |                      |  +--| (51.9/0.942/97)
|  |  |                                          |  |                      |     +--Vitis_vinifera_GSVIVG01017689001_94-433
|  |  |                                          |  |                   +--| (77/0.954/98)
|  |  |                                          |  |                   |  +--Cucumis_melo_MELO3C006759.2.1_184-520
|  |  |                                          |  |                +--| (100/1/100)
|  |  |                                          |  |                |  +--Medicago_truncatula_Medtr4g123930_95-434
|  |  |                                          |  |            +---| (100/1/100)
|  |  |                                          |  |            |   |        +--Sorghum_bicolor_Sobic.009G054900.1_101-436
|  |  |                                          |  |            |   |     +--| (93.3/1/100)
|  |  |                                          |  |            |   |     |  +--Zea_mays_GRMZM2G152040_92-427
|  |  |                                          |  |            |   |  +--| (90/0.997/100)
|  |  |                                          |  |            |   |  |  +--Oryza_sativa_LOC_Os05g06890_103-438
|  |  |                                          |  |            |   +--| (94.9/1/100)
|  |  |                                          |  |            |      |   +--Oryza_sativa_LOC_Os05g06920_71-403
|  |  |                                          |  |            |      +---| (100/1/100)
|  |  |                                          |  |            |          +--Oryza_sativa_LOC_Os05g06940_79-424
|  |  |                                          |  |         +--| (34.6/0.526/95)
|  |  |                                          |  |         |  +-----Smoellendorffii_83164_157-495
|  |  |                                          |  |      +--| (97.8/1/100)
|  |  |                                          |  |      |  |      +--Physcomitrella_patens_113771_e_gw1.7.243.1_89-430
|  |  |                                          |  |      |  |  +---| (100/1/100)
|  |  |                                          |  |      |  |  |   +--Physcomitrella_patens_140875_e_gw1.171.95.1_35-376
|  |  |                                          |  |      |  +--| (95.8/1/100)
|  |  |                                          |  |      |     +--Mpolymorpha_Mapoly0002s0095.1_329-673
|  |  |                                          |  |   +--| (77/0.991/93)
|  |  |                                          |  |   |  +------Klebsormidium_nitens_GAQ91082.1_238-579
|  |  |                                          |  +---| (99.6/1/100)
|  |  |                                          |      |      +-----Chlorella_variabilis_XP_005851775.1_154-550
|  |  |                                          |      |  +---| (99.6/1/100)
|  |  |                                          |      |  |   |    +--Chlamydomonas_reinhardtii_PNW86049.1_284-748
|  |  |                                          |      |  |   +----| (100/1/100)
|  |  |                                          |      |  |        +--Volvox_carteri_f._nagariensis_XP_002950935.1_3-361
|  |  |                                          |      +--| (80/0.921/91)
|  |  |                                          |         |       +--Ostreococcus_lucimarinus_CCE9901_XP_001416591.1_48-400
|  |  |                                          |         +-------| (100/1/100)
|  |  |                                          |                 +--Ostreococcus_tauri_OUS43685.1_1-339
|  |  |                                       +--| (28.6/0.637/64)
|  |  |                                       |  |        +----------Cyanidioschyzon_merolae_strain_10D_XP_005536559.1_108-431
|  |  |                                       |  |     +--| (49.4/0.785/31)
|  |  |                                       |  |     |  |    +-----------Ectocarpus_siliculosus_CBJ27227.1_253-833
|  |  |                                       |  |     |  +----| (98.3/1/100)
|  |  |                                       |  |     |       +---------Nannochloropsis_gaditana_EWM28606.1_242-782
|  |  |                                       |  |  +--| (87.8/0.988/74)
|  |  |                                       |  |  |  |  +-------------Galdieria_sulphuraria_XP_005705135.1_157-573
|  |  |                                       |  |  |  +--| (46.9/0.781/38)
|  |  |                                       |  |  |     +-------Guillardia_theta_CCMP2712_XP_005834725.1_6-301
|  |  |                                       |  +--| (89.5/0.996/93)
|  |  |                                       |     |           +-------Chrysochromulina_sp._CCMP291_KOO27310.1_13-392
|  |  |                                       |     |  +--------| (99.3/1/100)
|  |  |                                       |     |  |        +-----------Emiliania_huxleyi_CCMP1516_XP_005779118.1_1-222
|  |  |                                       |     +--| (75.4/0.849/71)
|  |  |                                       |        +----------------Bnatans_80753_308-908
|  |  |                                    +--| (84.7/0.913/94)
|  |  |                                    |  |  +----------------------Chrysochromulina_sp._CCMP291_KOO21806.1_2-241
|  |  |                                    |  +**| (0/0.333/21)
|  |  |                                    |     +----------------------Emiliania_huxleyi_CCMP1516_XP_005783324.1_38-223
|  |  |                                 +--| (49.9/0.582/73)
|  |  |                                 |  +---------------------Symbiodinium_microadriaticum_OLP90600.1_192-687
|  |  |                              +--| (81/0.846/76)
|  |  |                              |  |    +------------Cyanidioschyzon_merolae_strain_10D_XP_005537243.1_251-768
|  |  |                              |  +----| (97.5/1/98)
|  |  |                              |       +----------------Galdieria_sulphuraria_XP_005706615.1_95-453
|  |  |                           +--| (86.7/0.962/76)
|  |  |                           |  |      +----------Emiliania_huxleyi_CCMP1516_XP_005759301.1_104-526
|  |  |                           |  +------| (99.7/1/100)
|  |  |                           |         +-----Emiliania_huxleyi_CCMP1516_XP_005763353.1_67-500
|  |  |                        +--| (90.7/0.999/99)
|  |  |                        |  |         +-----------------------Bigelowiella_natans_JGI_V11_85038_13-344
|  |  |                        |  |  +------| (93.8/0.998/79)
|  |  |                        |  |  |      +------------------------------Symbiodinium_microadriaticum_OLP95483.1_40-438
|  |  |                        |  +--| (88.5/0.959/75)
|  |  |                        |     |                   +--Asterionelle_formosa_AFBG1_05489-RA_100-491
|  |  |                        |     |                +--| (99.5/1/100)
|  |  |                        |     |                |  |           +--Fistulifera_solaris_GAX10747.1_111-484
|  |  |                        |     |                |  |        +--| (100/1/100)
|  |  |                        |     |                |  |        |  +**Fistulifera_solaris_GAX23555.1_110-483
|  |  |                        |     |                |  |     +--| (97.3/1/100)
|  |  |                        |     |                |  |     |  +--Phaeodactylum_tricornutum_7629_mature_63-435
|  |  |                        |     |                |  |  +--| (84.5/0.994/99)
|  |  |                        |     |                |  |  |  |   +--Fragilariopsis_cylindrus_CCMP1102_OEU21949.1_1-283
|  |  |                        |     |                |  |  |  +---| (100/1/100)
|  |  |                        |     |                |  |  |      |  +--Pseudo-nitzschia_multiseries_193757_3-276
|  |  |                        |     |                |  |  |      +--| (92.6/0.993/100)
|  |  |                        |     |                |  |  |         +--Pseudo-Nizschia_multistriata_0074170.1_184-609
|  |  |                        |     |                |  +--| (90.3/0.997/100)
|  |  |                        |     |                |     +--Synedra_acus_11925_1-375
|  |  |                        |     |             +--| (77.7/0.972/100)
|  |  |                        |     |             |  |  +--Cyclotella_cryptica_g2078.t1_241-644
|  |  |                        |     |             |  +--| (99.8/1/100)
|  |  |                        |     |             |     +----Thalassiosira_oceanica_EJK49442.1_14-467
|  |  |                        |     |     +-------| (100/1/100)
|  |  |                        |     |     |       |           +---Asterionella_formosa_AFBG1_08512-RA_107-553
|  |  |                        |     |     |       |        +--| (79.1/0.94/100)
|  |  |                        |     |     |       |        |  +------Synedra_acus_7671_166-610
|  |  |                        |     |     |       |     +--| (66.1/0.899/99)
|  |  |                        |     |     |       |     |  |           +--Fistulifera_solaris_GAX12045.1_113-543
|  |  |                        |     |     |       |     |  |  +--------| (100/1/100)
|  |  |                        |     |     |       |     |  |  |        +--Fistulifera_solaris_GAX18927.1_114-542
|  |  |                        |     |     |       |     |  +--| (91.4/1/100)
|  |  |                        |     |     |       |     |     +----Phaeodactylum_tricornutum_33947_mature_68-500
|  |  |                        |     |     |       |  +--| (98.5/1/100)
|  |  |                        |     |     |       |  |  |    +--Fragilariopsis_cylindrus_CCMP1102_OEU20746.1_1-292
|  |  |                        |     |     |       |  |  +----| (100/1/100)
|  |  |                        |     |     |       |  |       |  +--Pseudo-nitzschia_multiseries_178926_1-258
|  |  |                        |     |     |       |  |       +--| (41.8/0.757/99)
|  |  |                        |     |     |       |  |          +--Pseudo-Nizschia_multistriata_0019220.1_1223-1795
|  |  |                        |     |     |       +--| (92.6/0.998/100)
|  |  |                        |     |     |          |      +--Cyclotella_cryptica_g5699.t1_115-622
|  |  |                        |     |     |          |   +--| (81.4/0.895/100)
|  |  |                        |     |     |          |   |  +--Thalassiosira_pseudonana_CCMP1335_XP_002293072.1_15-277
|  |  |                        |     |     |          +---| (99.4/1/100)
|  |  |                        |     |     |              +-----Thalassiosira_oceanica_EJK45244.1_118-512
|  |  |                        |     |  +--| (87.9/0.979/77)
|  |  |                        |     |  |  +-------------Ectocarpus_siliculosus_CBJ31981.1_163-615
|  |  |                        |     +--| (23/0.42/57)
|  |  |                        |        |  +-------------Aureococcus_anophagefferens_XP_009036518.1_1-381
|  |  |                        |        +--| (43.1/0.705/79)
|  |  |                        |           +-----------Nannochloropsis_gaditana_EWM27974.1_152-581
|  |  |                     +--| (52.6/0.87/71)
|  |  |                     |  |               +--Chrysochromulina_sp._CCMP291_KOO35032.1_235-473
|  |  |                     |  |   +-----------| (99.9/1/100)
|  |  |                     |  |   |           +--Chrysochromulina_sp._CCMP291_KOO35751.1_59-242
|  |  |                     |  +---| (95.2/1/96)
|  |  |                     |      +---------Emiliania_huxleyi_CCMP1516_XP_005769365.1_60-250
|  |  |                  +--| (87.4/0.959/63)
|  |  |                  |  |  +-------Ectocarpus_siliculosus_CBN78357.1_204-569
|  |  |                  |  +--| (97.1/1/94)
|  |  |                  |     +---------Nannochloropsis_gaditana_EWM29759.1_187-617
|  |  |               +--| (60.1/0.906/52)
|  |  |               |  |     +**Aureococcus_anophagefferens_XP_009034630.1_26-363
|  |  |               |  |  +--| (100/1/100)
|  |  |               |  |  |  +**Aureococcus_anophagefferens_XP_009042664.1_26-213
|  |  |               |  +--| (99.9/1/100)
|  |  |               |     |     +--Chrysochromulina_sp._CCMP291_KOO29868.1_269-619
|  |  |               |     |  +--| (41.2/0.812/93)
|  |  |               |     |  |  +--Chrysochromulina_sp._CCMP291_KOO31885.1_1-323
|  |  |               |     +--| (85.6/0.933/93)
|  |  |               |        |  +--Emiliania_huxleyi_CCMP1516_XP_005777229.1_138-452
|  |  |               |        +--| (100/1/100)
|  |  |               |           +--Emiliania_huxleyi_CCMP1516_XP_005785512.1_137-627
|  |  |            +--| (82.1/0.857/64)
|  |  |            |  |              +--Asterionella_formosa_AFBG1_04832-RA_237-582
|  |  |            |  |           +--| (19.8/0.662/93)
|  |  |            |  |           |  +--Synedra_acus_6972_124-458
|  |  |            |  |        +--| (98.8/1/95)
|  |  |            |  |        |  |     +--Fistulifera_solaris_GAX14878.1_138-494
|  |  |            |  |        |  |  +--| (89.9/0.999/97)
|  |  |            |  |        |  |  |  +--Phaeodactylum_tricornutum_11099_mature_129-476
|  |  |            |  |        |  +--| (69/0.885/97)
|  |  |            |  |        |     |  +--Fragilariopsis_cylindrus_CCMP1102_OEU10076.1_34-376
|  |  |            |  |        |     +--| (97.3/1/100)
|  |  |            |  |        |        |  +--Pseudo-nitzschia_multiseries_195742_34-376
|  |  |            |  |        |        +--| (99.6/1/100)
|  |  |            |  |        |           +--Pseudo-Nizschia_multistriata_0030810.1_244-586
|  |  |            |  |     +--| (99.9/1/100)
|  |  |            |  |     |  |           +**Cyclotella_cryptica_g11894.t1_220-520
|  |  |            |  |     |  |        +**| (0/0.333/88)
|  |  |            |  |     |  |        |  +**Cyclotella_cryptica_g24705.t1_292-592
|  |  |            |  |     |  |     +--| (97.6/1/100)
|  |  |            |  |     |  |     |  +**Cyclotella_cryptica_g23670.t1_292-633
|  |  |            |  |     |  |  +--| (97/1/100)
|  |  |            |  |     |  |  |  +--Thalassiosira_pseudonana_CCMP1335_XP_002289042.1_27-369
|  |  |            |  |     |  +--| (88.8/0.981/100)
|  |  |            |  |     |     +--Thalassiosira_oceanica_EJK46819.1_283-627
|  |  |            |  |  +--| (86.7/0.908/72)
|  |  |            |  |  |  +----Aureococcus_anophagefferens_XP_009039283.1_9-345
|  |  |            |  +--| (96.2/1/87)
|  |  |            |     |     +-------Nannochloropsis_gaditana_EWM27646.1_199-550
|  |  |            |     |  +--| (53.9/0.462/34)
|  |  |            |     |  |  +-------Symbiodinium_microadriaticum_OLP91394.1_123-497
|  |  |            |     +--| (23.6/0.473/32)
|  |  |            |        +---------------Vitrella_brassicaformis_CCMP3155_CEL95797.1_343-863
|  |  |         +--| (92.5/1/76)
|  |  |         |  |  +-------Cyanidioschyzon_merolae_strain_10D_XP_005539556.1_250-609
|  |  |         |  +--| (94.2/0.997/99)
|  |  |         |     +--Galdieria_sulphuraria_XP_005705328.1_109-462
|  |  |      +--| (92.4/1/76)
|  |  |      |  |                              +--Arabidopsis_thaliana_NP_001329795.1_153-499
|  |  |      |  |                           +--| (87.7/0.999/78)
|  |  |      |  |                           |  |  +--Populus_trichocarpa_Potri.014G126700_154-500
|  |  |      |  |                           |  +--| (75.5/0.556/98)
|  |  |      |  |                           |     +--Vitis_vinifera_GSVIVG01028045001_152-498
|  |  |      |  |                        +--| (87.8/0.998/74)
|  |  |      |  |                        |  +--Ricinus_communis_29986.m001651_156-502
|  |  |      |  |                     +**| (58.9/0.361/74)
|  |  |      |  |                     |  |        +**Capsicum_annum_XP_016565796.1_149-494
|  |  |      |  |                     |  |     +**| (0/0.333/80)
|  |  |      |  |                     |  |     |  +**Capsicum_annum_XP_016565797.1_149-494
|  |  |      |  |                     |  |  +--| (100/1/100)
|  |  |      |  |                     |  |  |  |  +--Solanum_lyco_Solyc09g075390.2_146-491
|  |  |      |  |                     |  |  |  +**| (50.3/0.747/96)
|  |  |      |  |                     |  |  |     +--Solanum_lyco_Solyc09g098580.2_148-493
|  |  |      |  |                     |  +**| (71.3/0.499/61)
|  |  |      |  |                     |     +--Cucumis_melo_MELO3C017941.2.1_153-499
|  |  |      |  |                  +--| (94/1/89)
|  |  |      |  |                  |  +--Medicago_truncatula_Medtr7g108940_151-497
|  |  |      |  |               +--| (100/1/100)
|  |  |      |  |               |  |     +--Hordeum_vulgare_HORVU4Hr1G047070_301-649
|  |  |      |  |               |  |  +--| (76.3/0.496/89)
|  |  |      |  |               |  |  |  |  +--Sorghum_bicolor_Sobic.001G378100.2_1-243
|  |  |      |  |               |  |  |  +--| (97/1/100)
|  |  |      |  |               |  |  |     +--Zea_mays_GRMZM2G353147_1-243
|  |  |      |  |               |  +--| (99.8/1/100)
|  |  |      |  |               |     +--Oryza_sativa_LOC_Os03g22160_165-511
|  |  |      |  |            +--| (48.9/0.736/84)
|  |  |      |  |            |  +---Smoellendorffii_89270_21-361
|  |  |      |  |         +--| (98.2/1/98)
|  |  |      |  |         |  |     +--Physcomitrella_patens_142688_e_gw1.195.2.1_112-462
|  |  |      |  |         |  |  +--| (99.6/1/100)
|  |  |      |  |         |  |  |  +--Physcomitrella_patens_142546_e_gw1.194.45.1_132-480
|  |  |      |  |         |  +--| (44.7/0.891/80)
|  |  |      |  |         |     +--Mpolymorpha_Mapoly0053s0023.1.p_145-491
|  |  |      |  |      +--| (96.7/1/100)
|  |  |      |  |      |  +---Klebsormidium_nitens_GAQ87841.1_146-496
|  |  |      |  |  +---| (100/1/99)
|  |  |      |  |  |   |     +-------Chlorella_variabilis_XP_005843741.1_131-313
|  |  |      |  |  |   |  +--| (66.3/0.678/96)
|  |  |      |  |  |   |  |  +---Coccomyxa_subellipsoidea_C-169_XP_005643557.1_46-391
|  |  |      |  |  |   +--| (61.6/0.802/97)
|  |  |      |  |  |      |  +---Micromonas_pusilla_CCMP1545_XP_003059515.1_12-360
|  |  |      |  |  |      +--| (99.5/1/100)
|  |  |      |  |  |         +----Ostreococcus_tauri_XP_003079611.1_81-489
|  |  |      |  +--| (58.7/0.924/96)
|  |  |      |     |  +------Cyanidioschyzon_merolae_strain_10D_XP_005538788.1_116-571
|  |  |      |     +--| (98.3/1/100)
|  |  |      |        |     +---Chondrus_crispus_XP_005715321.1_1-394
|  |  |      |        |  +--| (98.6/1/100)
|  |  |      |        |  |  +--Porphyra_umbilicalis_OSX69462.1_148-560
|  |  |      |        +--| (76.5/0.753/100)
|  |  |      |           +----Galdieria_sulphuraria_XP_005707095.1_154-585
|  |  |  +---| (100/1/96)
|  |  |  |   |     +--Marinithermus_hydrothermalis_WP_013704776.1_33-371
|  |  |  |   |  +--| (88.1/0.991/100)
|  |  |  |   |  |  +--Oceanithermus_profundus_WP_013457017.1_33-372
|  |  |  |   +--| (87.2/0.997/100)
|  |  |  |      +--Meiothermus_silvanus_WP_013156925.1_34-379
|  |  +--| (87.6/0.989/87)
|  |     |                    +--Nostocaceae_WP_010995718.1_47-365
|  |     |                 +--| (89.1/0.998/99)
|  |     |                 |  +--Thermosynechococcus_vulcanus_NIES-2134_BAY51563.1_37-355
|  |     |              +--| (45.9/0.627/82)
|  |     |              |  +--Synechocystis_sp._PCC_6803_ALJ69438.1_33-351
|  |     |           +--| (76.3/0.999/81)
|  |     |           |  +--Gloeobacter_violaceus_WP_011142742.1_63-380
|  |     |        +--| (100/1/100)
|  |     |        |  |  +--Synechococcus_sp._WH_8102_WP_011129177.1_72-389
|  |     |        |  +--| (99.9/1/100)
|  |     |        |     |   +--Paulinella_chromatophora_YP_002048999.1_54-371
|  |     |        |     +---| (100/1/100)
|  |     |        |         +--Paulinella_micropora_APP88130.1_42-359
|  |     |     +--| (84.8/0.871/82)
|  |     |     |  |                     +--Brucella_WP_004683389.1_26-343
|  |     |     |  |                  +--| (98.7/1/100)
|  |     |     |  |                  |  +--Mesorhizobium_WP_010915098.1_26-343
|  |     |     |  |               +--| (100/1/100)
|  |     |     |  |               |  +--Rhizobiales_WP_003527294.1_26-344
|  |     |     |  |            +--| (22.1/0.617/76)
|  |     |     |  |            |  +----Caulobacter_vibrioides_WP_010919427.1_45-363
|  |     |     |  |         +--| (87.5/0.993/78)
|  |     |     |  |         |  |   +--Synedra_acus_6453_130-448
|  |     |     |  |         |  +---| (100/1/100)
|  |     |     |  |         |      +--Synedra_acus_872_26-310
|  |     |     |  |     +---| (99.9/1/100)
|  |     |     |  |     |   +----Rhodobacter_capsulatus_WP_013069013.1_26-343
|  |     |     |  |  +--| (56/0.965/84)
|  |     |     |  |  |  |            +**Escherichia_coli_AJF45176.1_26-343
|  |     |     |  |  |  |        +---| (100/1/100)
|  |     |     |  |  |  |        |   +--Salmonella_26-343
|  |     |     |  |  |  |     +--| (47.3/0.511/71)
|  |     |     |  |  |  |     |  +-----Neisseria_meningitidis_WP_101294840.1_36-353
|  |     |     |  |  |  |  +--| (83.3/0.974/76)
|  |     |     |  |  |  |  |  |   +**Pseudomonas_aeruginosa_WP_096249453.1_26-343
|  |     |     |  |  |  |  |  +---| (100/1/100)
|  |     |     |  |  |  |  |      +**Pseudomonas_PAO1_SpoT_PA5338_26-343
|  |     |     |  |  |  +--| (97.7/1/100)
|  |     |     |  |  |     +------Xylella_fastidiosa_WP_004089929.1_46-363
|  |     |     |  +--| (93.4/1/95)
|  |     |     |     |        +--Cyclotella_cryptica_g9445.t1_250-573
|  |     |     |     |     +--| (93.2/1/100)
|  |     |     |     |     |  |  +--Thalassiosira_pseudonana_CCMP1335_XP_002294153.1_5-329
|  |     |     |     |     |  +--| (100/1/100)
|  |     |     |     |     |     +**Thalassiosira_pseudonana_CCMP1335_XP_002297567.1_57-381
|  |     |     |     |  +--| (99.4/1/100)
|  |     |     |     |  |  +---Thalassiosira_oceanica_EJK63859.1_259-553
|  |     |     |     +--| (98.3/1/100)
|  |     |     |        +---Guillardia_theta_CCMP2712_XP_005830237.1_5-324
|  |     |  +--| (89.2/0.992/87)
|  |     |  |  |        +--Bacillus_subtilis_WP_087992279.1_31-348
|  |     |  |  |     +--| (100/1/100)
|  |     |  |  |     |  |  +--Enterococcus_faecalis_WP_104859299.1_31-348
|  |     |  |  |     |  +--| (97.2/1/100)
|  |     |  |  |     |     +----Streptococcus_pneumoniae_WP_061632868.1_31-347
|  |     |  |  |  +--| (95.8/1/100)
|  |     |  |  |  |  |  +--Caldanaerobacter_subterraneus_subsp._pacificus_DSM_12653_KKC29792.1_27-344
|  |     |  |  |  |  +--| (100/1/100)
|  |     |  |  |  |     +--Thermoanaerobacter_WP_013150236.1_25-342
|  |     |  |  +--| (53.9/0.957/82)
|  |     |  |     +----Dictyoglomus_thermophilum_WP_012547884.1_27-344
|  |     +--| (84/0.991/89)
|  |        |  +---Thermomicrobium_roseum_WP_081433447.1_51-377
|  |        +--| (95.8/1/100)
|  |           |            +**Escherichia_coli_WP_000226815.1_38-359
|  |           |    +-------| (100/1/100)
|  |           |    |       +--Salmonella_38-359
|  |           +----| (99.9/1/100)
|  |                +----Pseudomonas_aeruginosa_PAO1_RelA_PA0934_47-370
+--| (95.6/0.999/99)
|  |                          +--Arabidopsis_thaliana_AAF37282.1_214-535
|  |                       +--| (99.7/1/100)
|  |                       |  +--Arabidopsis_thaliana_NP_564652.2_218-539
|  |                    +--| (71.8/0.836/93)
|  |                    |  |  +--Capsicum_annum_NP_001311747.1_222-543
|  |                    |  +--| (99.9/1/100)
|  |                    |     +--Solanum_lyco_Solyc03g123370.2_224-545
|  |                 +--| (25.3/0.659/82)
|  |                 |  |     +--Populus_trichocarpa_Potri.001G168200_236-556
|  |                 |  |  +--| (98.9/1/100)
|  |                 |  |  |  +--Populus_trichocarpa_Potri.003G066000_238-558
|  |                 |  +--| (78.6/0.978/97)
|  |                 |     +--Ricinus_communis_29706.m001275_120-429
|  |              +--| (85.5/0.931/75)
|  |              |  |  +--Cucumis_melo_MELO3C024351.2.1_232-553
|  |              |  +--| (89.2/0.998/77)
|  |              |     |           +--Hordeum_vulgare_HORVU5Hr1G061710_172-493
|  |              |     |        +--| (74.9/0.963/100)
|  |              |     |        |  +--Oryza_sativa_LOC_Os09g27050_214-535
|  |              |     |     +--| (81.5/0.998/99)
|  |              |     |     |  |  +--Sorghum_bicolor_Sobic.002G217400.1_217-538
|  |              |     |     |  +--| (96.1/1/100)
|  |              |     |     |     +--Zea_mays_GRMZM2G086714_1-220
|  |              |     |  +--| (100/1/100)
|  |              |     |  |  |     +--Sorghum_bicolor_Sobic.007G150100.1_226-547
|  |              |     |  |  |  +--| (95.8/1/100)
|  |              |     |  |  |  |  +--Zea_mays_GRMZM2G021074_222-543
|  |              |     |  |  +--| (98.8/1/100)
|  |              |     |  |     +--Oryza_sativa_LOC_Os08g35620_224-545
|  |              |     +--| (71.3/0.896/79)
|  |              |        +--Vitis_vinifera_GSVIVG01016749001_36-357
|  |           +--| (85.9/0.966/83)
|  |           |  +--Medicago_truncatula_Medtr8g020880_226-547
|  |        +--| (96.7/1/99)
|  |        |  +--Cucumis_melo_MELO3C025801.2.1_242-563
|  |     +--| (100/1/100)
|  |     |  |   +--Hordeum_vulgare_HORVU2Hr1G031740_1-285
|  |     |  +---| (100/1/100)
|  |     |      |     +--Sorghum_bicolor_Sobic.002G372300.2_107-428
|  |     |      |  +--| (99.9/1/100)
|  |     |      |  |  +--Zea_mays_GRMZM2G417072_139-460
|  |     |      +--| (65.7/0.404/99)
|  |     |         +--Oryza_sativa_LOC_Os07g42160_113-434
|  |  +--| (99.3/1/100)
|  |  |  |        +--Physcomitrella_patens_200569_estExt_gwp_gw1.C_4400001_119-438
|  |  |  |     +--| (100/1/100)
|  |  |  |     |  |  +--Physcomitrella_patens_176108_estExt_gwp_gw1.C_150229_51-372
|  |  |  |     |  +--| (14.9/0.672/80)
|  |  |  |     |     |  +--Physcomitrella_patens_146168_e_gw1.240.61.1_36-357
|  |  |  |     |     +--| (98.4/1/100)
|  |  |  |     |        +--Physcomitrella_patens_146184_e_gw1.240.52.1_1-233
|  |  |  |  +--| (95.1/1/100)
|  |  |  |  |  +--Mpolymorpha_Mapoly0053s0013.1.p_307-628
|  |  |  +--| (82.5/0.797/97)
|  |  |     +--Smoellendorffii_100367_21-342
|  +--| (86.6/0.888/94)
|     |     +-------Chlorella_variabilis_XP_005849048.1_248-455
|     |  +--| (95.2/1/92)
|     |  |  |          +--Chlamydomonas_reinhardtii_XP_001697429.1_200-524
|     |  |  |  +-------| (100/1/100)
|     |  |  |  |       +--Volvox_carteri_f._nagariensis_XP_002958643.1_198-523
|     |  |  +--| (73.7/0.659/93)
|     |  |     +---------Coccomyxa_subellipsoidea_C-169_XP_005643555.1_172-488
|     +--| (77.6/0.964/93)
|        |     +----Micromonas_pusilla_CCMP1545_XP_003060243.1_336-678
|        |  +--| (97.6/1/100)
|        |  |  +----Micromonas_commoda_XP_002505076.1_154-477
|        +--| (23.1/0.588/82)
|           |        +--Ostreococcus_lucimarinus_CCE9901_XP_001416051.1_39-361
|           +--------| (100/1/100)
|                    +--Ostreococcus_tauri_CEG01219.1_157-479
|
|      +------Chlamydomonas_reinhardtii_XP_001689858.1_86-262
|   +--| (80.8/0.908/98)
|   |  +--------Ostreococcus_lucimarinus_CCE9901_XP_001420831.1_98-554
+---| (99.8/1/100)
    |        +--Physcomitrella_patens_116207_e_gw1.15.321.1_23-365
    |     +--| (17.3/0.414/76)
    |     |  +--Smoellendorffii_52204_1-316
    |  +--| (75.2/0.888/90)
    |  |  +--Mpolymorpha_Mapoly0035s0150.1_251-692
    +--| (98/1/99)
       |                 +**Capsicum_annum_XP_016564159.1_17-451
       |              +**| (0/0.333/95)
       |              |  +**Capsicum_annum_XP_016564157.1_130-564
       |           +--| (100/1/100)
       |           |  +--Solanum_lyco_Solyc03g096900.2_139-573
       |        +--| (77/0.996/93)
       |        |  +--Vitis_vinifera_GSVIVG01024422001_127-561
       |     +--| (79.5/0.752/94)
       |     |  |  +--Cucumis_melo_MELO3C024870.2.1_146-579
       |     |  +--| (17.8/0.65/93)
       |     |     +--Medicago_truncatula_Medtr5g007870_132-565
       |  +--| (98/1/99)
       |  |  |  +--Populus_trichocarpa_Potri.013G089000_9-436
       |  |  +--| (20.1/0.623/94)
       |  |     +--Ricinus_communis_30073.m002237_135-509
       +--| (99.1/1/100)
          |     +--Hordeum_vulgare_HORVU6Hr1G067890_115-550
          |  +--| (94/1/100)
          |  |  +--Oryza_sativa_LOC_Os02g47120_143-570
          +--| (99.7/1/100)
             |  +--Sorghum_bicolor_Sobic.004G271600.1_145-580
             +--| (75.2/0.991/100)
                +--Zea_mays_GRMZM2G106931_144-579

Tree in newick format:

(Cyanophora_paradoxa_ConsensusfromContig7433-abinit-gene-0.1_280-605:0.5628220431,((((Cyanophora_paradoxa_ConsensusfromContig38252-abinit-gene-0.0_10-337:0.7268532816,Symbiodinium_microadriaticum_OLP90598.1_316-659:1.0578510570)0/0.338/88:0.0121901042,Emiliania_huxleyi_CCMP1516_XP_005769172.1_107-486:0.9510548751)86/0.99/89:0.0965388278,(((((((((((((((Cyanophora_paradoxa_ConsensusfromContig39422-abinit-gene-0.0_117-442:0.8513064728,(((((((((Arabidopsis_thaliana_OAP03147.1_92-431:0.2186507700,(Populus_trichocarpa_Potri.010G002400_89-424:0.1294634177,Ricinus_communis_29889.m003399_35-374:0.0815554184)41.2/0.943/95:0.0371266772)48.9/0.899/92:0.0256652652,((Capsicum_annum_XP_016551642.1_89-428:0.0239700792,Solanum_lyco_Solyc12g098920.1_96-435:0.0388838809)100/1/100:0.1487356947,Vitis_vinifera_GSVIVG01017689001_94-433:0.0736759800)51.9/0.942/97:0.0276960443)24.8/0.77/82:0.0404840001,Cucumis_melo_MELO3C006759.2.1_184-520:0.1543830651)77/0.954/98:0.0295434401,Medicago_truncatula_Medtr4g123930_95-434:0.1439597474)100/1/100:0.1494416155,(((Sorghum_bicolor_Sobic.009G054900.1_101-436:0.0353302180,Zea_mays_GRMZM2G152040_92-427:0.0414181169)93.3/1/100:0.0539729390,Oryza_sativa_LOC_Os05g06890_103-438:0.0654776965)90/0.997/100:0.0522797012,(Oryza_sativa_LOC_Os05g06920_71-403:0.1794241635,Oryza_sativa_LOC_Os05g06940_79-424:0.0818274518)100/1/100:0.2837324550)94.9/1/100:0.1072526076)100/1/100:0.3005240744,Smoellendorffii_83164_157-495:0.4439197304)34.6/0.526/95:0.0244452879,((Physcomitrella_patens_113771_e_gw1.7.243.1_89-430:0.1337646485,Physcomitrella_patens_140875_e_gw1.171.95.1_35-376:0.0857138466)100/1/100:0.3025726731,Mpolymorpha_Mapoly0002s0095.1_329-673:0.2181290879)95.8/1/100:0.1096249552)97.8/1/100:0.1806254125,Klebsormidium_nitens_GAQ91082.1_238-579:0.5121379106)77/0.991/93:0.0799918978,((Chlorella_variabilis_XP_005851775.1_154-550:0.4494085034,(Chlamydomonas_reinhardtii_PNW86049.1_284-748:0.0458249535,Volvox_carteri_f._nagariensis_XP_002950935.1_3-361:0.1235349708)100/1/100:0.4091157875)99.6/1/100:0.3232119819,(Ostreococcus_lucimarinus_CCE9901_XP_001416591.1_48-400:0.0981026635,Ostreococcus_tauri_OUS43685.1_1-339:0.0543723993)100/1/100:0.6249336131)80/0.921/91:0.0887399330)99.6/1/100:0.3183068353)88.8/0.983/97:0.1141259017,(((Cyanidioschyzon_merolae_strain_10D_XP_005536559.1_108-431:0.8118693122,(Ectocarpus_siliculosus_CBJ27227.1_253-833:0.8463335873,Nannochloropsis_gaditana_EWM28606.1_242-782:0.7160977238)98.3/1/100:0.3612669028)49.4/0.785/31:0.0711571586,(Galdieria_sulphuraria_XP_005705135.1_157-573:0.9860158744,Guillardia_theta_CCMP2712_XP_005834725.1_6-301:0.5987707240)46.9/0.781/38:0.1302153351)87.8/0.988/74:0.1564668185,((Chrysochromulina_sp._CCMP291_KOO27310.1_13-392:0.5656856361,Emiliania_huxleyi_CCMP1516_XP_005779118.1_1-222:0.8409718947)99.3/1/100:0.6705824991,Bnatans_80753_308-908:1.2160357408)75.4/0.849/71:0.1470415086)89.5/0.996/93:0.1238706946)28.6/0.637/64:0.0786031977,(Chrysochromulina_sp._CCMP291_KOO21806.1_2-241:1.6737090095,Emiliania_huxleyi_CCMP1516_XP_005783324.1_38-223:1.6414570661)0/0.333/21:0.0000024845)84.7/0.913/94:0.1509607651,Symbiodinium_microadriaticum_OLP90600.1_192-687:1.5792496838)49.9/0.582/73:0.0977965003,(Cyanidioschyzon_merolae_strain_10D_XP_005537243.1_251-768:0.9095548515,Galdieria_sulphuraria_XP_005706615.1_95-453:1.2065334696)97.5/1/98:0.3647351369)81/0.846/76:0.1199946037,(Emiliania_huxleyi_CCMP1516_XP_005759301.1_104-526:0.7736762939,Emiliania_huxleyi_CCMP1516_XP_005763353.1_67-500:0.4639032462)99.7/1/100:0.5266485377)86.7/0.962/76:0.1028934045,((Bigelowiella_natans_JGI_V11_85038_13-344:1.6814621990,Symbiodinium_microadriaticum_OLP95483.1_40-438:2.2029716479)93.8/0.998/79:0.5557798913,(((((Asterionelle_formosa_AFBG1_05489-RA_100-491:0.1437063232,((((Fistulifera_solaris_GAX10747.1_111-484:0.0037246437,Fistulifera_solaris_GAX23555.1_110-483:0.0000025628)100/1/100:0.2492323786,Phaeodactylum_tricornutum_7629_mature_63-435:0.2391964083)97.3/1/100:0.1192098734,(Fragilariopsis_cylindrus_CCMP1102_OEU21949.1_1-283:0.1734466859,(Pseudo-nitzschia_multiseries_193757_3-276:0.0275117627,Pseudo-Nizschia_multistriata_0074170.1_184-609:0.0665182737)92.6/0.993/100:0.0635320728)100/1/100:0.3165992330)84.5/0.994/99:0.0778124187,Synedra_acus_11925_1-375:0.2192941710)90.3/0.997/100:0.0789083472)99.5/1/100:0.2176920687,(Cyclotella_cryptica_g2078.t1_241-644:0.2173779294,Thalassiosira_oceanica_EJK49442.1_14-467:0.4021005294)99.8/1/100:0.2746221085)77.7/0.972/100:0.1076216793,((((Asterionella_formosa_AFBG1_08512-RA_107-553:0.3118244794,Synedra_acus_7671_166-610:0.5141128563)79.1/0.94/100:0.0686556136,((Fistulifera_solaris_GAX12045.1_113-543:0.0528751650,Fistulifera_solaris_GAX18927.1_114-542:0.0405905431)100/1/100:0.6648360655,Phaeodactylum_tricornutum_33947_mature_68-500:0.3582465995)91.4/1/100:0.1454263537)66.1/0.899/99:0.0846879275,(Fragilariopsis_cylindrus_CCMP1102_OEU20746.1_1-292:0.1669695691,(Pseudo-nitzschia_multiseries_178926_1-258:0.1018341164,Pseudo-Nizschia_multistriata_0019220.1_1223-1795:0.1523507234)41.8/0.757/99:0.0716943584)100/1/100:0.3621025056)98.5/1/100:0.2496407941,((Cyclotella_cryptica_g5699.t1_115-622:0.1611021065,Thalassiosira_pseudonana_CCMP1335_XP_002293072.1_15-277:0.1094736601)81.4/0.895/100:0.0671760887,Thalassiosira_oceanica_EJK45244.1_118-512:0.4474210187)99.4/1/100:0.3151581448)92.6/0.998/100:0.1899581787)100/1/100:0.5969374374,Ectocarpus_siliculosus_CBJ31981.1_163-615:1.0075159385)87.9/0.979/77:0.1958079285,(Aureococcus_anophagefferens_XP_009036518.1_1-381:1.0064015880,Nannochloropsis_gaditana_EWM27974.1_152-581:0.8383460562)43.1/0.705/79:0.0795218295)23/0.42/57:0.0622329664)88.5/0.959/75:0.1763523988)90.7/0.999/99:0.1353567863,((Chrysochromulina_sp._CCMP291_KOO35032.1_235-473:0.0499438808,Chrysochromulina_sp._CCMP291_KOO35751.1_59-242:0.0307650181)99.9/1/100:0.8933047772,Emiliania_huxleyi_CCMP1516_XP_005769365.1_60-250:0.7233552885)95.2/1/96:0.3312690016)52.6/0.87/71:0.0494384324,(Ectocarpus_siliculosus_CBN78357.1_204-569:0.5708063765,Nannochloropsis_gaditana_EWM29759.1_187-617:0.7133306820)97.1/1/94:0.1962354753)87.4/0.959/63:0.0558335841,((Aureococcus_anophagefferens_XP_009034630.1_26-363:0.0000021400,Aureococcus_anophagefferens_XP_009042664.1_26-213:0.0000023394)100/1/100:0.2291007736,((Chrysochromulina_sp._CCMP291_KOO29868.1_269-619:0.2753890978,Chrysochromulina_sp._CCMP291_KOO31885.1_1-323:0.1987076703)41.2/0.812/93:0.0547793004,(Emiliania_huxleyi_CCMP1516_XP_005777229.1_138-452:0.0034359947,Emiliania_huxleyi_CCMP1516_XP_005785512.1_137-627:0.0075713331)100/1/100:0.2145554836)85.6/0.933/93:0.0498079714)99.9/1/100:0.2393256252)60.1/0.906/52:0.0483088971,(((((Asterionella_formosa_AFBG1_04832-RA_237-582:0.0779940422,Synedra_acus_6972_124-458:0.1219704517)19.8/0.662/93:0.0245636950,((Fistulifera_solaris_GAX14878.1_138-494:0.1131640494,Phaeodactylum_tricornutum_11099_mature_129-476:0.0818532107)89.9/0.999/97:0.0361173311,(Fragilariopsis_cylindrus_CCMP1102_OEU10076.1_34-376:0.0737189461,(Pseudo-nitzschia_multiseries_195742_34-376:0.0080131237,Pseudo-Nizschia_multistriata_0030810.1_244-586:0.0336891886)99.6/1/100:0.0639107979)97.3/1/100:0.0489427457)69/0.885/97:0.0172880759)98.8/1/95:0.0850509157,((((Cyclotella_cryptica_g11894.t1_220-520:0.0000025628,Cyclotella_cryptica_g24705.t1_292-592:0.0000025628)0/0.333/88:0.0000025628,Cyclotella_cryptica_g23670.t1_292-633:0.0000025628)97.6/1/100:0.0360760310,Thalassiosira_pseudonana_CCMP1335_XP_002289042.1_27-369:0.0316289314)97/1/100:0.0455281493,Thalassiosira_oceanica_EJK46819.1_283-627:0.0896099445)88.8/0.981/100:0.0415844454)99.9/1/100:0.2038275201,Aureococcus_anophagefferens_XP_009039283.1_9-345:0.3753912866)86.7/0.908/72:0.0761054867,((Nannochloropsis_gaditana_EWM27646.1_199-550:0.5822653706,Symbiodinium_microadriaticum_OLP91394.1_123-497:0.5743067916)53.9/0.462/34:0.0403592344,Vitrella_brassicaformis_CCMP3155_CEL95797.1_343-863:1.1756721607)23.6/0.473/32:0.0406779212)96.2/1/87:0.1100253345)82.1/0.857/64:0.0392011581,(Cyanidioschyzon_merolae_strain_10D_XP_005539556.1_250-609:0.6062245692,Galdieria_sulphuraria_XP_005705328.1_109-462:0.2456805897)94.2/0.997/99:0.0964540137)92.5/1/76:0.0758728619,((((((((((Arabidopsis_thaliana_NP_001329795.1_153-499:0.1431053711,(Populus_trichocarpa_Potri.014G126700_154-500:0.0231777935,Vitis_vinifera_GSVIVG01028045001_152-498:0.0526524977)75.5/0.556/98:0.0035525113)87.7/0.999/78:0.0116242396,Ricinus_communis_29986.m001651_156-502:0.0433515003)87.8/0.998/74:0.0067204937,(((Capsicum_annum_XP_016565796.1_149-494:0.0000025628,Capsicum_annum_XP_016565797.1_149-494:0.0000025628)0/0.333/80:0.0000029732,(Solanum_lyco_Solyc09g075390.2_146-491:0.0063368132,Solanum_lyco_Solyc09g098580.2_148-493:0.0158969284)50.3/0.747/96:0.0031043269)100/1/100:0.0874364797,Cucumis_melo_MELO3C017941.2.1_153-499:0.0459311898)71.3/0.499/61:0.0030140032)58.9/0.361/74:0.0031068826,Medicago_truncatula_Medtr7g108940_151-497:0.0722579698)94/1/89:0.0433124372,((Hordeum_vulgare_HORVU4Hr1G047070_301-649:0.0341677932,(Sorghum_bicolor_Sobic.001G378100.2_1-243:0.0088365519,Zea_mays_GRMZM2G353147_1-243:0.0228714391)97/1/100:0.0309967065)76.3/0.496/89:0.0056561116,Oryza_sativa_LOC_Os03g22160_165-511:0.0177065319)99.8/1/100:0.0888310982)100/1/100:0.1742992937,Smoellendorffii_89270_21-361:0.2836455726)48.9/0.736/84:0.0355994049,((Physcomitrella_patens_142688_e_gw1.195.2.1_112-462:0.0585683360,Physcomitrella_patens_142546_e_gw1.194.45.1_132-480:0.0702959402)99.6/1/100:0.0878321250,Mpolymorpha_Mapoly0053s0023.1.p_145-491:0.1261371159)44.7/0.891/80:0.0468292587)98.2/1/98:0.1348294641,Klebsormidium_nitens_GAQ87841.1_146-496:0.3024030356)96.7/1/100:0.1010925196,((Chlorella_variabilis_XP_005843741.1_131-313:0.6246993213,Coccomyxa_subellipsoidea_C-169_XP_005643557.1_46-391:0.2924933410)66.3/0.678/96:0.0725406101,(Micromonas_pusilla_CCMP1545_XP_003059515.1_12-360:0.2874554638,Ostreococcus_tauri_XP_003079611.1_81-489:0.3931549642)99.5/1/100:0.2169111294)61.6/0.802/97:0.0574774310)100/1/99:0.3258513840,(Cyanidioschyzon_merolae_strain_10D_XP_005538788.1_116-571:0.5237891508,((Chondrus_crispus_XP_005715321.1_1-394:0.3070345031,Porphyra_umbilicalis_OSX69462.1_148-560:0.1886191713)98.6/1/100:0.1680860341,Galdieria_sulphuraria_XP_005707095.1_154-585:0.4138556910)76.5/0.753/100:0.0403787692)98.3/1/100:0.1615615559)58.7/0.924/96:0.0711932450)92.4/1/76:0.0994431836,((Marinithermus_hydrothermalis_WP_013704776.1_33-371:0.1155456990,Oceanithermus_profundus_WP_013457017.1_33-372:0.1797313811)88.1/0.991/100:0.0468459820,Meiothermus_silvanus_WP_013156925.1_34-379:0.1873354686)87.2/0.997/100:0.0638069783)100/1/96:0.2892535584,(((((((Nostocaceae_WP_010995718.1_47-365:0.1612969595,Thermosynechococcus_vulcanus_NIES-2134_BAY51563.1_37-355:0.2255801659)89.1/0.998/99:0.0500071762,Synechocystis_sp._PCC_6803_ALJ69438.1_33-351:0.2615560790)45.9/0.627/82:0.0194870105,Gloeobacter_violaceus_WP_011142742.1_63-380:0.2734951242)76.3/0.999/81:0.0828521060,(Synechococcus_sp._WH_8102_WP_011129177.1_72-389:0.1005133264,(Paulinella_chromatophora_YP_002048999.1_54-371:0.1773809610,Paulinella_micropora_APP88130.1_42-359:0.1555931757)100/1/100:0.3045358573)99.9/1/100:0.1839972783)100/1/100:0.2313075104,(((((((Brucella_WP_004683389.1_26-343:0.0805102576,Mesorhizobium_WP_010915098.1_26-343:0.0910589609)98.7/1/100:0.1078828316,Rhizobiales_WP_003527294.1_26-344:0.1340358542)100/1/100:0.2730482402,Caulobacter_vibrioides_WP_010919427.1_45-363:0.3964652754)22.1/0.617/76:0.0539199587,(Synedra_acus_6453_130-448:0.1438896752,Synedra_acus_872_26-310:0.1394921329)100/1/100:0.2823550732)87.5/0.993/78:0.1111822312,Rhodobacter_capsulatus_WP_013069013.1_26-343:0.3969534368)99.9/1/100:0.3019335493,((((Escherichia_coli_AJF45176.1_26-343:0.0000025628,Salmonella_26-343:0.0032123208)100/1/100:0.3385203560,Neisseria_meningitidis_WP_101294840.1_36-353:0.4569113597)47.3/0.511/71:0.0339538136,(Pseudomonas_aeruginosa_WP_096249453.1_26-343:0.0000025628,Pseudomonas_PAO1_SpoT_PA5338_26-343:0.0000025628)100/1/100:0.3304558014)83.3/0.974/76:0.0813538443,Xylella_fastidiosa_WP_004089929.1_46-363:0.5229206874)97.7/1/100:0.1901174719)56/0.965/84:0.1477513568,(((Cyclotella_cryptica_g9445.t1_250-573:0.1051040463,(Thalassiosira_pseudonana_CCMP1335_XP_002294153.1_5-329:0.0032225514,Thalassiosira_pseudonana_CCMP1335_XP_002297567.1_57-381:0.0000025628)100/1/100:0.1367864138)93.2/1/100:0.1095153052,Thalassiosira_oceanica_EJK63859.1_259-553:0.3373263476)99.4/1/100:0.1876081663,Guillardia_theta_CCMP2712_XP_005830237.1_5-324:0.3402625468)98.3/1/100:0.1598494619)93.4/1/95:0.0876139924)84.8/0.871/82:0.0445673540,(((Bacillus_subtilis_WP_087992279.1_31-348:0.1033299647,(Enterococcus_faecalis_WP_104859299.1_31-348:0.1124310472,Streptococcus_pneumoniae_WP_061632868.1_31-347:0.3870717126)97.2/1/100:0.1061742991)100/1/100:0.2089113430,(Caldanaerobacter_subterraneus_subsp._pacificus_DSM_12653_KKC29792.1_27-344:0.0280291643,Thermoanaerobacter_WP_013150236.1_25-342:0.0569419775)100/1/100:0.1951062909)95.8/1/100:0.0910143042,Dictyoglomus_thermophilum_WP_012547884.1_27-344:0.4158598488)53.9/0.957/82:0.0831650167)89.2/0.992/87:0.0633584468,(Thermomicrobium_roseum_WP_081433447.1_51-377:0.3028484468,((Escherichia_coli_WP_000226815.1_38-359:0.0000026494,Salmonella_38-359:0.0283042588)100/1/100:0.6124539506,Pseudomonas_aeruginosa_PAO1_RelA_PA0934_47-370:0.3647998490)99.9/1/100:0.4095738004)95.8/1/100:0.1382911232)84/0.991/89:0.0740104567)87.6/0.989/87:0.0742001288)99.1/1/100:0.2287670886,(((((((((Arabidopsis_thaliana_AAF37282.1_214-535:0.0760430800,Arabidopsis_thaliana_NP_564652.2_218-539:0.0351805953)99.7/1/100:0.0685992978,(Capsicum_annum_NP_001311747.1_222-543:0.0328045809,Solanum_lyco_Solyc03g123370.2_224-545:0.0303154551)99.9/1/100:0.0815173535)71.8/0.836/93:0.0117916652,((Populus_trichocarpa_Potri.001G168200_236-556:0.0337391702,Populus_trichocarpa_Potri.003G066000_238-558:0.0640967366)98.9/1/100:0.0568132477,Ricinus_communis_29706.m001275_120-429:0.0522355747)78.6/0.978/97:0.0215880878)25.3/0.659/82:0.0060631890,(Cucumis_melo_MELO3C024351.2.1_232-553:0.1406671428,((((Hordeum_vulgare_HORVU5Hr1G061710_172-493:0.0801035514,Oryza_sativa_LOC_Os09g27050_214-535:0.0517548180)74.9/0.963/100:0.0103385805,(Sorghum_bicolor_Sobic.002G217400.1_217-538:0.0204980460,Zea_mays_GRMZM2G086714_1-220:0.0768424814)96.1/1/100:0.0279944433)81.5/0.998/99:0.0247513007,((Sorghum_bicolor_Sobic.007G150100.1_226-547:0.0031897968,Zea_mays_GRMZM2G021074_222-543:0.0274112480)95.8/1/100:0.0186728836,Oryza_sativa_LOC_Os08g35620_224-545:0.0216231833)98.8/1/100:0.0502992227)100/1/100:0.1453479895,Vitis_vinifera_GSVIVG01016749001_36-357:0.0655369493)71.3/0.896/79:0.0164907526)89.2/0.998/77:0.0121319027)85.5/0.931/75:0.0216952809,Medicago_truncatula_Medtr8g020880_226-547:0.1113542717)85.9/0.966/83:0.0420432483,Cucumis_melo_MELO3C025801.2.1_242-563:0.1791837361)96.7/1/99:0.0872880618,(Hordeum_vulgare_HORVU2Hr1G031740_1-285:0.0643584375,((Sorghum_bicolor_Sobic.002G372300.2_107-428:0.0330570808,Zea_mays_GRMZM2G417072_139-460:0.0337325978)99.9/1/100:0.0787442767,Oryza_sativa_LOC_Os07g42160_113-434:0.0355756228)65.7/0.404/99:0.0072124041)100/1/100:0.2811923160)100/1/100:0.2638199678,(((Physcomitrella_patens_200569_estExt_gwp_gw1.C_4400001_119-438:0.0838368549,(Physcomitrella_patens_176108_estExt_gwp_gw1.C_150229_51-372:0.0973219958,(Physcomitrella_patens_146168_e_gw1.240.61.1_36-357:0.0046435663,Physcomitrella_patens_146184_e_gw1.240.52.1_1-233:0.0093106291)98.4/1/100:0.0605108388)14.9/0.672/80:0.0311154213)100/1/100:0.2740038489,Mpolymorpha_Mapoly0053s0013.1.p_307-628:0.1721613345)95.1/1/100:0.0905313640,Smoellendorffii_100367_21-342:0.2520925453)82.5/0.797/97:0.0564681100)99.3/1/100:0.2002138411,((Chlorella_variabilis_XP_005849048.1_248-455:0.6173753813,((Chlamydomonas_reinhardtii_XP_001697429.1_200-524:0.1721464501,Volvox_carteri_f._nagariensis_XP_002958643.1_198-523:0.0603844657)100/1/100:0.6119806166,Coccomyxa_subellipsoidea_C-169_XP_005643555.1_172-488:0.6986399905)73.7/0.659/93:0.0917877992)95.2/1/92:0.2063646786,((Micromonas_pusilla_CCMP1545_XP_003060243.1_336-678:0.4119989050,Micromonas_commoda_XP_002505076.1_154-477:0.3658633765)97.6/1/100:0.2624864759,(Ostreococcus_lucimarinus_CCE9901_XP_001416051.1_39-361:0.1382079504,Ostreococcus_tauri_CEG01219.1_157-479:0.1032850574)100/1/100:0.6541255821)23.1/0.588/82:0.0832432506)77.6/0.964/93:0.0968908788)86.6/0.888/94:0.0802248179)95.6/0.999/99:0.1600043954,((Chlamydomonas_reinhardtii_XP_001689858.1_86-262:0.4978555541,Ostreococcus_lucimarinus_CCE9901_XP_001420831.1_98-554:0.6345030202)80.8/0.908/98:0.1209115607,(((Physcomitrella_patens_116207_e_gw1.15.321.1_23-365:0.2460321068,Smoellendorffii_52204_1-316:0.1553853231)17.3/0.414/76:0.0203859175,Mpolymorpha_Mapoly0035s0150.1_251-692:0.0971799121)75.2/0.888/90:0.0572637036,((((((Capsicum_annum_XP_016564159.1_17-451:0.0000025628,Capsicum_annum_XP_016564157.1_130-564:0.0000025628)0/0.333/95:0.0000024000,Solanum_lyco_Solyc03g096900.2_139-573:0.0161028985)100/1/100:0.1209369331,Vitis_vinifera_GSVIVG01024422001_127-561:0.0291094272)77/0.996/93:0.0274569568,(Cucumis_melo_MELO3C024870.2.1_146-579:0.0926568900,Medicago_truncatula_Medtr5g007870_132-565:0.0843722502)17.8/0.65/93:0.0182520720)79.5/0.752/94:0.0126794715,(Populus_trichocarpa_Potri.013G089000_9-436:0.0899238603,Ricinus_communis_30073.m002237_135-509:0.0642079551)20.1/0.623/94:0.0160770569)98/1/99:0.0753204517,((Hordeum_vulgare_HORVU6Hr1G067890_115-550:0.0316188326,Oryza_sativa_LOC_Os02g47120_143-570:0.1212691563)94/1/100:0.0329775679,(Sorghum_bicolor_Sobic.004G271600.1_145-580:0.0100478243,Zea_mays_GRMZM2G106931_144-579:0.0186581884)75.2/0.991/100:0.0076829184)99.7/1/100:0.1019760718)99.1/1/100:0.1179835270)98/1/99:0.2114788749)99.8/1/100:0.3438723700);

CONSENSUS TREE
--------------

Consensus tree is constructed from 1000bootstrap trees
Log-likelihood of consensus tree: -67986.705650
Robinson-Foulds distance between ML tree and consensus tree: 10

Branches with support >0.000000% are kept (extended consensus)
Branch lengths are optimized by maximum likelihood on original alignment
Numbers in parentheses are bootstrap supports (%)

+-------Cyanophora_paradoxa_ConsensusfromContig7433-abinit-gene-0.1_280-605
|
|           +---------Cyanophora_paradoxa_ConsensusfromContig38252-abinit-gene-0.0_10-337
|        +--| (88)
|        |  +--------------Symbiodinium_microadriaticum_OLP90598.1_316-659
|     +--| (89)
|     |  +------------Emiliania_huxleyi_CCMP1516_XP_005769172.1_107-486
|  +--| (100)
|  |  |                                                +-----------Cyanophora_paradoxa_ConsensusfromContig39422-abinit-gene-0.0_117-442
|  |  |                                             +--| (97)
|  |  |                                             |  |                            +--Arabidopsis_thaliana_OAP03147.1_92-431
|  |  |                                             |  |                         +--| (92)
|  |  |                                             |  |                         |  |  +--Populus_trichocarpa_Potri.010G002400_89-424
|  |  |                                             |  |                         |  +--| (95)
|  |  |                                             |  |                         |     +--Ricinus_communis_29889.m003399_35-374
|  |  |                                             |  |                      +--| (82)
|  |  |                                             |  |                      |  |     +--Capsicum_annum_XP_016551642.1_89-428
|  |  |                                             |  |                      |  |  +--| (100)
|  |  |                                             |  |                      |  |  |  +--Solanum_lyco_Solyc12g098920.1_96-435
|  |  |                                             |  |                      |  +--| (97)
|  |  |                                             |  |                      |     +--Vitis_vinifera_GSVIVG01017689001_94-433
|  |  |                                             |  |                   +--| (98)
|  |  |                                             |  |                   |  +--Cucumis_melo_MELO3C006759.2.1_184-520
|  |  |                                             |  |                +--| (100)
|  |  |                                             |  |                |  +--Medicago_truncatula_Medtr4g123930_95-434
|  |  |                                             |  |            +---| (100)
|  |  |                                             |  |            |   |        +--Sorghum_bicolor_Sobic.009G054900.1_101-436
|  |  |                                             |  |            |   |     +--| (100)
|  |  |                                             |  |            |   |     |  +--Zea_mays_GRMZM2G152040_92-427
|  |  |                                             |  |            |   |  +--| (100)
|  |  |                                             |  |            |   |  |  +--Oryza_sativa_LOC_Os05g06890_103-438
|  |  |                                             |  |            |   +--| (100)
|  |  |                                             |  |            |      |   +--Oryza_sativa_LOC_Os05g06920_71-403
|  |  |                                             |  |            |      +---| (100)
|  |  |                                             |  |            |          +--Oryza_sativa_LOC_Os05g06940_79-424
|  |  |                                             |  |         +--| (95)
|  |  |                                             |  |         |  +-----Smoellendorffii_83164_157-495
|  |  |                                             |  |      +--| (100)
|  |  |                                             |  |      |  |      +--Physcomitrella_patens_113771_e_gw1.7.243.1_89-430
|  |  |                                             |  |      |  |  +---| (100)
|  |  |                                             |  |      |  |  |   +--Physcomitrella_patens_140875_e_gw1.171.95.1_35-376
|  |  |                                             |  |      |  +--| (100)
|  |  |                                             |  |      |     +--Mpolymorpha_Mapoly0002s0095.1_329-673
|  |  |                                             |  |   +--| (93)
|  |  |                                             |  |   |  +------Klebsormidium_nitens_GAQ91082.1_238-579
|  |  |                                             |  +---| (100)
|  |  |                                             |      |      +-----Chlorella_variabilis_XP_005851775.1_154-550
|  |  |                                             |      |  +---| (100)
|  |  |                                             |      |  |   |    +--Chlamydomonas_reinhardtii_PNW86049.1_284-748
|  |  |                                             |      |  |   +----| (100)
|  |  |                                             |      |  |        +--Volvox_carteri_f._nagariensis_XP_002950935.1_3-361
|  |  |                                             |      +--| (91)
|  |  |                                             |         |       +--Ostreococcus_lucimarinus_CCE9901_XP_001416591.1_48-400
|  |  |                                             |         +-------| (100)
|  |  |                                             |                 +--Ostreococcus_tauri_OUS43685.1_1-339
|  |  |                                          +--| (64)
|  |  |                                          |  |           +---------Cyanidioschyzon_merolae_strain_10D_XP_005536559.1_108-431
|  |  |                                          |  |        +--| (61)
|  |  |                                          |  |        |  +------------Galdieria_sulphuraria_XP_005705135.1_157-573
|  |  |                                          |  |     +--| (36)
|  |  |                                          |  |     |  +--------Guillardia_theta_CCMP2712_XP_005834725.1_6-301
|  |  |                                          |  |  +--| (74)
|  |  |                                          |  |  |  |    +-----------Ectocarpus_siliculosus_CBJ27227.1_253-833
|  |  |                                          |  |  |  +----| (100)
|  |  |                                          |  |  |       +--------Nannochloropsis_gaditana_EWM28606.1_242-782
|  |  |                                          |  +--| (93)
|  |  |                                          |     |           +------Chrysochromulina_sp._CCMP291_KOO27310.1_13-392
|  |  |                                          |     |  +--------| (100)
|  |  |                                          |     |  |        +-----------Emiliania_huxleyi_CCMP1516_XP_005779118.1_1-222
|  |  |                                          |     +--| (71)
|  |  |                                          |        +----------------Bnatans_80753_308-908
|  |  |                                       +--| (41)
|  |  |                                       |  +----------------------Emiliania_huxleyi_CCMP1516_XP_005783324.1_38-223
|  |  |                                    +--| (94)
|  |  |                                    |  +-----------------------Chrysochromulina_sp._CCMP291_KOO21806.1_2-241
|  |  |                                 +--| (73)
|  |  |                                 |  +---------------------Symbiodinium_microadriaticum_OLP90600.1_192-687
|  |  |                              +--| (76)
|  |  |                              |  |    +------------Cyanidioschyzon_merolae_strain_10D_XP_005537243.1_251-768
|  |  |                              |  +----| (98)
|  |  |                              |       +----------------Galdieria_sulphuraria_XP_005706615.1_95-453
|  |  |                           +--| (76)
|  |  |                           |  |      +----------Emiliania_huxleyi_CCMP1516_XP_005759301.1_104-526
|  |  |                           |  +------| (100)
|  |  |                           |         +-----Emiliania_huxleyi_CCMP1516_XP_005763353.1_67-500
|  |  |                        +--| (99)
|  |  |                        |  |         +-----------------------Bigelowiella_natans_JGI_V11_85038_13-344
|  |  |                        |  |  +------| (79)
|  |  |                        |  |  |      +------------------------------Symbiodinium_microadriaticum_OLP95483.1_40-438
|  |  |                        |  +--| (75)
|  |  |                        |     |                   +--Asterionelle_formosa_AFBG1_05489-RA_100-491
|  |  |                        |     |                +--| (100)
|  |  |                        |     |                |  |           +--Fistulifera_solaris_GAX10747.1_111-484
|  |  |                        |     |                |  |        +--| (100)
|  |  |                        |     |                |  |        |  +--Fistulifera_solaris_GAX23555.1_110-483
|  |  |                        |     |                |  |     +--| (100)
|  |  |                        |     |                |  |     |  +--Phaeodactylum_tricornutum_7629_mature_63-435
|  |  |                        |     |                |  |  +--| (99)
|  |  |                        |     |                |  |  |  |   +--Fragilariopsis_cylindrus_CCMP1102_OEU21949.1_1-283
|  |  |                        |     |                |  |  |  +---| (100)
|  |  |                        |     |                |  |  |      |  +--Pseudo-nitzschia_multiseries_193757_3-276
|  |  |                        |     |                |  |  |      +--| (100)
|  |  |                        |     |                |  |  |         +--Pseudo-Nizschia_multistriata_0074170.1_184-609
|  |  |                        |     |                |  +--| (100)
|  |  |                        |     |                |     +--Synedra_acus_11925_1-375
|  |  |                        |     |             +--| (100)
|  |  |                        |     |             |  |  +--Cyclotella_cryptica_g2078.t1_241-644
|  |  |                        |     |             |  +--| (100)
|  |  |                        |     |             |     +----Thalassiosira_oceanica_EJK49442.1_14-467
|  |  |                        |     |     +-------| (100)
|  |  |                        |     |     |       |           +---Asterionella_formosa_AFBG1_08512-RA_107-553
|  |  |                        |     |     |       |        +--| (100)
|  |  |                        |     |     |       |        |  +------Synedra_acus_7671_166-610
|  |  |                        |     |     |       |     +--| (99)
|  |  |                        |     |     |       |     |  |           +--Fistulifera_solaris_GAX12045.1_113-543
|  |  |                        |     |     |       |     |  |  +--------| (100)
|  |  |                        |     |     |       |     |  |  |        +--Fistulifera_solaris_GAX18927.1_114-542
|  |  |                        |     |     |       |     |  +--| (100)
|  |  |                        |     |     |       |     |     +----Phaeodactylum_tricornutum_33947_mature_68-500
|  |  |                        |     |     |       |  +--| (100)
|  |  |                        |     |     |       |  |  |    +--Fragilariopsis_cylindrus_CCMP1102_OEU20746.1_1-292
|  |  |                        |     |     |       |  |  +----| (100)
|  |  |                        |     |     |       |  |       |  +--Pseudo-nitzschia_multiseries_178926_1-258
|  |  |                        |     |     |       |  |       +--| (99)
|  |  |                        |     |     |       |  |          +--Pseudo-Nizschia_multistriata_0019220.1_1223-1795
|  |  |                        |     |     |       +--| (100)
|  |  |                        |     |     |          |      +--Cyclotella_cryptica_g5699.t1_115-622
|  |  |                        |     |     |          |   +--| (100)
|  |  |                        |     |     |          |   |  +--Thalassiosira_pseudonana_CCMP1335_XP_002293072.1_15-277
|  |  |                        |     |     |          +---| (100)
|  |  |                        |     |     |              +-----Thalassiosira_oceanica_EJK45244.1_118-512
|  |  |                        |     |  +--| (77)
|  |  |                        |     |  |  +-------------Ectocarpus_siliculosus_CBJ31981.1_163-615
|  |  |                        |     +--| (57)
|  |  |                        |        |  +-------------Aureococcus_anophagefferens_XP_009036518.1_1-381
|  |  |                        |        +--| (79)
|  |  |                        |           +-----------Nannochloropsis_gaditana_EWM27974.1_152-581
|  |  |                     +--| (71)
|  |  |                     |  |               +--Chrysochromulina_sp._CCMP291_KOO35032.1_235-473
|  |  |                     |  |   +-----------| (100)
|  |  |                     |  |   |           +--Chrysochromulina_sp._CCMP291_KOO35751.1_59-242
|  |  |                     |  +---| (96)
|  |  |                     |      +---------Emiliania_huxleyi_CCMP1516_XP_005769365.1_60-250
|  |  |                  +--| (63)
|  |  |                  |  |  +-------Ectocarpus_siliculosus_CBN78357.1_204-569
|  |  |                  |  +--| (94)
|  |  |                  |     +---------Nannochloropsis_gaditana_EWM29759.1_187-617
|  |  |               +--| (52)
|  |  |               |  |     +--Aureococcus_anophagefferens_XP_009034630.1_26-363
|  |  |               |  |  +--| (100)
|  |  |               |  |  |  +--Aureococcus_anophagefferens_XP_009042664.1_26-213
|  |  |               |  +--| (100)
|  |  |               |     |     +--Chrysochromulina_sp._CCMP291_KOO29868.1_269-619
|  |  |               |     |  +--| (93)
|  |  |               |     |  |  +--Chrysochromulina_sp._CCMP291_KOO31885.1_1-323
|  |  |               |     +--| (93)
|  |  |               |        |  +--Emiliania_huxleyi_CCMP1516_XP_005777229.1_138-452
|  |  |               |        +--| (100)
|  |  |               |           +--Emiliania_huxleyi_CCMP1516_XP_005785512.1_137-627
|  |  |            +--| (64)
|  |  |            |  |                    +--Asterionella_formosa_AFBG1_04832-RA_237-582
|  |  |            |  |                 +--| (93)
|  |  |            |  |                 |  +--Synedra_acus_6972_124-458
|  |  |            |  |              +--| (95)
|  |  |            |  |              |  |     +--Fistulifera_solaris_GAX14878.1_138-494
|  |  |            |  |              |  |  +--| (97)
|  |  |            |  |              |  |  |  +--Phaeodactylum_tricornutum_11099_mature_129-476
|  |  |            |  |              |  +--| (97)
|  |  |            |  |              |     |  +--Fragilariopsis_cylindrus_CCMP1102_OEU10076.1_34-376
|  |  |            |  |              |     +--| (100)
|  |  |            |  |              |        |  +--Pseudo-nitzschia_multiseries_195742_34-376
|  |  |            |  |              |        +--| (100)
|  |  |            |  |              |           +--Pseudo-Nizschia_multistriata_0030810.1_244-586
|  |  |            |  |           +--| (100)
|  |  |            |  |           |  |           +--Cyclotella_cryptica_g11894.t1_220-520
|  |  |            |  |           |  |        +--| (88)
|  |  |            |  |           |  |        |  +--Cyclotella_cryptica_g24705.t1_292-592
|  |  |            |  |           |  |     +--| (100)
|  |  |            |  |           |  |     |  +--Cyclotella_cryptica_g23670.t1_292-633
|  |  |            |  |           |  |  +--| (100)
|  |  |            |  |           |  |  |  +--Thalassiosira_pseudonana_CCMP1335_XP_002289042.1_27-369
|  |  |            |  |           |  +--| (100)
|  |  |            |  |           |     +--Thalassiosira_oceanica_EJK46819.1_283-627
|  |  |            |  |        +--| (72)
|  |  |            |  |        |  +----Aureococcus_anophagefferens_XP_009039283.1_9-345
|  |  |            |  |     +--| (32)
|  |  |            |  |     |  +--------Nannochloropsis_gaditana_EWM27646.1_199-550
|  |  |            |  |  +--| (41)
|  |  |            |  |  |  +----------------Vitrella_brassicaformis_CCMP3155_CEL95797.1_343-863
|  |  |            |  +--| (87)
|  |  |            |     +--------Symbiodinium_microadriaticum_OLP91394.1_123-497
|  |  |         +--| (76)
|  |  |         |  |  +-------Cyanidioschyzon_merolae_strain_10D_XP_005539556.1_250-609
|  |  |         |  +--| (99)
|  |  |         |     +--Galdieria_sulphuraria_XP_005705328.1_109-462
|  |  |      +--| (76)
|  |  |      |  |                              +--Arabidopsis_thaliana_NP_001329795.1_153-499
|  |  |      |  |                           +--| (78)
|  |  |      |  |                           |  |  +--Populus_trichocarpa_Potri.014G126700_154-500
|  |  |      |  |                           |  +--| (98)
|  |  |      |  |                           |     +--Vitis_vinifera_GSVIVG01028045001_152-498
|  |  |      |  |                        +--| (74)
|  |  |      |  |                        |  +--Ricinus_communis_29986.m001651_156-502
|  |  |      |  |                     +--| (74)
|  |  |      |  |                     |  |        +--Capsicum_annum_XP_016565796.1_149-494
|  |  |      |  |                     |  |     +--| (80)
|  |  |      |  |                     |  |     |  +--Capsicum_annum_XP_016565797.1_149-494
|  |  |      |  |                     |  |  +--| (100)
|  |  |      |  |                     |  |  |  |  +--Solanum_lyco_Solyc09g075390.2_146-491
|  |  |      |  |                     |  |  |  +--| (96)
|  |  |      |  |                     |  |  |     +--Solanum_lyco_Solyc09g098580.2_148-493
|  |  |      |  |                     |  +--| (61)
|  |  |      |  |                     |     +--Cucumis_melo_MELO3C017941.2.1_153-499
|  |  |      |  |                  +--| (89)
|  |  |      |  |                  |  +--Medicago_truncatula_Medtr7g108940_151-497
|  |  |      |  |               +--| (100)
|  |  |      |  |               |  |     +--Hordeum_vulgare_HORVU4Hr1G047070_301-649
|  |  |      |  |               |  |  +--| (89)
|  |  |      |  |               |  |  |  |  +--Sorghum_bicolor_Sobic.001G378100.2_1-243
|  |  |      |  |               |  |  |  +--| (100)
|  |  |      |  |               |  |  |     +--Zea_mays_GRMZM2G353147_1-243
|  |  |      |  |               |  +--| (100)
|  |  |      |  |               |     +--Oryza_sativa_LOC_Os03g22160_165-511
|  |  |      |  |            +--| (84)
|  |  |      |  |            |  +---Smoellendorffii_89270_21-361
|  |  |      |  |         +--| (98)
|  |  |      |  |         |  |     +--Physcomitrella_patens_142688_e_gw1.195.2.1_112-462
|  |  |      |  |         |  |  +--| (100)
|  |  |      |  |         |  |  |  +--Physcomitrella_patens_142546_e_gw1.194.45.1_132-480
|  |  |      |  |         |  +--| (80)
|  |  |      |  |         |     +--Mpolymorpha_Mapoly0053s0023.1.p_145-491
|  |  |      |  |      +--| (100)
|  |  |      |  |      |  +---Klebsormidium_nitens_GAQ87841.1_146-496
|  |  |      |  |  +---| (99)
|  |  |      |  |  |   |     +-------Chlorella_variabilis_XP_005843741.1_131-313
|  |  |      |  |  |   |  +--| (96)
|  |  |      |  |  |   |  |  +---Coccomyxa_subellipsoidea_C-169_XP_005643557.1_46-391
|  |  |      |  |  |   +--| (97)
|  |  |      |  |  |      |  +---Micromonas_pusilla_CCMP1545_XP_003059515.1_12-360
|  |  |      |  |  |      +--| (100)
|  |  |      |  |  |         +----Ostreococcus_tauri_XP_003079611.1_81-489
|  |  |      |  +--| (96)
|  |  |      |     |  +------Cyanidioschyzon_merolae_strain_10D_XP_005538788.1_116-571
|  |  |      |     +--| (100)
|  |  |      |        |     +---Chondrus_crispus_XP_005715321.1_1-394
|  |  |      |        |  +--| (100)
|  |  |      |        |  |  +--Porphyra_umbilicalis_OSX69462.1_148-560
|  |  |      |        +--| (100)
|  |  |      |           +----Galdieria_sulphuraria_XP_005707095.1_154-585
|  |  |  +---| (96)
|  |  |  |   |     +--Marinithermus_hydrothermalis_WP_013704776.1_33-371
|  |  |  |   |  +--| (100)
|  |  |  |   |  |  +--Oceanithermus_profundus_WP_013457017.1_33-372
|  |  |  |   +--| (100)
|  |  |  |      +--Meiothermus_silvanus_WP_013156925.1_34-379
|  |  +--| (87)
|  |     |                    +--Nostocaceae_WP_010995718.1_47-365
|  |     |                 +--| (99)
|  |     |                 |  +--Thermosynechococcus_vulcanus_NIES-2134_BAY51563.1_37-355
|  |     |              +--| (82)
|  |     |              |  +--Synechocystis_sp._PCC_6803_ALJ69438.1_33-351
|  |     |           +--| (81)
|  |     |           |  +--Gloeobacter_violaceus_WP_011142742.1_63-380
|  |     |        +--| (100)
|  |     |        |  |  +--Synechococcus_sp._WH_8102_WP_011129177.1_72-389
|  |     |        |  +--| (100)
|  |     |        |     |   +--Paulinella_chromatophora_YP_002048999.1_54-371
|  |     |        |     +---| (100)
|  |     |        |         +--Paulinella_micropora_APP88130.1_42-359
|  |     |     +--| (82)
|  |     |     |  |                     +--Brucella_WP_004683389.1_26-343
|  |     |     |  |                  +--| (100)
|  |     |     |  |                  |  +--Mesorhizobium_WP_010915098.1_26-343
|  |     |     |  |               +--| (100)
|  |     |     |  |               |  +--Rhizobiales_WP_003527294.1_26-344
|  |     |     |  |            +--| (76)
|  |     |     |  |            |  +----Caulobacter_vibrioides_WP_010919427.1_45-363
|  |     |     |  |         +--| (78)
|  |     |     |  |         |  |   +--Synedra_acus_6453_130-448
|  |     |     |  |         |  +---| (100)
|  |     |     |  |         |      +--Synedra_acus_872_26-310
|  |     |     |  |     +---| (100)
|  |     |     |  |     |   +----Rhodobacter_capsulatus_WP_013069013.1_26-343
|  |     |     |  |  +--| (84)
|  |     |     |  |  |  |            +--Escherichia_coli_AJF45176.1_26-343
|  |     |     |  |  |  |        +---| (100)
|  |     |     |  |  |  |        |   +--Salmonella_26-343
|  |     |     |  |  |  |     +--| (71)
|  |     |     |  |  |  |     |  +-----Neisseria_meningitidis_WP_101294840.1_36-353
|  |     |     |  |  |  |  +--| (76)
|  |     |     |  |  |  |  |  |   +--Pseudomonas_aeruginosa_WP_096249453.1_26-343
|  |     |     |  |  |  |  |  +---| (100)
|  |     |     |  |  |  |  |      +--Pseudomonas_PAO1_SpoT_PA5338_26-343
|  |     |     |  |  |  +--| (100)
|  |     |     |  |  |     +------Xylella_fastidiosa_WP_004089929.1_46-363
|  |     |     |  +--| (95)
|  |     |     |     |        +--Cyclotella_cryptica_g9445.t1_250-573
|  |     |     |     |     +--| (100)
|  |     |     |     |     |  |  +--Thalassiosira_pseudonana_CCMP1335_XP_002294153.1_5-329
|  |     |     |     |     |  +--| (100)
|  |     |     |     |     |     +--Thalassiosira_pseudonana_CCMP1335_XP_002297567.1_57-381
|  |     |     |     |  +--| (100)
|  |     |     |     |  |  +---Thalassiosira_oceanica_EJK63859.1_259-553
|  |     |     |     +--| (100)
|  |     |     |        +---Guillardia_theta_CCMP2712_XP_005830237.1_5-324
|  |     |  +--| (87)
|  |     |  |  |        +--Bacillus_subtilis_WP_087992279.1_31-348
|  |     |  |  |     +--| (100)
|  |     |  |  |     |  |  +--Enterococcus_faecalis_WP_104859299.1_31-348
|  |     |  |  |     |  +--| (100)
|  |     |  |  |     |     +----Streptococcus_pneumoniae_WP_061632868.1_31-347
|  |     |  |  |  +--| (100)
|  |     |  |  |  |  |  +--Caldanaerobacter_subterraneus_subsp._pacificus_DSM_12653_KKC29792.1_27-344
|  |     |  |  |  |  +--| (100)
|  |     |  |  |  |     +--Thermoanaerobacter_WP_013150236.1_25-342
|  |     |  |  +--| (82)
|  |     |  |     +----Dictyoglomus_thermophilum_WP_012547884.1_27-344
|  |     +--| (89)
|  |        |  +---Thermomicrobium_roseum_WP_081433447.1_51-377
|  |        +--| (100)
|  |           |            +--Escherichia_coli_WP_000226815.1_38-359
|  |           |    +-------| (100)
|  |           |    |       +--Salmonella_38-359
|  |           +----| (100)
|  |                +----Pseudomonas_aeruginosa_PAO1_RelA_PA0934_47-370
+--| (99)
|  |                          +--Arabidopsis_thaliana_AAF37282.1_214-535
|  |                       +--| (100)
|  |                       |  +--Arabidopsis_thaliana_NP_564652.2_218-539
|  |                    +--| (93)
|  |                    |  |  +--Capsicum_annum_NP_001311747.1_222-543
|  |                    |  +--| (100)
|  |                    |     +--Solanum_lyco_Solyc03g123370.2_224-545
|  |                 +--| (82)
|  |                 |  |     +--Populus_trichocarpa_Potri.001G168200_236-556
|  |                 |  |  +--| (100)
|  |                 |  |  |  +--Populus_trichocarpa_Potri.003G066000_238-558
|  |                 |  +--| (97)
|  |                 |     +--Ricinus_communis_29706.m001275_120-429
|  |              +--| (75)
|  |              |  |  +--Cucumis_melo_MELO3C024351.2.1_232-553
|  |              |  +--| (77)
|  |              |     |           +--Hordeum_vulgare_HORVU5Hr1G061710_172-493
|  |              |     |        +--| (100)
|  |              |     |        |  +--Oryza_sativa_LOC_Os09g27050_214-535
|  |              |     |     +--| (99)
|  |              |     |     |  |  +--Sorghum_bicolor_Sobic.002G217400.1_217-538
|  |              |     |     |  +--| (100)
|  |              |     |     |     +--Zea_mays_GRMZM2G086714_1-220
|  |              |     |  +--| (100)
|  |              |     |  |  |     +--Sorghum_bicolor_Sobic.007G150100.1_226-547
|  |              |     |  |  |  +--| (100)
|  |              |     |  |  |  |  +--Zea_mays_GRMZM2G021074_222-543
|  |              |     |  |  +--| (100)
|  |              |     |  |     +--Oryza_sativa_LOC_Os08g35620_224-545
|  |              |     +--| (79)
|  |              |        +--Vitis_vinifera_GSVIVG01016749001_36-357
|  |           +--| (83)
|  |           |  +--Medicago_truncatula_Medtr8g020880_226-547
|  |        +--| (99)
|  |        |  +--Cucumis_melo_MELO3C025801.2.1_242-563
|  |     +--| (100)
|  |     |  |   +--Hordeum_vulgare_HORVU2Hr1G031740_1-285
|  |     |  +---| (100)
|  |     |      |     +--Sorghum_bicolor_Sobic.002G372300.2_107-428
|  |     |      |  +--| (100)
|  |     |      |  |  +--Zea_mays_GRMZM2G417072_139-460
|  |     |      +--| (99)
|  |     |         +--Oryza_sativa_LOC_Os07g42160_113-434
|  |  +--| (100)
|  |  |  |        +--Physcomitrella_patens_200569_estExt_gwp_gw1.C_4400001_119-438
|  |  |  |     +--| (100)
|  |  |  |     |  |  +--Physcomitrella_patens_176108_estExt_gwp_gw1.C_150229_51-372
|  |  |  |     |  +--| (80)
|  |  |  |     |     |  +--Physcomitrella_patens_146168_e_gw1.240.61.1_36-357
|  |  |  |     |     +--| (100)
|  |  |  |     |        +--Physcomitrella_patens_146184_e_gw1.240.52.1_1-233
|  |  |  |  +--| (100)
|  |  |  |  |  +--Mpolymorpha_Mapoly0053s0013.1.p_307-628
|  |  |  +--| (97)
|  |  |     +--Smoellendorffii_100367_21-342
|  +--| (94)
|     |     +-------Chlorella_variabilis_XP_005849048.1_248-455
|     |  +--| (92)
|     |  |  |          +--Chlamydomonas_reinhardtii_XP_001697429.1_200-524
|     |  |  |  +-------| (100)
|     |  |  |  |       +--Volvox_carteri_f._nagariensis_XP_002958643.1_198-523
|     |  |  +--| (93)
|     |  |     +---------Coccomyxa_subellipsoidea_C-169_XP_005643555.1_172-488
|     +--| (93)
|        |     +----Micromonas_pusilla_CCMP1545_XP_003060243.1_336-678
|        |  +--| (100)
|        |  |  +----Micromonas_commoda_XP_002505076.1_154-477
|        +--| (82)
|           |        +--Ostreococcus_lucimarinus_CCE9901_XP_001416051.1_39-361
|           +--------| (100)
|                    +--Ostreococcus_tauri_CEG01219.1_157-479
|
|      +------Chlamydomonas_reinhardtii_XP_001689858.1_86-262
|   +--| (98)
|   |  +--------Ostreococcus_lucimarinus_CCE9901_XP_001420831.1_98-554
+---| (100)
    |        +--Physcomitrella_patens_116207_e_gw1.15.321.1_23-365
    |     +--| (76)
    |     |  +--Smoellendorffii_52204_1-316
    |  +--| (90)
    |  |  +--Mpolymorpha_Mapoly0035s0150.1_251-692
    +--| (99)
       |                    +**Capsicum_annum_XP_016564159.1_17-451
       |                 +--|
       |                 |  +**Capsicum_annum_XP_016564158.1_35-469
       |              +--| (95)
       |              |  +--Capsicum_annum_XP_016564157.1_130-564
       |           +--| (100)
       |           |  +--Solanum_lyco_Solyc03g096900.2_139-573
       |        +--| (93)
       |        |  +--Vitis_vinifera_GSVIVG01024422001_127-561
       |     +--| (94)
       |     |  |  +--Cucumis_melo_MELO3C024870.2.1_146-579
       |     |  +--| (93)
       |     |     +--Medicago_truncatula_Medtr5g007870_132-565
       |  +--| (99)
       |  |  |  +--Populus_trichocarpa_Potri.013G089000_9-436
       |  |  +--| (94)
       |  |     +--Ricinus_communis_30073.m002237_135-509
       +--| (100)
          |     +--Hordeum_vulgare_HORVU6Hr1G067890_115-550
          |  +--| (100)
          |  |  +--Oryza_sativa_LOC_Os02g47120_143-570
          +--| (100)
             |  +--Sorghum_bicolor_Sobic.004G271600.1_145-580
             +--| (100)
                +--Zea_mays_GRMZM2G106931_144-579


Consensus tree in newick format: 

(Cyanophora_paradoxa_ConsensusfromContig7433-abinit-gene-0.1_280-605:0.5654742874,((((Cyanophora_paradoxa_ConsensusfromContig38252-abinit-gene-0.0_10-337:0.7288066171,Symbiodinium_microadriaticum_OLP90598.1_316-659:1.0614078424)88:0.0125906291,Emiliania_huxleyi_CCMP1516_XP_005769172.1_107-486:0.9543013932)89:0.0972435954,((((((((((((((((Cyanophora_paradoxa_ConsensusfromContig39422-abinit-gene-0.0_117-442:0.8562778628,(((((((((Arabidopsis_thaliana_OAP03147.1_92-431:0.2195385528,(Populus_trichocarpa_Potri.010G002400_89-424:0.1299548525,Ricinus_communis_29889.m003399_35-374:0.0818633101)95:0.0372614567)92:0.0257337986,((Capsicum_annum_XP_016551642.1_89-428:0.0240608133,Solanum_lyco_Solyc12g098920.1_96-435:0.0390268997)100:0.1493253149,Vitis_vinifera_GSVIVG01017689001_94-433:0.0739602424)97:0.0277719875)82:0.0406971249,Cucumis_melo_MELO3C006759.2.1_184-520:0.1549289898)98:0.0296489776,Medicago_truncatula_Medtr4g123930_95-434:0.1444533707)100:0.1499243913,(((Sorghum_bicolor_Sobic.009G054900.1_101-436:0.0354640580,Zea_mays_GRMZM2G152040_92-427:0.0415731907)100:0.0541780800,Oryza_sativa_LOC_Os05g06890_103-438:0.0657295476)100:0.0525105691,(Oryza_sativa_LOC_Os05g06920_71-403:0.1801985911,Oryza_sativa_LOC_Os05g06940_79-424:0.0821240753)100:0.2848708739)100:0.1077965928)100:0.3021724644,Smoellendorffii_83164_157-495:0.4458617505)95:0.0246538404,((Physcomitrella_patens_113771_e_gw1.7.243.1_89-430:0.1343230574,Physcomitrella_patens_140875_e_gw1.171.95.1_35-376:0.0860107800)100:0.3037635917,Mpolymorpha_Mapoly0002s0095.1_329-673:0.2192722017)100:0.1097887719)100:0.1810548706,Klebsormidium_nitens_GAQ91082.1_238-579:0.5146767365)93:0.0798621913,((Chlorella_variabilis_XP_005851775.1_154-550:0.4501183345,(Chlamydomonas_reinhardtii_PNW86049.1_284-748:0.0454135568,Volvox_carteri_f._nagariensis_XP_002950935.1_3-361:0.1245730706)100:0.4122488739)100:0.3258732403,(Ostreococcus_lucimarinus_CCE9901_XP_001416591.1_48-400:0.0984600051,Ostreococcus_tauri_OUS43685.1_1-339:0.0547063067)100:0.6273177918)91:0.0894055712)100:0.3211040802)97:0.1087953349,((((Cyanidioschyzon_merolae_strain_10D_XP_005536559.1_108-431:0.7517121712,Galdieria_sulphuraria_XP_005705135.1_157-573:0.9424120160)61:0.1390778632,Guillardia_theta_CCMP2712_XP_005834725.1_6-301:0.6458215320)36:0.0924448745,(Ectocarpus_siliculosus_CBJ27227.1_253-833:0.8612432701,Nannochloropsis_gaditana_EWM28606.1_242-782:0.6906855353)100:0.4129643904)74:0.1462812601,((Chrysochromulina_sp._CCMP291_KOO27310.1_13-392:0.5515301233,Emiliania_huxleyi_CCMP1516_XP_005779118.1_1-222:0.8630284164)100:0.6895095099,Bnatans_80753_308-908:1.2268424226)71:0.1362533741)93:0.1284522434)64:0.0759972910,Emiliania_huxleyi_CCMP1516_XP_005783324.1_38-223:1.6212735164)41:0.0118988359,Chrysochromulina_sp._CCMP291_KOO21806.1_2-241:1.6837964119)94:0.1508928183,Symbiodinium_microadriaticum_OLP90600.1_192-687:1.5880816188)73:0.0945418632,(Cyanidioschyzon_merolae_strain_10D_XP_005537243.1_251-768:0.9166887736,Galdieria_sulphuraria_XP_005706615.1_95-453:1.2089215673)98:0.3695889008)76:0.1193607948,(Emiliania_huxleyi_CCMP1516_XP_005759301.1_104-526:0.7756813859,Emiliania_huxleyi_CCMP1516_XP_005763353.1_67-500:0.4667348963)100:0.5259581427)76:0.1045206613,((Bigelowiella_natans_JGI_V11_85038_13-344:1.6902744443,Symbiodinium_microadriaticum_OLP95483.1_40-438:2.2110673082)79:0.5527376093,(((((Asterionelle_formosa_AFBG1_05489-RA_100-491:0.1439960426,((((Fistulifera_solaris_GAX10747.1_111-484:0.0037370840,Fistulifera_solaris_GAX23555.1_110-483:0.0000025279)100:0.2502086526,Phaeodactylum_tricornutum_7629_mature_63-435:0.2401706067)100:0.1196454879,(Fragilariopsis_cylindrus_CCMP1102_OEU21949.1_1-283:0.1741113104,(Pseudo-nitzschia_multiseries_193757_3-276:0.0275939497,Pseudo-Nizschia_multistriata_0074170.1_184-609:0.0667680987)100:0.0637621575)100:0.3178121471)99:0.0781615029,Synedra_acus_11925_1-375:0.2201441262)100:0.0796003831)100:0.2196647954,(Cyclotella_cryptica_g2078.t1_241-644:0.2184610049,Thalassiosira_oceanica_EJK49442.1_14-467:0.4037309770)100:0.2745998304)100:0.1083775217,((((Asterionella_formosa_AFBG1_08512-RA_107-553:0.3127794041,Synedra_acus_7671_166-610:0.5164511398)100:0.0690225092,((Fistulifera_solaris_GAX12045.1_113-543:0.0530309963,Fistulifera_solaris_GAX18927.1_114-542:0.0407912110)100:0.6681844143,Phaeodactylum_tricornutum_33947_mature_68-500:0.3597000845)100:0.1458948300)99:0.0851601193,(Fragilariopsis_cylindrus_CCMP1102_OEU20746.1_1-292:0.1676633788,(Pseudo-nitzschia_multiseries_178926_1-258:0.1021650478,Pseudo-Nizschia_multistriata_0019220.1_1223-1795:0.1529859534)99:0.0720200065)100:0.3634784002)100:0.2497159179,((Cyclotella_cryptica_g5699.t1_115-622:0.1616803992,Thalassiosira_pseudonana_CCMP1335_XP_002293072.1_15-277:0.1100790671)100:0.0672483397,Thalassiosira_oceanica_EJK45244.1_118-512:0.4494968963)100:0.3174424546)100:0.1904490530)100:0.5968915651,Ectocarpus_siliculosus_CBJ31981.1_163-615:1.0162581923)77:0.1950562656,(Aureococcus_anophagefferens_XP_009036518.1_1-381:1.0101659075,Nannochloropsis_gaditana_EWM27974.1_152-581:0.8447857701)79:0.0806592473)57:0.0640615255)75:0.1758879957)99:0.1334552675,((Chrysochromulina_sp._CCMP291_KOO35032.1_235-473:0.0515365073,Chrysochromulina_sp._CCMP291_KOO35751.1_59-242:0.0294126293)100:0.8960668010,Emiliania_huxleyi_CCMP1516_XP_005769365.1_60-250:0.7291502577)96:0.3364050818)71:0.0499501007,(Ectocarpus_siliculosus_CBN78357.1_204-569:0.5746309960,Nannochloropsis_gaditana_EWM29759.1_187-617:0.7168203546)94:0.1986591639)63:0.0514720222,((Aureococcus_anophagefferens_XP_009034630.1_26-363:0.0000024533,Aureococcus_anophagefferens_XP_009042664.1_26-213:0.0000025279)100:0.2310985837,((Chrysochromulina_sp._CCMP291_KOO29868.1_269-619:0.2763576912,Chrysochromulina_sp._CCMP291_KOO31885.1_1-323:0.1993406677)93:0.0526518614,(Emiliania_huxleyi_CCMP1516_XP_005777229.1_138-452:0.0034361406,Emiliania_huxleyi_CCMP1516_XP_005785512.1_137-627:0.0076021168)100:0.2187845204)93:0.0502071555)100:0.2433654411)52:0.0484930948,(((((((Asterionella_formosa_AFBG1_04832-RA_237-582:0.0782962994,Synedra_acus_6972_124-458:0.1223687321)93:0.0246337740,((Fistulifera_solaris_GAX14878.1_138-494:0.1135991420,Phaeodactylum_tricornutum_11099_mature_129-476:0.0821712895)97:0.0362615050,(Fragilariopsis_cylindrus_CCMP1102_OEU10076.1_34-376:0.0740134629,(Pseudo-nitzschia_multiseries_195742_34-376:0.0080290448,Pseudo-Nizschia_multistriata_0030810.1_244-586:0.0338151764)100:0.0640892764)100:0.0491206401)97:0.0173277484)95:0.0811773059,((((Cyclotella_cryptica_g11894.t1_220-520:0.0000025279,Cyclotella_cryptica_g24705.t1_292-592:0.0000025279)88:0.0000025279,Cyclotella_cryptica_g23670.t1_292-633:0.0000025279)100:0.0360703657,Thalassiosira_pseudonana_CCMP1335_XP_002289042.1_27-369:0.0318400597)100:0.0456457595,Thalassiosira_oceanica_EJK46819.1_283-627:0.0899879678)100:0.0462533337)100:0.2022743994,Aureococcus_anophagefferens_XP_009039283.1_9-345:0.3727928377)72:0.0703069383,Nannochloropsis_gaditana_EWM27646.1_199-550:0.6334057457)32:0.0023027621,Vitrella_brassicaformis_CCMP3155_CEL95797.1_343-863:1.2027133327)41:0.0461441216,Symbiodinium_microadriaticum_OLP91394.1_123-497:0.6289725014)87:0.0892982093)64:0.0394792408,(Cyanidioschyzon_merolae_strain_10D_XP_005539556.1_250-609:0.6098143268,Galdieria_sulphuraria_XP_005705328.1_109-462:0.2460915598)99:0.1023024255)76:0.0736339209,((((((((((Arabidopsis_thaliana_NP_001329795.1_153-499:0.1436521600,(Populus_trichocarpa_Potri.014G126700_154-500:0.0232604103,Vitis_vinifera_GSVIVG01028045001_152-498:0.0528508896)98:0.0035613307)78:0.0116613955,Ricinus_communis_29986.m001651_156-502:0.0435249689)74:0.0067460987,(((Capsicum_annum_XP_016565796.1_149-494:0.0000025279,Capsicum_annum_XP_016565797.1_149-494:0.0000025279)80:0.0000025279,(Solanum_lyco_Solyc09g075390.2_146-491:0.0063595954,Solanum_lyco_Solyc09g098580.2_148-493:0.0159562698)96:0.0031154598)100:0.0877804294,Cucumis_melo_MELO3C017941.2.1_153-499:0.0461015746)61:0.0030220811)74:0.0030843834,Medicago_truncatula_Medtr7g108940_151-497:0.0725603024)89:0.0434654479,((Hordeum_vulgare_HORVU4Hr1G047070_301-649:0.0342963897,(Sorghum_bicolor_Sobic.001G378100.2_1-243:0.0088686893,Zea_mays_GRMZM2G353147_1-243:0.0229584411)100:0.0310945007)89:0.0056792543,Oryza_sativa_LOC_Os03g22160_165-511:0.0177695438)100:0.0891971752)100:0.1749909085,Smoellendorffii_89270_21-361:0.2846786081)84:0.0359087529,((Physcomitrella_patens_142688_e_gw1.195.2.1_112-462:0.0587207924,Physcomitrella_patens_142546_e_gw1.194.45.1_132-480:0.0706079943)100:0.0879085457,Mpolymorpha_Mapoly0053s0023.1.p_145-491:0.1267773744)80:0.0470179363)98:0.1344544138,Klebsormidium_nitens_GAQ87841.1_146-496:0.3045290939)100:0.1010897542,((Chlorella_variabilis_XP_005843741.1_131-313:0.6272347970,Coccomyxa_subellipsoidea_C-169_XP_005643557.1_46-391:0.2927418487)96:0.0740113685,(Micromonas_pusilla_CCMP1545_XP_003059515.1_12-360:0.2879701669,Ostreococcus_tauri_XP_003079611.1_81-489:0.3952177627)100:0.2179549260)97:0.0583821633)99:0.3294972370,(Cyanidioschyzon_merolae_strain_10D_XP_005538788.1_116-571:0.5261757169,((Chondrus_crispus_XP_005715321.1_1-394:0.3088699659,Porphyra_umbilicalis_OSX69462.1_148-560:0.1887451057)100:0.1689642859,Galdieria_sulphuraria_XP_005707095.1_154-585:0.4153472263)100:0.0408011211)100:0.1598791579)96:0.0725981469)76:0.0975499988,((Marinithermus_hydrothermalis_WP_013704776.1_33-371:0.1154925275,Oceanithermus_profundus_WP_013457017.1_33-372:0.1806909304)100:0.0473945853,Meiothermus_silvanus_WP_013156925.1_34-379:0.1872582982)100:0.0667305849)96:0.2872607408,(((((((Nostocaceae_WP_010995718.1_47-365:0.1619035281,Thermosynechococcus_vulcanus_NIES-2134_BAY51563.1_37-355:0.2264491227)99:0.0501315038,Synechocystis_sp._PCC_6803_ALJ69438.1_33-351:0.2626134085)82:0.0195695386,Gloeobacter_violaceus_WP_011142742.1_63-380:0.2745644222)81:0.0832257670,(Synechococcus_sp._WH_8102_WP_011129177.1_72-389:0.1009415156,(Paulinella_chromatophora_YP_002048999.1_54-371:0.1779855345,Paulinella_micropora_APP88130.1_42-359:0.1562614644)100:0.3057320241)100:0.1846194513)100:0.2323783547,(((((((Brucella_WP_004683389.1_26-343:0.0808350188,Mesorhizobium_WP_010915098.1_26-343:0.0913614513)100:0.1082220916,Rhizobiales_WP_003527294.1_26-344:0.1344941532)100:0.2741051608,Caulobacter_vibrioides_WP_010919427.1_45-363:0.3980652774)76:0.0539882278,(Synedra_acus_6453_130-448:0.1444251047,Synedra_acus_872_26-310:0.1399795954)100:0.2835453042)78:0.1117382349,Rhodobacter_capsulatus_WP_013069013.1_26-343:0.3982662347)100:0.3031864266,((((Escherichia_coli_AJF45176.1_26-343:0.0000025279,Salmonella_26-343:0.0032240044)100:0.3399704843,Neisseria_meningitidis_WP_101294840.1_36-353:0.4587008971)71:0.0339769012,(Pseudomonas_aeruginosa_WP_096249453.1_26-343:0.0000025279,Pseudomonas_PAO1_SpoT_PA5338_26-343:0.0000025279)100:0.3317827892)76:0.0817614415,Xylella_fastidiosa_WP_004089929.1_46-363:0.5251741885)100:0.1908863843)84:0.1483078215,(((Cyclotella_cryptica_g9445.t1_250-573:0.1054532530,(Thalassiosira_pseudonana_CCMP1335_XP_002294153.1_5-329:0.0032333937,Thalassiosira_pseudonana_CCMP1335_XP_002297567.1_57-381:0.0000025279)100:0.1373108218)100:0.1098387463,Thalassiosira_oceanica_EJK63859.1_259-553:0.3385368908)100:0.1880862875,Guillardia_theta_CCMP2712_XP_005830237.1_5-324:0.3415961336)100:0.1602967986)95:0.0878048674)82:0.0447224718,(((Bacillus_subtilis_WP_087992279.1_31-348:0.1036785504,(Enterococcus_faecalis_WP_104859299.1_31-348:0.1128613116,Streptococcus_pneumoniae_WP_061632868.1_31-347:0.3885433908)100:0.1066136045)100:0.2099050994,(Caldanaerobacter_subterraneus_subsp._pacificus_DSM_12653_KKC29792.1_27-344:0.0281106003,Thermoanaerobacter_WP_013150236.1_25-342:0.0571528808)100:0.1957002805)100:0.0915187447,Dictyoglomus_thermophilum_WP_012547884.1_27-344:0.4174815350)82:0.0835538431)87:0.0638954041,(Thermomicrobium_roseum_WP_081433447.1_51-377:0.3045771504,((Escherichia_coli_WP_000226815.1_38-359:0.0000027246,Salmonella_38-359:0.0284073177)100:0.6150090847,Pseudomonas_aeruginosa_PAO1_RelA_PA0934_47-370:0.3666507720)100:0.4107350074)100:0.1380595510)89:0.0745810256)87:0.0743105679)100:0.2288343831,(((((((((Arabidopsis_thaliana_AAF37282.1_214-535:0.0762784882,Arabidopsis_thaliana_NP_564652.2_218-539:0.0352953308)100:0.0688329130,(Capsicum_annum_NP_001311747.1_222-543:0.0329204771,Solanum_lyco_Solyc03g123370.2_224-545:0.0304211304)100:0.0817886626)93:0.0118312039,((Populus_trichocarpa_Potri.001G168200_236-556:0.0338530738,Populus_trichocarpa_Potri.003G066000_238-558:0.0643210056)100:0.0570099907,Ricinus_communis_29706.m001275_120-429:0.0524312767)97:0.0216508856)82:0.0061109062,(Cucumis_melo_MELO3C024351.2.1_232-553:0.1411214508,((((Hordeum_vulgare_HORVU5Hr1G061710_172-493:0.0803824396,Oryza_sativa_LOC_Os09g27050_214-535:0.0519337980)100:0.0103734410,(Sorghum_bicolor_Sobic.002G217400.1_217-538:0.0205698185,Zea_mays_GRMZM2G086714_1-220:0.0771147629)100:0.0280878337)99:0.0248381743,((Sorghum_bicolor_Sobic.007G150100.1_226-547:0.0032005440,Zea_mays_GRMZM2G021074_222-543:0.0275078598)100:0.0187351489,Oryza_sativa_LOC_Os08g35620_224-545:0.0217008847)100:0.0504703030)100:0.1458602155,Vitis_vinifera_GSVIVG01016749001_36-357:0.0657992846)79:0.0165369284)77:0.0121744032)75:0.0217481573,Medicago_truncatula_Medtr8g020880_226-547:0.1117392708)83:0.0422166197,Cucumis_melo_MELO3C025801.2.1_242-563:0.1797660356)99:0.0876361727,(Hordeum_vulgare_HORVU2Hr1G031740_1-285:0.0646171954,((Sorghum_bicolor_Sobic.002G372300.2_107-428:0.0331753155,Zea_mays_GRMZM2G417072_139-460:0.0338420770)100:0.0790184633,Oryza_sativa_LOC_Os07g42160_113-434:0.0357027360)99:0.0072169200)100:0.2822816419)100:0.2647313747,(((Physcomitrella_patens_200569_estExt_gwp_gw1.C_4400001_119-438:0.0840713012,(Physcomitrella_patens_176108_estExt_gwp_gw1.C_150229_51-372:0.0976775438,(Physcomitrella_patens_146168_e_gw1.240.61.1_36-357:0.0046595788,Physcomitrella_patens_146184_e_gw1.240.52.1_1-233:0.0093471217)100:0.0606876471)80:0.0312689734)100:0.2749330397,Mpolymorpha_Mapoly0053s0013.1.p_307-628:0.1727235959)100:0.0910124987,Smoellendorffii_100367_21-342:0.2530724934)97:0.0566711802)100:0.2012544984,((Chlorella_variabilis_XP_005849048.1_248-455:0.6205127597,((Chlamydomonas_reinhardtii_XP_001697429.1_200-524:0.1730020387,Volvox_carteri_f._nagariensis_XP_002958643.1_198-523:0.0604765945)100:0.6147675303,Coccomyxa_subellipsoidea_C-169_XP_005643555.1_172-488:0.7018940487)93:0.0921230124)92:0.2070883789,((Micromonas_pusilla_CCMP1545_XP_003060243.1_336-678:0.4134120649,Micromonas_commoda_XP_002505076.1_154-477:0.3674797897)100:0.2634611324,(Ostreococcus_lucimarinus_CCE9901_XP_001416051.1_39-361:0.1386098489,Ostreococcus_tauri_CEG01219.1_157-479:0.1038232972)100:0.6570446558)82:0.0832048503)93:0.0975652409)94:0.0807051340)99:0.1606453940,((Chlamydomonas_reinhardtii_XP_001689858.1_86-262:0.4996010974,Ostreococcus_lucimarinus_CCE9901_XP_001420831.1_98-554:0.6374435392)98:0.1211921049,(((Physcomitrella_patens_116207_e_gw1.15.321.1_23-365:0.2468874490,Smoellendorffii_52204_1-316:0.1559323458)76:0.0204281496,Mpolymorpha_Mapoly0035s0150.1_251-692:0.0974936565)90:0.0573684306,(((((((Capsicum_annum_XP_016564159.1_17-451:0.0000000000,Capsicum_annum_XP_016564158.1_35-469:0.0000000000):0.0000025279,Capsicum_annum_XP_016564157.1_130-564:0.0000025279)95:0.0000022803,Solanum_lyco_Solyc03g096900.2_139-573:0.0161569827)100:0.1213525888,Vitis_vinifera_GSVIVG01024422001_127-561:0.0292235440)93:0.0275451671,(Cucumis_melo_MELO3C024870.2.1_146-579:0.0929916818,Medicago_truncatula_Medtr5g007870_132-565:0.0846627255)93:0.0182965745)94:0.0127132647,(Populus_trichocarpa_Potri.013G089000_9-436:0.0902679477,Ricinus_communis_30073.m002237_135-509:0.0643923485)94:0.0161485023)99:0.0755660377,((Hordeum_vulgare_HORVU6Hr1G067890_115-550:0.0317239292,Oryza_sativa_LOC_Os02g47120_143-570:0.1216896267)100:0.0330899545,(Sorghum_bicolor_Sobic.004G271600.1_145-580:0.0100808200,Zea_mays_GRMZM2G106931_144-579:0.0187211344)100:0.0077075710)100:0.1023720176)100:0.1185034155)99:0.2124136050)100:0.3449837716);

TIME STAMP
----------

Date and time: Tue Oct 15 15:16:18 2019
Total CPU time used: 4719.088 seconds (1h:18m:39s)
Total wall-clock time used: 4735.794103 seconds (1h:18m:55s)
