# Supplementary material for: RSH enzyme diversity for (p)ppGpp metabolism in Phaeodactylum tricornutum and other diatoms
Source: Sci Rep. 2019 Nov 27;9:17682. doi: 10.1038/s41598-019-54207-w (PMC6881373; doi:10.1038/s41598-019-54207-w)
Supplement: Supplementary file 3 — Dataset 1 [file 41598_2019_54207_MOESM3_ESM.zip › Supplementary Dataset 1/IQTREE/RSH_hd_syn_all_final_aligned_26-343ecoli-SpoT_cleaned30.fa.log]

IQ-TREE multicore version 1.6.11 for Linux 64-bit built Jun  6 2019
Developed by Bui Quang Minh, Nguyen Lam Tung, Olga Chernomor,
Heiko Schmidt, Dominik Schrempf, Michael Woodhams.

Host:    kronig (SSE4.2, 31 GB RAM)
Command: ../../iqtree -s RSH_hd_syn_all_final_aligned_26-343ecoli-SpoT_cleaned30.fa -st AA -m TESTNEW -bb 1000 -alrt 1000 -abayes
Seed:    858257 (Using SPRNG - Scalable Parallel Random Number Generator)
Time:    Tue Oct 15 11:50:20 2019
Kernel:  SSE2 - 1 threads (24 CPU cores detected)

HINT: Use -nt option to specify number of threads because your CPU has 24 cores!
HINT: -nt AUTO will automatically determine the best number of threads to use.

Reading alignment file RSH_hd_syn_all_final_aligned_26-343ecoli-SpoT_cleaned30.fa ... Fasta format detected
Alignment most likely contains protein sequences
Alignment has 217 sequences with 320 columns, 320 distinct patterns
312 parsimony-informative, 8 singleton sites, 0 constant sites
WARNING: Some sequence names are changed as follows:
Cyanophora_paradoxa_ConsensusfromContig7433-abinit-gene-0.1/280-605 -> Cyanophora_paradoxa_ConsensusfromContig7433-abinit-gene-0.1_280-605
Cyanophora_paradoxa_ConsensusfromContig38252-abinit-gene-0.0/10-337 -> Cyanophora_paradoxa_ConsensusfromContig38252-abinit-gene-0.0_10-337
Cyanophora_paradoxa_ConsensusfromContig39422-abinit-gene-0.0/117-442 -> Cyanophora_paradoxa_ConsensusfromContig39422-abinit-gene-0.0_117-442
Bigelowiella_natans_JGI_V11_85038/13-344 -> Bigelowiella_natans_JGI_V11_85038_13-344
Nostocaceae_WP_010995718.1/47-365 -> Nostocaceae_WP_010995718.1_47-365
Arabidopsis_thaliana_OAP03147.1/92-431 -> Arabidopsis_thaliana_OAP03147.1_92-431
Arabidopsis_thaliana_NP_001329795.1/153-499 -> Arabidopsis_thaliana_NP_001329795.1_153-499
Arabidopsis_thaliana_AAF37282.1/214-535 -> Arabidopsis_thaliana_AAF37282.1_214-535
Arabidopsis_thaliana_NP_564652.2/218-539 -> Arabidopsis_thaliana_NP_564652.2_218-539
Bacillus_subtilis_WP_087992279.1/31-348 -> Bacillus_subtilis_WP_087992279.1_31-348
Brucella_WP_004683389.1/26-343 -> Brucella_WP_004683389.1_26-343
Caldanaerobacter_subterraneus_subsp._pacificus_DSM_12653_KKC29792.1/27-344 -> Caldanaerobacter_subterraneus_subsp._pacificus_DSM_12653_KKC29792.1_27-344
Caulobacter_vibrioides_WP_010919427.1/45-363 -> Caulobacter_vibrioides_WP_010919427.1_45-363
Chlorella_variabilis_XP_005851775.1/154-550 -> Chlorella_variabilis_XP_005851775.1_154-550
Chlorella_variabilis_XP_005843741.1/131-313 -> Chlorella_variabilis_XP_005843741.1_131-313
Chlorella_variabilis_XP_005849048.1/248-455 -> Chlorella_variabilis_XP_005849048.1_248-455
Cyanidioschyzon_merolae_strain_10D_XP_005538788.1/116-571 -> Cyanidioschyzon_merolae_strain_10D_XP_005538788.1_116-571
Cyanidioschyzon_merolae_strain_10D_XP_005539556.1/250-609 -> Cyanidioschyzon_merolae_strain_10D_XP_005539556.1_250-609
Cyanidioschyzon_merolae_strain_10D_XP_005536559.1/108-431 -> Cyanidioschyzon_merolae_strain_10D_XP_005536559.1_108-431
Cyanidioschyzon_merolae_strain_10D_XP_005537243.1/251-768 -> Cyanidioschyzon_merolae_strain_10D_XP_005537243.1_251-768
Chlamydomonas_reinhardtii_XP_001697429.1/200-524 -> Chlamydomonas_reinhardtii_XP_001697429.1_200-524
Chlamydomonas_reinhardtii_XP_001689858.1/86-262 -> Chlamydomonas_reinhardtii_XP_001689858.1_86-262
Chlamydomonas_reinhardtii_PNW86049.1/284-748 -> Chlamydomonas_reinhardtii_PNW86049.1_284-748
Coccomyxa_subellipsoidea_C-169_XP_005643557.1/46-391 -> Coccomyxa_subellipsoidea_C-169_XP_005643557.1_46-391
Coccomyxa_subellipsoidea_C-169_XP_005643555.1/172-488 -> Coccomyxa_subellipsoidea_C-169_XP_005643555.1_172-488
Dictyoglomus_thermophilum_WP_012547884.1/27-344 -> Dictyoglomus_thermophilum_WP_012547884.1_27-344
Escherichia_coli_AJF45176.1/26-343 -> Escherichia_coli_AJF45176.1_26-343
Enterococcus_faecalis_WP_104859299.1/31-348 -> Enterococcus_faecalis_WP_104859299.1_31-348
Gloeobacter_violaceus_WP_011142742.1/63-380 -> Gloeobacter_violaceus_WP_011142742.1_63-380
Klebsormidium_nitens_GAQ91082.1/238-579 -> Klebsormidium_nitens_GAQ91082.1_238-579
Klebsormidium_nitens_GAQ87841.1/146-496 -> Klebsormidium_nitens_GAQ87841.1_146-496
Marinithermus_hydrothermalis_WP_013704776.1/33-371 -> Marinithermus_hydrothermalis_WP_013704776.1_33-371
Micromonas_pusilla_CCMP1545_XP_003059515.1/12-360 -> Micromonas_pusilla_CCMP1545_XP_003059515.1_12-360
Micromonas_pusilla_CCMP1545_XP_003060243.1/336-678 -> Micromonas_pusilla_CCMP1545_XP_003060243.1_336-678
Meiothermus_silvanus_WP_013156925.1/34-379 -> Meiothermus_silvanus_WP_013156925.1_34-379
Mesorhizobium_WP_010915098.1/26-343 -> Mesorhizobium_WP_010915098.1_26-343
Micromonas_commoda_XP_002505076.1/154-477 -> Micromonas_commoda_XP_002505076.1_154-477
Neisseria_meningitidis_WP_101294840.1/36-353 -> Neisseria_meningitidis_WP_101294840.1_36-353
Oceanithermus_profundus_WP_013457017.1/33-372 -> Oceanithermus_profundus_WP_013457017.1_33-372
Ostreococcus_lucimarinus_CCE9901_XP_001420831.1/98-554 -> Ostreococcus_lucimarinus_CCE9901_XP_001420831.1_98-554
Ostreococcus_lucimarinus_CCE9901_XP_001416591.1/48-400 -> Ostreococcus_lucimarinus_CCE9901_XP_001416591.1_48-400
Ostreococcus_lucimarinus_CCE9901_XP_001416051.1/39-361 -> Ostreococcus_lucimarinus_CCE9901_XP_001416051.1_39-361
Ostreococcus_tauri_OUS43685.1/1-339 -> Ostreococcus_tauri_OUS43685.1_1-339
Ostreococcus_tauri_XP_003079611.1/81-489 -> Ostreococcus_tauri_XP_003079611.1_81-489
Ostreococcus_tauri_CEG01219.1/157-479 -> Ostreococcus_tauri_CEG01219.1_157-479
Physcomitrella_patens_142688_e_gw1.195.2.1/112-462 -> Physcomitrella_patens_142688_e_gw1.195.2.1_112-462
Physcomitrella_patens_142546_e_gw1.194.45.1/132-480 -> Physcomitrella_patens_142546_e_gw1.194.45.1_132-480
Physcomitrella_patens_200569_estExt_gwp_gw1.C_4400001/119-438 -> Physcomitrella_patens_200569_estExt_gwp_gw1.C_4400001_119-438
Physcomitrella_patens_176108_estExt_gwp_gw1.C_150229/51-372 -> Physcomitrella_patens_176108_estExt_gwp_gw1.C_150229_51-372
Physcomitrella_patens_146168_e_gw1.240.61.1/36-357 -> Physcomitrella_patens_146168_e_gw1.240.61.1_36-357
Physcomitrella_patens_116207_e_gw1.15.321.1/23-365 -> Physcomitrella_patens_116207_e_gw1.15.321.1_23-365
Physcomitrella_patens_146184_e_gw1.240.52.1/1-233 -> Physcomitrella_patens_146184_e_gw1.240.52.1_1-233
Physcomitrella_patens_113771_e_gw1.7.243.1/89-430 -> Physcomitrella_patens_113771_e_gw1.7.243.1_89-430
Physcomitrella_patens_140875_e_gw1.171.95.1/35-376 -> Physcomitrella_patens_140875_e_gw1.171.95.1_35-376
Pseudomonas_aeruginosa_WP_096249453.1/26-343 -> Pseudomonas_aeruginosa_WP_096249453.1_26-343
Rhodobacter_capsulatus_WP_013069013.1/26-343 -> Rhodobacter_capsulatus_WP_013069013.1_26-343
Rhizobiales_WP_003527294.1/26-344 -> Rhizobiales_WP_003527294.1_26-344
Streptococcus_pneumoniae_WP_061632868.1/31-347 -> Streptococcus_pneumoniae_WP_061632868.1_31-347
Synechococcus_sp._WH_8102_WP_011129177.1/72-389 -> Synechococcus_sp._WH_8102_WP_011129177.1_72-389
Synechocystis_sp._PCC_6803_ALJ69438.1/33-351 -> Synechocystis_sp._PCC_6803_ALJ69438.1_33-351
Thermoanaerobacter_WP_013150236.1/25-342 -> Thermoanaerobacter_WP_013150236.1_25-342
Thermomicrobium_roseum_WP_081433447.1/51-377 -> Thermomicrobium_roseum_WP_081433447.1_51-377
Thermosynechococcus_vulcanus_NIES-2134_BAY51563.1/37-355 -> Thermosynechococcus_vulcanus_NIES-2134_BAY51563.1_37-355
Volvox_carteri_f._nagariensis_XP_002958643.1/198-523 -> Volvox_carteri_f._nagariensis_XP_002958643.1_198-523
Volvox_carteri_f._nagariensis_XP_002950935.1/3-361 -> Volvox_carteri_f._nagariensis_XP_002950935.1_3-361
Xylella_fastidiosa_WP_004089929.1/46-363 -> Xylella_fastidiosa_WP_004089929.1_46-363
Asterionella_formosa_AFBG1_04832-RA/237-582 -> Asterionella_formosa_AFBG1_04832-RA_237-582
Asterionelle_formosa_AFBG1_05489-RA/100-491 -> Asterionelle_formosa_AFBG1_05489-RA_100-491
Asterionella_formosa_AFBG1_08512-RA/107-553 -> Asterionella_formosa_AFBG1_08512-RA_107-553
Cyclotella_cryptica_g11894.t1/220-520 -> Cyclotella_cryptica_g11894.t1_220-520
Cyclotella_cryptica_g2078.t1/241-644 -> Cyclotella_cryptica_g2078.t1_241-644
Cyclotella_cryptica_g23670.t1/292-633 -> Cyclotella_cryptica_g23670.t1_292-633
Cyclotella_cryptica_g24705.t1/292-592 -> Cyclotella_cryptica_g24705.t1_292-592
Cyclotella_cryptica_g5699.t1/115-622 -> Cyclotella_cryptica_g5699.t1_115-622
Cyclotella_cryptica_g9445.t1/250-573 -> Cyclotella_cryptica_g9445.t1_250-573
Fistulifera_solaris_GAX10747.1/111-484 -> Fistulifera_solaris_GAX10747.1_111-484
Fistulifera_solaris_GAX12045.1/113-543 -> Fistulifera_solaris_GAX12045.1_113-543
Fistulifera_solaris_GAX14878.1/138-494 -> Fistulifera_solaris_GAX14878.1_138-494
Fistulifera_solaris_GAX18927.1/114-542 -> Fistulifera_solaris_GAX18927.1_114-542
Fistulifera_solaris_GAX23555.1/110-483 -> Fistulifera_solaris_GAX23555.1_110-483
Fragilariopsis_cylindrus_CCMP1102_OEU10076.1/34-376 -> Fragilariopsis_cylindrus_CCMP1102_OEU10076.1_34-376
Fragilariopsis_cylindrus_CCMP1102_OEU20746.1/1-292 -> Fragilariopsis_cylindrus_CCMP1102_OEU20746.1_1-292
Fragilariopsis_cylindrus_CCMP1102_OEU21949.1/1-283 -> Fragilariopsis_cylindrus_CCMP1102_OEU21949.1_1-283
Pseudo-nitzschia_multiseries_178926/1-258 -> Pseudo-nitzschia_multiseries_178926_1-258
Pseudo-nitzschia_multiseries_193757/3-276 -> Pseudo-nitzschia_multiseries_193757_3-276
Pseudo-nitzschia_multiseries_195742/34-376 -> Pseudo-nitzschia_multiseries_195742_34-376
Pseudo-Nizschia_multistriata_0019220.1/1223-1795 -> Pseudo-Nizschia_multistriata_0019220.1_1223-1795
Pseudo-Nizschia_multistriata_0030810.1/244-586 -> Pseudo-Nizschia_multistriata_0030810.1_244-586
Pseudo-Nizschia_multistriata_0074170.1/184-609 -> Pseudo-Nizschia_multistriata_0074170.1_184-609
Synedra_acus_11925/1-375 -> Synedra_acus_11925_1-375
Synedra_acus_6453/130-448 -> Synedra_acus_6453_130-448
Synedra_acus_6972/124-458 -> Synedra_acus_6972_124-458
Synedra_acus_7671/166-610 -> Synedra_acus_7671_166-610
Synedra_acus_872/26-310 -> Synedra_acus_872_26-310
Thalassiosira_oceanica_EJK45244.1/118-512 -> Thalassiosira_oceanica_EJK45244.1_118-512
Thalassiosira_oceanica_EJK46819.1/283-627 -> Thalassiosira_oceanica_EJK46819.1_283-627
Thalassiosira_oceanica_EJK49442.1/14-467 -> Thalassiosira_oceanica_EJK49442.1_14-467
Thalassiosira_oceanica_EJK63859.1/259-553 -> Thalassiosira_oceanica_EJK63859.1_259-553
Thalassiosira_pseudonana_CCMP1335_XP_002289042.1/27-369 -> Thalassiosira_pseudonana_CCMP1335_XP_002289042.1_27-369
Thalassiosira_pseudonana_CCMP1335_XP_002293072.1/15-277 -> Thalassiosira_pseudonana_CCMP1335_XP_002293072.1_15-277
Thalassiosira_pseudonana_CCMP1335_XP_002294153.1/5-329 -> Thalassiosira_pseudonana_CCMP1335_XP_002294153.1_5-329
Thalassiosira_pseudonana_CCMP1335_XP_002297567.1/57-381 -> Thalassiosira_pseudonana_CCMP1335_XP_002297567.1_57-381
Phaeodactylum_tricornutum_7629_mature/63-435 -> Phaeodactylum_tricornutum_7629_mature_63-435
Phaeodactylum_tricornutum_33947_mature/68-500 -> Phaeodactylum_tricornutum_33947_mature_68-500
Phaeodactylum_tricornutum_11099_mature/129-476 -> Phaeodactylum_tricornutum_11099_mature_129-476
Aureococcus_anophagefferens_XP_009034630.1/26-363 -> Aureococcus_anophagefferens_XP_009034630.1_26-363
Aureococcus_anophagefferens_XP_009036518.1/1-381 -> Aureococcus_anophagefferens_XP_009036518.1_1-381
Aureococcus_anophagefferens_XP_009039283.1/9-345 -> Aureococcus_anophagefferens_XP_009039283.1_9-345
Aureococcus_anophagefferens_XP_009042664.1/26-213 -> Aureococcus_anophagefferens_XP_009042664.1_26-213
Chondrus_crispus_XP_005715321.1/1-394 -> Chondrus_crispus_XP_005715321.1_1-394
Chrysochromulina_sp._CCMP291_KOO21806.1/2-241 -> Chrysochromulina_sp._CCMP291_KOO21806.1_2-241
Chrysochromulina_sp._CCMP291_KOO27310.1/13-392 -> Chrysochromulina_sp._CCMP291_KOO27310.1_13-392
Chrysochromulina_sp._CCMP291_KOO29868.1/269-619 -> Chrysochromulina_sp._CCMP291_KOO29868.1_269-619
Chrysochromulina_sp._CCMP291_KOO31885.1/1-323 -> Chrysochromulina_sp._CCMP291_KOO31885.1_1-323
Chrysochromulina_sp._CCMP291_KOO35032.1/235-473 -> Chrysochromulina_sp._CCMP291_KOO35032.1_235-473
Chrysochromulina_sp._CCMP291_KOO35751.1/59-242 -> Chrysochromulina_sp._CCMP291_KOO35751.1_59-242
Ectocarpus_siliculosus_CBJ27227.1/253-833 -> Ectocarpus_siliculosus_CBJ27227.1_253-833
Ectocarpus_siliculosus_CBJ31981.1/163-615 -> Ectocarpus_siliculosus_CBJ31981.1_163-615
Ectocarpus_siliculosus_CBN78357.1/204-569 -> Ectocarpus_siliculosus_CBN78357.1_204-569
Emiliania_huxleyi_CCMP1516_XP_005759301.1/104-526 -> Emiliania_huxleyi_CCMP1516_XP_005759301.1_104-526
Emiliania_huxleyi_CCMP1516_XP_005763353.1/67-500 -> Emiliania_huxleyi_CCMP1516_XP_005763353.1_67-500
Emiliania_huxleyi_CCMP1516_XP_005769172.1/107-486 -> Emiliania_huxleyi_CCMP1516_XP_005769172.1_107-486
Emiliania_huxleyi_CCMP1516_XP_005769365.1/60-250 -> Emiliania_huxleyi_CCMP1516_XP_005769365.1_60-250
Emiliania_huxleyi_CCMP1516_XP_005777229.1/138-452 -> Emiliania_huxleyi_CCMP1516_XP_005777229.1_138-452
Emiliania_huxleyi_CCMP1516_XP_005779118.1/1-222 -> Emiliania_huxleyi_CCMP1516_XP_005779118.1_1-222
Emiliania_huxleyi_CCMP1516_XP_005783324.1/38-223 -> Emiliania_huxleyi_CCMP1516_XP_005783324.1_38-223
Emiliania_huxleyi_CCMP1516_XP_005785512.1/137-627 -> Emiliania_huxleyi_CCMP1516_XP_005785512.1_137-627
Galdieria_sulphuraria_XP_005705135.1/157-573 -> Galdieria_sulphuraria_XP_005705135.1_157-573
Galdieria_sulphuraria_XP_005705328.1/109-462 -> Galdieria_sulphuraria_XP_005705328.1_109-462
Galdieria_sulphuraria_XP_005706615.1/95-453 -> Galdieria_sulphuraria_XP_005706615.1_95-453
Galdieria_sulphuraria_XP_005707095.1/154-585 -> Galdieria_sulphuraria_XP_005707095.1_154-585
Guillardia_theta_CCMP2712_XP_005830237.1/5-324 -> Guillardia_theta_CCMP2712_XP_005830237.1_5-324
Guillardia_theta_CCMP2712_XP_005834725.1/6-301 -> Guillardia_theta_CCMP2712_XP_005834725.1_6-301
Nannochloropsis_gaditana_EWM27646.1/199-550 -> Nannochloropsis_gaditana_EWM27646.1_199-550
Nannochloropsis_gaditana_EWM27974.1/152-581 -> Nannochloropsis_gaditana_EWM27974.1_152-581
Nannochloropsis_gaditana_EWM28606.1/242-782 -> Nannochloropsis_gaditana_EWM28606.1_242-782
Nannochloropsis_gaditana_EWM29759.1/187-617 -> Nannochloropsis_gaditana_EWM29759.1_187-617
Paulinella_chromatophora_YP_002048999.1/54-371 -> Paulinella_chromatophora_YP_002048999.1_54-371
Paulinella_micropora_APP88130.1/42-359 -> Paulinella_micropora_APP88130.1_42-359
Porphyra_umbilicalis_OSX69462.1/148-560 -> Porphyra_umbilicalis_OSX69462.1_148-560
Symbiodinium_microadriaticum_OLP90598.1/316-659 -> Symbiodinium_microadriaticum_OLP90598.1_316-659
Symbiodinium_microadriaticum_OLP90600.1/192-687 -> Symbiodinium_microadriaticum_OLP90600.1_192-687
Symbiodinium_microadriaticum_OLP91394.1/123-497 -> Symbiodinium_microadriaticum_OLP91394.1_123-497
Symbiodinium_microadriaticum_OLP95483.1/40-438 -> Symbiodinium_microadriaticum_OLP95483.1_40-438
Vitrella_brassicaformis_CCMP3155_CEL95797.1/343-863 -> Vitrella_brassicaformis_CCMP3155_CEL95797.1_343-863
Capsicum_annum_XP_016565796.1/149-494 -> Capsicum_annum_XP_016565796.1_149-494
Capsicum_annum_XP_016565797.1/149-494 -> Capsicum_annum_XP_016565797.1_149-494
Capsicum_annum_NP_001311747.1/222-543 -> Capsicum_annum_NP_001311747.1_222-543
Capsicum_annum_XP_016564159.1/17-451 -> Capsicum_annum_XP_016564159.1_17-451
Capsicum_annum_XP_016564157.1/130-564 -> Capsicum_annum_XP_016564157.1_130-564
Capsicum_annum_XP_016564158.1/35-469 -> Capsicum_annum_XP_016564158.1_35-469
Capsicum_annum_XP_016551642.1/89-428 -> Capsicum_annum_XP_016551642.1_89-428
Cucumis_melo_MELO3C025801.2.1/242-563 -> Cucumis_melo_MELO3C025801.2.1_242-563
Cucumis_melo_MELO3C024870.2.1/146-579 -> Cucumis_melo_MELO3C024870.2.1_146-579
Cucumis_melo_MELO3C006759.2.1/184-520 -> Cucumis_melo_MELO3C006759.2.1_184-520
Cucumis_melo_MELO3C024351.2.1/232-553 -> Cucumis_melo_MELO3C024351.2.1_232-553
Cucumis_melo_MELO3C017941.2.1/153-499 -> Cucumis_melo_MELO3C017941.2.1_153-499
Medicago_truncatula_Medtr4g123930/95-434 -> Medicago_truncatula_Medtr4g123930_95-434
Medicago_truncatula_Medtr5g007870/132-565 -> Medicago_truncatula_Medtr5g007870_132-565
Medicago_truncatula_Medtr7g108940/151-497 -> Medicago_truncatula_Medtr7g108940_151-497
Medicago_truncatula_Medtr8g020880/226-547 -> Medicago_truncatula_Medtr8g020880_226-547
Hordeum_vulgare_HORVU5Hr1G061710/172-493 -> Hordeum_vulgare_HORVU5Hr1G061710_172-493
Hordeum_vulgare_HORVU6Hr1G067890/115-550 -> Hordeum_vulgare_HORVU6Hr1G067890_115-550
Hordeum_vulgare_HORVU4Hr1G047070/301-649 -> Hordeum_vulgare_HORVU4Hr1G047070_301-649
Hordeum_vulgare_HORVU2Hr1G031740/1-285 -> Hordeum_vulgare_HORVU2Hr1G031740_1-285
Populus_trichocarpa_Potri.001G168200/236-556 -> Populus_trichocarpa_Potri.001G168200_236-556
Populus_trichocarpa_Potri.003G066000/238-558 -> Populus_trichocarpa_Potri.003G066000_238-558
Populus_trichocarpa_Potri.010G002400/89-424 -> Populus_trichocarpa_Potri.010G002400_89-424
Populus_trichocarpa_Potri.013G089000/9-436 -> Populus_trichocarpa_Potri.013G089000_9-436
Populus_trichocarpa_Potri.014G126700/154-500 -> Populus_trichocarpa_Potri.014G126700_154-500
Ricinus_communis_29706.m001275/120-429 -> Ricinus_communis_29706.m001275_120-429
Ricinus_communis_29889.m003399/35-374 -> Ricinus_communis_29889.m003399_35-374
Ricinus_communis_29986.m001651/156-502 -> Ricinus_communis_29986.m001651_156-502
Ricinus_communis_30073.m002237/135-509 -> Ricinus_communis_30073.m002237_135-509
Sorghum_bicolor_Sobic.001G378100.2/1-243 -> Sorghum_bicolor_Sobic.001G378100.2_1-243
Sorghum_bicolor_Sobic.002G217400.1/217-538 -> Sorghum_bicolor_Sobic.002G217400.1_217-538
Sorghum_bicolor_Sobic.002G372300.2/107-428 -> Sorghum_bicolor_Sobic.002G372300.2_107-428
Sorghum_bicolor_Sobic.004G271600.1/145-580 -> Sorghum_bicolor_Sobic.004G271600.1_145-580
Sorghum_bicolor_Sobic.007G150100.1/226-547 -> Sorghum_bicolor_Sobic.007G150100.1_226-547
Sorghum_bicolor_Sobic.009G054900.1/101-436 -> Sorghum_bicolor_Sobic.009G054900.1_101-436
Vitis_vinifera_GSVIVG01016749001/36-357 -> Vitis_vinifera_GSVIVG01016749001_36-357
Vitis_vinifera_GSVIVG01017689001/94-433 -> Vitis_vinifera_GSVIVG01017689001_94-433
Vitis_vinifera_GSVIVG01024422001/127-561 -> Vitis_vinifera_GSVIVG01024422001_127-561
Vitis_vinifera_GSVIVG01028045001/152-498 -> Vitis_vinifera_GSVIVG01028045001_152-498
Zea_mays_GRMZM2G021074/222-543 -> Zea_mays_GRMZM2G021074_222-543
Zea_mays_GRMZM2G086714/1-220 -> Zea_mays_GRMZM2G086714_1-220
Zea_mays_GRMZM2G106931/144-579 -> Zea_mays_GRMZM2G106931_144-579
Zea_mays_GRMZM2G152040/92-427 -> Zea_mays_GRMZM2G152040_92-427
Zea_mays_GRMZM2G353147/1-243 -> Zea_mays_GRMZM2G353147_1-243
Zea_mays_GRMZM2G417072/139-460 -> Zea_mays_GRMZM2G417072_139-460
Solanum_lyco_Solyc03g096900.2/139-573 -> Solanum_lyco_Solyc03g096900.2_139-573
Solanum_lyco_Solyc03g123370.2/224-545 -> Solanum_lyco_Solyc03g123370.2_224-545
Solanum_lyco_Solyc09g075390.2/146-491 -> Solanum_lyco_Solyc09g075390.2_146-491
Solanum_lyco_Solyc09g098580.2/148-493 -> Solanum_lyco_Solyc09g098580.2_148-493
Solanum_lyco_Solyc12g098920.1/96-435 -> Solanum_lyco_Solyc12g098920.1_96-435
Oryza_sativa_LOC_Os02g47120/143-570 -> Oryza_sativa_LOC_Os02g47120_143-570
Oryza_sativa_LOC_Os03g22160/165-511 -> Oryza_sativa_LOC_Os03g22160_165-511
Oryza_sativa_LOC_Os05g06890/103-438 -> Oryza_sativa_LOC_Os05g06890_103-438
Oryza_sativa_LOC_Os05g06920/71-403 -> Oryza_sativa_LOC_Os05g06920_71-403
Oryza_sativa_LOC_Os05g06940/79-424 -> Oryza_sativa_LOC_Os05g06940_79-424
Oryza_sativa_LOC_Os07g42160/113-434 -> Oryza_sativa_LOC_Os07g42160_113-434
Oryza_sativa_LOC_Os08g35620/224-545 -> Oryza_sativa_LOC_Os08g35620_224-545
Oryza_sativa_LOC_Os09g27050/214-535 -> Oryza_sativa_LOC_Os09g27050_214-535
Smoellendorffii_100367/21-342 -> Smoellendorffii_100367_21-342
Smoellendorffii_52204/1-316 -> Smoellendorffii_52204_1-316
Smoellendorffii_83164/157-495 -> Smoellendorffii_83164_157-495
Smoellendorffii_89270/21-361 -> Smoellendorffii_89270_21-361
Mpolymorpha_Mapoly0002s0095.1/329-673 -> Mpolymorpha_Mapoly0002s0095.1_329-673
Mpolymorpha_Mapoly0035s0150.1/251-692 -> Mpolymorpha_Mapoly0035s0150.1_251-692
Mpolymorpha_Mapoly0053s0013.1.p/307-628 -> Mpolymorpha_Mapoly0053s0013.1.p_307-628
Mpolymorpha_Mapoly0053s0023.1.p/145-491 -> Mpolymorpha_Mapoly0053s0023.1.p_145-491
Escherichia_coli_WP_000226815.1/38-359 -> Escherichia_coli_WP_000226815.1_38-359
Pseudomonas_PAO1_SpoT_PA5338/26-343 -> Pseudomonas_PAO1_SpoT_PA5338_26-343
Pseudomonas_aeruginosa_PAO1_RelA_PA0934/47-370 -> Pseudomonas_aeruginosa_PAO1_RelA_PA0934_47-370
Salmonella/26-343 -> Salmonella_26-343
Salmonella/38-359 -> Salmonella_38-359
Bnatans_80753/308-908 -> Bnatans_80753_308-908

                                                                            Gap/Ambiguity  Composition  p-value
   1  Cyanophora_paradoxa_ConsensusfromContig7433-abinit-gene-0.1_280-605           1.88%    passed     88.45%
   2  Cyanophora_paradoxa_ConsensusfromContig38252-abinit-gene-0.0_10-337           6.88%    passed     93.22%
   3  Cyanophora_paradoxa_ConsensusfromContig39422-abinit-gene-0.0_117-442          8.75%    passed     12.68%
   4  Bigelowiella_natans_JGI_V11_85038_13-344                                     20.94%    passed     57.61%
   5  Nostocaceae_WP_010995718.1_47-365                                             0.62%    passed     78.89%
   6  Arabidopsis_thaliana_OAP03147.1_92-431                                        3.44%    failed      2.42%
   7  Arabidopsis_thaliana_NP_001329795.1_153-499                                   0.00%    passed     71.54%
   8  Arabidopsis_thaliana_AAF37282.1_214-535                                       1.56%    passed     72.86%
   9  Arabidopsis_thaliana_NP_564652.2_218-539                                      1.56%    passed     62.89%
  10  Bacillus_subtilis_WP_087992279.1_31-348                                       0.94%    passed     35.79%
  11  Brucella_WP_004683389.1_26-343                                                0.94%    passed     82.53%
  12  Caldanaerobacter_subterraneus_subsp._pacificus_DSM_12653_KKC29792.1_27-344    0.94%    failed      0.27%
  13  Caulobacter_vibrioides_WP_010919427.1_45-363                                  0.94%    passed     74.84%
  14  Chlorella_variabilis_XP_005851775.1_154-550                                   1.56%    failed      0.00%
  15  Chlorella_variabilis_XP_005843741.1_131-313                                  48.44%    passed     70.25%
  16  Chlorella_variabilis_XP_005849048.1_248-455                                  41.56%    passed      7.13%
  17  Cyanidioschyzon_merolae_strain_10D_XP_005538788.1_116-571                     1.25%    passed     75.51%
  18  Cyanidioschyzon_merolae_strain_10D_XP_005539556.1_250-609                     0.00%    passed     72.17%
  19  Cyanidioschyzon_merolae_strain_10D_XP_005536559.1_108-431                     7.19%    passed     47.21%
  20  Cyanidioschyzon_merolae_strain_10D_XP_005537243.1_251-768                     2.50%    failed      4.11%
  21  Chlamydomonas_reinhardtii_XP_001697429.1_200-524                              3.75%    passed     78.54%
  22  Chlamydomonas_reinhardtii_XP_001689858.1_86-262                              50.31%    passed     10.74%
  23  Chlamydomonas_reinhardtii_PNW86049.1_284-748                                  3.12%    failed      0.02%
  24  Coccomyxa_subellipsoidea_C-169_XP_005643557.1_46-391                          0.00%    passed     97.19%
  25  Coccomyxa_subellipsoidea_C-169_XP_005643555.1_172-488                         7.50%    passed     48.88%
  26  Dictyoglomus_thermophilum_WP_012547884.1_27-344                               0.94%    failed      0.06%
  27  Escherichia_coli_AJF45176.1_26-343                                            0.94%    passed     78.04%
  28  Enterococcus_faecalis_WP_104859299.1_31-348                                   0.94%    passed     17.88%
  29  Gloeobacter_violaceus_WP_011142742.1_63-380                                   0.94%    passed     13.83%
  30  Klebsormidium_nitens_GAQ91082.1_238-579                                       2.81%    failed      0.01%
  31  Klebsormidium_nitens_GAQ87841.1_146-496                                       0.31%    passed     52.40%
  32  Marinithermus_hydrothermalis_WP_013704776.1_33-371                            0.00%    passed     34.16%
  33  Micromonas_pusilla_CCMP1545_XP_003059515.1_12-360                             4.69%    passed     83.24%
  34  Micromonas_pusilla_CCMP1545_XP_003060243.1_336-678                            3.44%    failed      0.00%
  35  Meiothermus_silvanus_WP_013156925.1_34-379                                    0.00%    passed     16.88%
  36  Mesorhizobium_WP_010915098.1_26-343                                           0.94%    passed     92.99%
  37  Micromonas_commoda_XP_002505076.1_154-477                                     2.19%    failed      4.07%
  38  Neisseria_meningitidis_WP_101294840.1_36-353                                  0.94%    passed     43.05%
  39  Oceanithermus_profundus_WP_013457017.1_33-372                                 0.00%    passed     79.35%
  40  Ostreococcus_lucimarinus_CCE9901_XP_001420831.1_98-554                        0.31%    passed     33.72%
  41  Ostreococcus_lucimarinus_CCE9901_XP_001416591.1_48-400                        3.44%    passed     54.18%
  42  Ostreococcus_lucimarinus_CCE9901_XP_001416051.1_39-361                        3.44%    passed     59.47%
  43  Ostreococcus_tauri_OUS43685.1_1-339                                          12.19%    passed     80.16%
  44  Ostreococcus_tauri_XP_003079611.1_81-489                                      0.00%    passed     72.48%
  45  Ostreococcus_tauri_CEG01219.1_157-479                                         3.44%    passed     97.59%
  46  Physcomitrella_patens_142688_e_gw1.195.2.1_112-462                            0.31%    passed     80.85%
  47  Physcomitrella_patens_142546_e_gw1.194.45.1_132-480                           0.00%    passed     38.92%
  48  Physcomitrella_patens_200569_estExt_gwp_gw1.C_4400001_119-438                 2.19%    passed     78.31%
  49  Physcomitrella_patens_176108_estExt_gwp_gw1.C_150229_51-372                   1.56%    passed     96.96%
  50  Physcomitrella_patens_146168_e_gw1.240.61.1_36-357                            1.56%    passed     65.57%
  51  Physcomitrella_patens_116207_e_gw1.15.321.1_23-365                           11.56%    passed     30.97%
  52  Physcomitrella_patens_146184_e_gw1.240.52.1_1-233                            27.50%    passed     38.65%
  53  Physcomitrella_patens_113771_e_gw1.7.243.1_89-430                             3.44%    passed     89.83%
  54  Physcomitrella_patens_140875_e_gw1.171.95.1_35-376                            3.44%    passed     98.15%
  55  Pseudomonas_aeruginosa_WP_096249453.1_26-343                                  0.94%    passed     13.14%
  56  Rhodobacter_capsulatus_WP_013069013.1_26-343                                  0.94%    passed     64.78%
  57  Rhizobiales_WP_003527294.1_26-344                                             0.62%    passed     86.16%
  58  Streptococcus_pneumoniae_WP_061632868.1_31-347                                1.25%    passed     30.12%
  59  Synechococcus_sp._WH_8102_WP_011129177.1_72-389                               0.94%    passed     26.02%
  60  Synechocystis_sp._PCC_6803_ALJ69438.1_33-351                                  0.62%    passed     72.33%
  61  Thermoanaerobacter_WP_013150236.1_25-342                                      0.94%    failed      0.12%
  62  Thermomicrobium_roseum_WP_081433447.1_51-377                                  0.94%    passed     14.80%
  63  Thermosynechococcus_vulcanus_NIES-2134_BAY51563.1_37-355                      0.62%    passed     60.44%
  64  Volvox_carteri_f._nagariensis_XP_002958643.1_198-523                          3.44%    passed     82.94%
  65  Volvox_carteri_f._nagariensis_XP_002950935.1_3-361                            5.00%    failed      1.62%
  66  Xylella_fastidiosa_WP_004089929.1_46-363                                      0.94%    passed     94.42%
  67  Asterionella_formosa_AFBG1_04832-RA_237-582                                   0.94%    passed     81.81%
  68  Asterionelle_formosa_AFBG1_05489-RA_100-491                                  10.00%    passed     60.64%
  69  Asterionella_formosa_AFBG1_08512-RA_107-553                                   8.12%    passed     52.04%
  70  Cyclotella_cryptica_g11894.t1_220-520                                        13.75%    passed     48.34%
  71  Cyclotella_cryptica_g2078.t1_241-644                                          7.50%    passed      6.94%
  72  Cyclotella_cryptica_g23670.t1_292-633                                         0.94%    passed     55.00%
  73  Cyclotella_cryptica_g24705.t1_292-592                                        13.75%    passed     48.34%
  74  Cyclotella_cryptica_g5699.t1_115-622                                          5.94%    passed     42.42%
  75  Cyclotella_cryptica_g9445.t1_250-573                                          0.31%    passed     69.06%
  76  Fistulifera_solaris_GAX10747.1_111-484                                       10.62%    passed     61.73%
  77  Fistulifera_solaris_GAX12045.1_113-543                                        8.44%    passed     70.23%
  78  Fistulifera_solaris_GAX14878.1_138-494                                        0.31%    passed     29.04%
  79  Fistulifera_solaris_GAX18927.1_114-542                                        8.44%    passed     74.13%
  80  Fistulifera_solaris_GAX23555.1_110-483                                       10.62%    passed     55.98%
  81  Fragilariopsis_cylindrus_CCMP1102_OEU10076.1_34-376                           0.94%    passed     76.36%
  82  Fragilariopsis_cylindrus_CCMP1102_OEU20746.1_1-292                           29.38%    passed     24.46%
  83  Fragilariopsis_cylindrus_CCMP1102_OEU21949.1_1-283                           28.12%    passed      9.41%
  84  Pseudo-nitzschia_multiseries_178926_1-258                                    34.69%    passed     16.51%
  85  Pseudo-nitzschia_multiseries_193757_3-276                                    31.87%    passed     13.10%
  86  Pseudo-nitzschia_multiseries_195742_34-376                                    0.94%    passed     83.61%
  87  Pseudo-Nizschia_multistriata_0019220.1_1223-1795                              3.75%    failed      3.02%
  88  Pseudo-Nizschia_multistriata_0030810.1_244-586                                0.94%    passed     95.23%
  89  Pseudo-Nizschia_multistriata_0074170.1_184-609                                7.50%    passed     13.59%
  90  Synedra_acus_11925_1-375                                                     12.81%    passed     20.85%
  91  Synedra_acus_6453_130-448                                                     0.94%    passed     57.99%
  92  Synedra_acus_6972_124-458                                                     1.56%    passed     67.68%
  93  Synedra_acus_7671_166-610                                                    10.31%    passed      9.09%
  94  Synedra_acus_872_26-310                                                      11.56%    passed     96.08%
  95  Thalassiosira_oceanica_EJK45244.1_118-512                                    17.50%    passed     65.58%
  96  Thalassiosira_oceanica_EJK46819.1_283-627                                     0.94%    passed     44.85%
  97  Thalassiosira_oceanica_EJK49442.1_14-467                                      6.56%    failed      0.87%
  98  Thalassiosira_oceanica_EJK63859.1_259-553                                     9.06%    passed     90.84%
  99  Thalassiosira_pseudonana_CCMP1335_XP_002289042.1_27-369                       0.94%    passed     53.73%
 100  Thalassiosira_pseudonana_CCMP1335_XP_002293072.1_15-277                      33.12%    passed     32.17%
 101  Thalassiosira_pseudonana_CCMP1335_XP_002294153.1_5-329                        0.00%    passed     88.65%
 102  Thalassiosira_pseudonana_CCMP1335_XP_002297567.1_57-381                       0.00%    passed     87.08%
 103  Phaeodactylum_tricornutum_7629_mature_63-435                                 10.94%    passed     20.00%
 104  Phaeodactylum_tricornutum_33947_mature_68-500                                 9.38%    passed     39.98%
 105  Phaeodactylum_tricornutum_11099_mature_129-476                                0.94%    passed     37.79%
 106  Aureococcus_anophagefferens_XP_009034630.1_26-363                             0.94%    passed     33.28%
 107  Aureococcus_anophagefferens_XP_009036518.1_1-381                             12.19%    failed      2.84%
 108  Aureococcus_anophagefferens_XP_009039283.1_9-345                              1.88%    passed     52.67%
 109  Aureococcus_anophagefferens_XP_009042664.1_26-213                            43.75%    passed     14.66%
 110  Chondrus_crispus_XP_005715321.1_1-394                                        11.56%    passed     86.32%
 111  Chrysochromulina_sp._CCMP291_KOO21806.1_2-241                                32.50%    passed     55.09%
 112  Chrysochromulina_sp._CCMP291_KOO27310.1_13-392                                3.44%    failed      3.99%
 113  Chrysochromulina_sp._CCMP291_KOO29868.1_269-619                               1.25%    passed     79.46%
 114  Chrysochromulina_sp._CCMP291_KOO31885.1_1-323                                12.19%    passed     58.13%
 115  Chrysochromulina_sp._CCMP291_KOO35032.1_235-473                              30.63%    failed      2.15%
 116  Chrysochromulina_sp._CCMP291_KOO35751.1_59-242                               45.94%    passed     22.61%
 117  Ectocarpus_siliculosus_CBJ27227.1_253-833                                     5.62%    passed     54.17%
 118  Ectocarpus_siliculosus_CBJ31981.1_163-615                                     3.75%    passed     21.33%
 119  Ectocarpus_siliculosus_CBN78357.1_204-569                                     0.62%    passed     22.65%
 120  Emiliania_huxleyi_CCMP1516_XP_005759301.1_104-526                             6.56%    failed      0.18%
 121  Emiliania_huxleyi_CCMP1516_XP_005763353.1_67-500                             14.69%    passed      5.63%
 122  Emiliania_huxleyi_CCMP1516_XP_005769172.1_107-486                            26.56%    failed      1.35%
 123  Emiliania_huxleyi_CCMP1516_XP_005769365.1_60-250                             42.19%    passed      8.00%
 124  Emiliania_huxleyi_CCMP1516_XP_005777229.1_138-452                             6.56%    passed     97.85%
 125  Emiliania_huxleyi_CCMP1516_XP_005779118.1_1-222                              40.62%    failed      0.00%
 126  Emiliania_huxleyi_CCMP1516_XP_005783324.1_38-223                             54.06%    failed      0.00%
 127  Emiliania_huxleyi_CCMP1516_XP_005785512.1_137-627                             8.75%    passed     92.47%
 128  Galdieria_sulphuraria_XP_005705135.1_157-573                                  3.44%    passed     38.24%
 129  Galdieria_sulphuraria_XP_005705328.1_109-462                                  0.94%    passed     51.47%
 130  Galdieria_sulphuraria_XP_005706615.1_95-453                                   5.00%    failed      0.87%
 131  Galdieria_sulphuraria_XP_005707095.1_154-585                                  0.94%    passed     14.21%
 132  Guillardia_theta_CCMP2712_XP_005830237.1_5-324                                0.62%    passed     86.14%
 133  Guillardia_theta_CCMP2712_XP_005834725.1_6-301                               15.00%    passed     40.77%
 134  Nannochloropsis_gaditana_EWM27646.1_199-550                                   0.62%    passed     99.23%
 135  Nannochloropsis_gaditana_EWM27974.1_152-581                                   6.25%    passed     20.16%
 136  Nannochloropsis_gaditana_EWM28606.1_242-782                                   0.94%    passed     37.26%
 137  Nannochloropsis_gaditana_EWM29759.1_187-617                                   1.88%    passed     35.17%
 138  Paulinella_chromatophora_YP_002048999.1_54-371                                0.94%    failed      0.01%
 139  Paulinella_micropora_APP88130.1_42-359                                        0.94%    failed      0.78%
 140  Porphyra_umbilicalis_OSX69462.1_148-560                                       0.31%    passed     27.14%
 141  Symbiodinium_microadriaticum_OLP90598.1_316-659                               9.06%    passed     28.56%
 142  Symbiodinium_microadriaticum_OLP90600.1_192-687                              10.31%    passed     28.49%
 143  Symbiodinium_microadriaticum_OLP91394.1_123-497                               0.62%    passed     89.67%
 144  Symbiodinium_microadriaticum_OLP95483.1_40-438                                9.38%    failed      0.74%
 145  Vitrella_brassicaformis_CCMP3155_CEL95797.1_343-863                           1.88%    passed     50.10%
 146  Capsicum_annum_XP_016565796.1_149-494                                         0.00%    passed     57.19%
 147  Capsicum_annum_XP_016565797.1_149-494                                         0.00%    passed     57.19%
 148  Capsicum_annum_NP_001311747.1_222-543                                         1.56%    passed     87.67%
 149  Capsicum_annum_XP_016564159.1_17-451                                          0.00%    passed     93.40%
 150  Capsicum_annum_XP_016564157.1_130-564                                         0.00%    passed     93.40%
 151  Capsicum_annum_XP_016564158.1_35-469                                          0.00%    passed     93.40%
 152  Capsicum_annum_XP_016551642.1_89-428                                          3.44%    passed     26.17%
 153  Cucumis_melo_MELO3C025801.2.1_242-563                                         1.56%    passed     95.19%
 154  Cucumis_melo_MELO3C024870.2.1_146-579                                         0.00%    passed     96.88%
 155  Cucumis_melo_MELO3C006759.2.1_184-520                                         3.44%    passed     14.81%
 156  Cucumis_melo_MELO3C024351.2.1_232-553                                         1.56%    passed     90.55%
 157  Cucumis_melo_MELO3C017941.2.1_153-499                                         0.00%    passed     70.05%
 158  Medicago_truncatula_Medtr4g123930_95-434                                      3.44%    passed     28.25%
 159  Medicago_truncatula_Medtr5g007870_132-565                                     0.00%    passed     93.24%
 160  Medicago_truncatula_Medtr7g108940_151-497                                     0.00%    passed     62.77%
 161  Medicago_truncatula_Medtr8g020880_226-547                                     1.56%    passed     77.05%
 162  Hordeum_vulgare_HORVU5Hr1G061710_172-493                                      1.56%    passed     49.69%
 163  Hordeum_vulgare_HORVU6Hr1G067890_115-550                                      0.00%    passed     94.80%
 164  Hordeum_vulgare_HORVU4Hr1G047070_301-649                                      0.00%    passed     66.47%
 165  Hordeum_vulgare_HORVU2Hr1G031740_1-285                                       13.12%    passed     99.17%
 166  Populus_trichocarpa_Potri.001G168200_236-556                                  1.88%    passed     88.65%
 167  Populus_trichocarpa_Potri.003G066000_238-558                                  1.88%    passed     91.49%
 168  Populus_trichocarpa_Potri.010G002400_89-424                                   3.44%    passed     38.48%
 169  Populus_trichocarpa_Potri.013G089000_9-436                                    0.00%    passed     99.75%
 170  Populus_trichocarpa_Potri.014G126700_154-500                                  0.00%    passed     81.88%
 171  Ricinus_communis_29706.m001275_120-429                                        5.31%    passed     93.86%
 172  Ricinus_communis_29889.m003399_35-374                                         3.44%    passed     40.63%
 173  Ricinus_communis_29986.m001651_156-502                                        0.00%    passed     72.52%
 174  Ricinus_communis_30073.m002237_135-509                                        3.75%    passed     99.75%
 175  Sorghum_bicolor_Sobic.001G378100.2_1-243                                     29.69%    passed     60.99%
 176  Sorghum_bicolor_Sobic.002G217400.1_217-538                                    1.56%    passed     79.48%
 177  Sorghum_bicolor_Sobic.002G372300.2_107-428                                    1.56%    passed     97.42%
 178  Sorghum_bicolor_Sobic.004G271600.1_145-580                                    0.00%    passed     74.41%
 179  Sorghum_bicolor_Sobic.007G150100.1_226-547                                    1.56%    passed     69.56%
 180  Sorghum_bicolor_Sobic.009G054900.1_101-436                                    3.44%    passed     93.91%
 181  Vitis_vinifera_GSVIVG01016749001_36-357                                       1.56%    passed     91.49%
 182  Vitis_vinifera_GSVIVG01017689001_94-433                                       3.44%    passed     42.48%
 183  Vitis_vinifera_GSVIVG01024422001_127-561                                      0.00%    passed     94.03%
 184  Vitis_vinifera_GSVIVG01028045001_152-498                                      0.00%    passed     96.41%
 185  Zea_mays_GRMZM2G021074_222-543                                                1.56%    passed     44.47%
 186  Zea_mays_GRMZM2G086714_1-220                                                 31.25%    passed     65.49%
 187  Zea_mays_GRMZM2G106931_144-579                                                0.00%    passed     75.73%
 188  Zea_mays_GRMZM2G152040_92-427                                                 3.44%    passed     90.50%
 189  Zea_mays_GRMZM2G353147_1-243                                                 29.69%    passed     57.38%
 190  Zea_mays_GRMZM2G417072_139-460                                                1.56%    passed     98.95%
 191  Solanum_lyco_Solyc03g096900.2_139-573                                         0.00%    passed     96.58%
 192  Solanum_lyco_Solyc03g123370.2_224-545                                         1.56%    passed     92.86%
 193  Solanum_lyco_Solyc09g075390.2_146-491                                         0.00%    passed     60.60%
 194  Solanum_lyco_Solyc09g098580.2_148-493                                         0.00%    passed     39.88%
 195  Solanum_lyco_Solyc12g098920.1_96-435                                          3.44%    passed     34.63%
 196  Oryza_sativa_LOC_Os02g47120_143-570                                           3.44%    passed     69.37%
 197  Oryza_sativa_LOC_Os03g22160_165-511                                           0.00%    passed     72.59%
 198  Oryza_sativa_LOC_Os05g06890_103-438                                           3.44%    passed     56.74%
 199  Oryza_sativa_LOC_Os05g06920_71-403                                            4.38%    failed      2.86%
 200  Oryza_sativa_LOC_Os05g06940_79-424                                            3.44%    passed      7.97%
 201  Oryza_sativa_LOC_Os07g42160_113-434                                           1.56%    passed     97.15%
 202  Oryza_sativa_LOC_Os08g35620_224-545                                           1.56%    passed     91.86%
 203  Oryza_sativa_LOC_Os09g27050_214-535                                           1.56%    passed     55.55%
 204  Smoellendorffii_100367_21-342                                                 1.56%    passed     86.99%
 205  Smoellendorffii_52204_1-316                                                  29.69%    passed     92.87%
 206  Smoellendorffii_83164_157-495                                                 3.44%    passed     65.83%
 207  Smoellendorffii_89270_21-361                                                  1.88%    passed     47.34%
 208  Mpolymorpha_Mapoly0002s0095.1_329-673                                         3.12%    passed     95.36%
 209  Mpolymorpha_Mapoly0035s0150.1_251-692                                         0.62%    passed     45.63%
 210  Mpolymorpha_Mapoly0053s0013.1.p_307-628                                       1.56%    passed     98.70%
 211  Mpolymorpha_Mapoly0053s0023.1.p_145-491                                       0.00%    passed     79.61%
 212  Escherichia_coli_WP_000226815.1_38-359                                        2.50%    passed     94.90%
 213  Pseudomonas_PAO1_SpoT_PA5338_26-343                                           0.94%    passed     13.14%
 214  Pseudomonas_aeruginosa_PAO1_RelA_PA0934_47-370                                2.19%    passed     93.53%
 215  Salmonella_26-343                                                             0.94%    passed     73.87%
 216  Salmonella_38-359                                                             2.50%    passed     92.40%
 217  Bnatans_80753_308-908                                                         0.62%    passed     41.75%
WARNING: 2 sequences contain more than 50% gaps/ambiguity
****  TOTAL                                                                         6.47%  25 sequences failed composition chi2 test (p-value<5%; df=19)
NOTE: Pseudomonas_PAO1_SpoT_PA5338_26-343 is identical to Pseudomonas_aeruginosa_WP_096249453.1_26-343 but kept for subsequent analysis
NOTE: Cyclotella_cryptica_g24705.t1_292-592 is identical to Cyclotella_cryptica_g11894.t1_220-520 but kept for subsequent analysis
NOTE: Capsicum_annum_XP_016565797.1_149-494 is identical to Capsicum_annum_XP_016565796.1_149-494 but kept for subsequent analysis
NOTE: Capsicum_annum_XP_016564157.1_130-564 is identical to Capsicum_annum_XP_016564159.1_17-451 but kept for subsequent analysis
NOTE: 1 identical sequences (see below) will be ignored for subsequent analysis
NOTE: Capsicum_annum_XP_016564158.1_35-469 (identical to Capsicum_annum_XP_016564159.1_17-451) is ignored but added at the end

For your convenience alignment with unique sequences printed to RSH_hd_syn_all_final_aligned_26-343ecoli-SpoT_cleaned30.fa.uniqueseq.phy


Create initial parsimony tree by phylogenetic likelihood library (PLL)... 0.152 seconds
NOTE: ModelFinder requires 114 MB RAM!
ModelFinder will test 462 protein models (sample size: 320) ...
 No. Model         -LnL         df  AIC          AICc         BIC
  1  Dayhoff       73208.713    429 147275.426   516215.426   148892.035
  2  Dayhoff+G4    70057.740    430 140975.480   511635.480   142595.858
  3  Dayhoff+R2    70777.395    431 142416.791   514800.791   144040.937
  4  Dayhoff+R3    70264.014    433 141394.029   517238.029   143025.712
  5  Dayhoff+R4    70013.417    435 140896.834   520216.834   142536.053
  6  Dayhoff+R5    69932.755    437 140739.509   523551.509   142386.265
  7  Dayhoff+R6    69910.376    439 140698.753   527018.753   142353.046
  8  Dayhoff+R7    69888.184    441 140658.368   530502.368   142320.198
  9  Dayhoff+R8    69886.936    443 140659.873   534043.873   142329.239
 12  Dayhoff+F     72733.277    448 146362.554   548666.554   148050.762
 13  Dayhoff+F+G4  69559.956    449 140017.912   544117.912   141709.889
 14  Dayhoff+F+R2  70263.405    450 141426.810   547326.810   143122.555
 15  Dayhoff+F+R3  69769.962    452 140443.924   549955.924   142147.206
 16  Dayhoff+F+R4  69518.880    454 139945.761   553085.761   141656.579
 17  Dayhoff+F+R5  69444.805    456 139801.610   556585.610   141519.964
 18  Dayhoff+F+R6  69403.036    458 139722.072   560166.072   141447.963
 19  Dayhoff+F+R7  69391.461    460 139702.921   563822.921   141436.349
 20  Dayhoff+F+R8  69386.756    462 139697.512   567509.512   141438.476
 23  mtMAM         82327.782    429 165513.563   534453.563   167130.173
 24  mtMAM+G4      75057.299    430 150974.598   521634.598   152594.976
 25  mtMAM+R2      77054.873    431 154971.745   527355.745   156595.891
 26  mtMAM+R3      75486.616    433 151839.232   527683.232   153470.915
 27  mtMAM+R4      75086.059    435 151042.118   530362.118   152681.338
 28  mtMAM+R5      74971.325    437 150816.650   533628.650   152463.406
 29  mtMAM+R6      74896.157    439 150670.314   536990.314   152324.607
 30  mtMAM+R7      74815.781    441 150513.563   540357.563   152175.392
 31  mtMAM+R8      74804.664    443 150495.327   543879.327   152164.694
 32  mtMAM+R9      74743.214    445 150376.428   547316.428   152053.331
 33  mtMAM+R10     74728.626    447 150351.252   550863.252   152035.691
 34  mtMAM+F       77371.780    448 155639.560   557943.560   157327.768
 35  mtMAM+F+G4    71886.047    449 144670.094   548770.094   146362.070
 36  mtMAM+F+R2    73243.864    450 147387.728   553287.728   149083.473
 37  mtMAM+F+R3    72215.756    452 145335.511   554847.511   147038.792
 38  mtMAM+F+R4    71914.007    454 144736.013   557876.013   146446.831
 39  mtMAM+F+R5    71806.806    456 144525.612   561309.612   146243.967
 40  mtMAM+F+R6    71717.067    458 144350.133   564794.133   146076.024
 41  mtMAM+F+R7    71652.238    460 144224.475   568344.475   145957.903
 42  mtMAM+F+R8    71639.471    462 144202.941   572014.941   145943.905
 43  mtMAM+F+R9    71578.390    464 144084.780   575604.780   145833.281
 44  mtMAM+F+R10   71565.711    466 144063.422   579307.422   145819.460
 45  JTT           72432.496    429 145722.992   514662.992   147339.602
 46  JTT+G4        69165.429    430 139190.859   509850.859   140811.237
 47  JTT+R2        69901.192    431 140664.385   513048.385   142288.531
 48  JTT+R3        69362.278    433 139590.557   515434.557   141222.240
 49  JTT+R4        69138.423    435 139146.846   518466.846   140786.065
 50  JTT+R5        69060.132    437 138994.264   521806.264   140641.020
 51  JTT+R6        69019.437    439 138916.873   525236.873   140571.166
 52  JTT+R7        69004.935    441 138891.869   528735.869   140553.699
 53  JTT+R8        69002.858    443 138891.717   532275.717   140561.083
 56  JTT+F         72202.718    448 145301.435   547605.435   146989.643
 57  JTT+F+G4      68940.735    449 138779.469   542879.469   140471.445
 58  JTT+F+R2      69665.899    450 140231.798   546131.798   141927.543
 59  JTT+F+R3      69149.719    452 139203.438   548715.438   140906.720
 60  JTT+F+R4      68913.070    454 138734.140   551874.140   140444.958
 61  JTT+F+R5      68841.413    456 138594.826   555378.826   140313.180
 62  JTT+F+R6      68792.886    458 138501.772   558945.772   140227.663
 63  JTT+F+R7      68776.724    460 138473.448   562593.448   140206.876
 64  JTT+F+R8      68774.915    462 138473.830   566285.830   140214.795
 67  WAG           71688.009    429 144234.018   513174.018   145850.628
 68  WAG+G4        68839.341    430 138538.682   509198.682   140159.060
 69  WAG+R2        69525.047    431 139912.095   512296.095   141536.241
 70  WAG+R3        69020.435    433 138906.870   514750.870   140538.553
 71  WAG+R4        68786.977    435 138443.954   517763.954   140083.174
 72  WAG+R5        68734.327    437 138342.653   521154.653   139989.409
 73  WAG+R6        68719.115    439 138316.231   524636.231   139970.524
 74  WAG+R7        68711.307    441 138304.614   528148.614   139966.444
 75  WAG+R8        68710.239    443 138306.479   531690.479   139975.845
 78  WAG+F         71586.662    448 144069.324   546373.324   145757.531
 79  WAG+F+G4      68695.386    449 138288.772   542388.772   139980.749
 80  WAG+F+R2      69379.439    450 139658.879   545558.879   141354.623
 81  WAG+F+R3      68880.570    452 138665.140   548177.140   140368.421
 82  WAG+F+R4      68649.047    454 138206.093   551346.093   139916.911
 83  WAG+F+R5      68583.950    456 138079.900   554863.900   139798.254
 84  WAG+F+R6      68566.006    458 138048.012   558492.012   139773.903
 85  WAG+F+R7      68556.096    460 138032.193   562152.193   139765.620
 86  WAG+F+R8      68555.054    462 138034.108   565846.108   139775.072
 89  cpREV         72338.216    429 145534.431   514474.431   147151.041
 90  cpREV+G4      69298.032    430 139456.064   510116.064   141076.442
 91  cpREV+R2      70040.746    431 140943.491   513327.491   142567.638
 92  cpREV+R3      69513.325    433 139892.649   515736.649   141524.332
 93  cpREV+R4      69249.909    435 139369.817   518689.817   141009.037
 94  cpREV+R5      69198.265    437 139270.531   522082.531   140917.287
 95  cpREV+R6      69177.247    439 139232.494   525552.494   140886.787
 96  cpREV+R7      69164.277    441 139210.554   529054.554   140872.383
 97  cpREV+R8      69161.689    443 139209.379   532593.379   140878.745
100  cpREV+F       71993.285    448 144882.570   547186.570   146570.778
101  cpREV+F+G4    68950.339    449 138798.677   542898.677   140490.653
102  cpREV+F+R2    69716.619    450 140333.238   546233.238   142028.983
103  cpREV+F+R3    69157.312    452 139218.623   548730.623   140921.904
104  cpREV+F+R4    68898.311    454 138704.623   551844.623   140415.440
105  cpREV+F+R5    68845.439    456 138602.878   555386.878   140321.232
106  cpREV+F+R6    68823.166    458 138562.332   559006.332   140288.223
107  cpREV+F+R7    68813.209    460 138546.418   562666.418   140279.846
108  cpREV+F+R8    68811.232    462 138546.463   566358.463   140287.427
111  mtREV         78303.536    429 157465.072   526405.072   159081.682
112  mtREV+G4      73347.659    430 147555.318   518215.318   149175.696
113  mtREV+R2      74281.041    431 149424.083   521808.083   151048.229
114  mtREV+R3      73580.108    433 148026.217   523870.217   149657.900
115  mtREV+R4      73359.726    435 147589.452   526909.452   149228.672
116  mtREV+R5      73248.086    437 147370.171   530182.171   149016.928
117  mtREV+R6      73205.085    439 147288.171   533608.171   148942.464
118  mtREV+R7      73161.543    441 147205.086   537049.086   148866.916
119  mtREV+R8      73151.155    443 147188.310   540572.310   148857.676
120  mtREV+R9      73082.213    445 147054.426   543994.426   148731.329
121  mtREV+R10     73069.684    447 147033.369   547545.369   148717.808
122  mtREV+F       74075.182    448 149046.363   551350.363   150734.571
123  mtREV+F+G4    70073.393    449 141044.787   545144.787   142736.763
124  mtREV+F+R2    70957.150    450 142814.300   548714.300   144510.044
125  mtREV+F+R3    70382.133    452 141668.266   551180.266   143371.547
126  mtREV+F+R4    70096.285    454 141100.569   554240.569   142811.387
127  mtREV+F+R5    69989.458    456 140890.916   557674.916   142609.270
128  mtREV+F+R6    69955.671    458 140827.342   561271.342   142553.233
129  mtREV+F+R7    69920.800    460 140761.600   564881.600   142495.028
130  mtREV+F+R8    69912.469    462 140748.939   568560.939   142489.903
131  mtREV+F+R9    69860.061    464 140648.122   572168.122   142396.623
132  mtREV+F+R10   69854.543    466 140641.086   575885.086   142397.123
133  rtREV         72719.885    429 146297.771   515237.771   147914.381
134  rtREV+G4      69491.783    430 139843.565   510503.565   141463.943
135  rtREV+R2      70205.858    431 141273.717   513657.717   142897.863
136  rtREV+R3      69720.382    433 140306.764   516150.764   141938.447
137  rtREV+R4      69469.349    435 139808.698   519128.698   141447.918
138  rtREV+R5      69396.958    437 139667.915   522479.915   141314.671
139  rtREV+R6      69363.842    439 139605.684   525925.684   141259.977
140  rtREV+R7      69343.439    441 139568.877   529412.877   141230.707
141  rtREV+R8      69340.200    443 139566.400   532950.400   141235.766
144  rtREV+F       72068.438    448 145032.877   547336.877   146721.085
145  rtREV+F+G4    68769.105    449 138436.210   542536.210   140128.186
146  rtREV+F+R2    69496.688    450 139893.376   545793.376   141589.120
147  rtREV+F+R3    68993.976    452 138891.951   548403.951   140595.232
148  rtREV+F+R4    68751.328    454 138410.656   551550.656   140121.474
149  rtREV+F+R5    68663.179    456 138238.357   555022.357   139956.712
150  rtREV+F+R6    68635.292    458 138186.585   558630.585   139912.476
151  rtREV+F+R7    68611.196    460 138142.392   562262.392   139875.820
152  rtREV+F+R8    68607.182    462 138138.364   565950.364   139879.328
155  mtART         81286.432    429 163430.864   532370.864   165047.474
156  mtART+G4      74495.808    430 149851.615   520511.615   151471.993
157  mtART+R2      76114.751    431 153091.502   525475.502   154715.648
158  mtART+R3      74957.532    433 150781.063   526625.063   152412.746
159  mtART+R4      74528.406    435 149926.812   529246.812   151566.031
160  mtART+R5      74404.689    437 149683.378   532495.378   151330.135
161  mtART+R6      74366.879    439 149611.758   535931.758   151266.051
162  mtART+R7      74318.399    441 149518.799   539362.799   151180.628
163  mtART+R8      74307.899    443 149501.798   542885.798   151171.164
164  mtART+R9      74180.250    445 149250.500   546190.500   150927.403
165  mtART+R10     74166.175    447 149226.350   549738.350   150910.790
166  mtART+F       76166.709    448 153229.419   555533.419   154917.627
167  mtART+F+G4    70994.175    449 142886.351   546986.351   144578.327
168  mtART+F+R2    72202.981    450 145305.963   551205.963   147001.707
169  mtART+F+R3    71376.648    452 143657.297   553169.297   145360.578
170  mtART+F+R4    71067.080    454 143042.160   556182.160   144752.977
171  mtART+F+R5    70967.512    456 142847.024   559631.024   144565.379
172  mtART+F+R6    70907.560    458 142731.120   563175.120   144457.011
173  mtART+F+R7    70848.108    460 142616.215   566736.215   144349.643
174  mtART+F+R8    70834.921    462 142593.843   570405.843   144334.807
175  mtART+F+R9    70720.926    464 142369.851   573889.851   144118.352
176  mtART+F+R10   70707.642    466 142347.285   577591.285   144103.322
177  mtZOA         77793.019    429 156444.038   525384.038   158060.648
178  mtZOA+G4      72082.216    430 145024.431   515684.431   146644.809
179  mtZOA+R2      73172.113    431 147206.226   519590.226   148830.373
180  mtZOA+R3      72402.018    433 145670.037   521514.037   147301.720
181  mtZOA+R4      72059.625    435 144989.250   524309.250   146628.469
182  mtZOA+R5      71983.579    437 144841.159   527653.159   146487.915
183  mtZOA+R6      71944.621    439 144767.241   531087.241   146421.534
184  mtZOA+R7      71907.751    441 144697.503   534541.503   146359.332
185  mtZOA+R8      71895.756    443 144677.512   538061.512   146346.879
186  mtZOA+R9      71811.079    445 144512.158   541452.158   146189.061
187  mtZOA+R10     71801.167    447 144496.334   545008.334   146180.774
188  mtZOA+F       74168.932    448 149233.864   551537.864   150922.071
189  mtZOA+F+G4    69788.673    449 140475.346   544575.346   142167.323
190  mtZOA+F+R2    70698.030    450 142296.060   548196.060   143991.805
191  mtZOA+F+R3    70080.509    452 141065.018   550577.018   142768.300
192  mtZOA+F+R4    69831.119    454 140570.237   553710.237   142281.055
193  mtZOA+F+R5    69721.572    456 140355.144   557139.144   142073.499
194  mtZOA+F+R6    69679.601    458 140275.202   560719.202   142001.093
195  mtZOA+F+R7    69639.697    460 140199.395   564319.395   141932.822
196  mtZOA+F+R8    69630.972    462 140185.945   567997.945   141926.909
197  mtZOA+F+R9    69543.737    464 140015.475   571535.475   141763.976
198  mtZOA+F+R10   69535.419    466 140002.838   575246.838   141758.876
199  VT            71860.287    429 144578.574   513518.574   146195.184
200  VT+G4         69007.374    430 138874.748   509534.748   140495.126
201  VT+R2         69662.583    431 140187.166   512571.166   141811.312
202  VT+R3         69172.894    433 139211.788   515055.788   140843.471
203  VT+R4         68958.366    435 138786.732   518106.732   140425.952
204  VT+R5         68903.262    437 138680.525   521492.525   140327.281
205  VT+R6         68891.017    439 138660.033   524980.033   140314.326
206  VT+R7         68878.559    441 138639.117   528483.117   140300.947
207  VT+R8         68876.717    443 138639.433   532023.433   140308.799
210  VT+F          71693.686    448 144283.371   546587.371   145971.579
211  VT+F+G4       68843.528    449 138585.056   542685.056   140277.032
212  VT+F+R2       69494.552    450 139889.103   545789.103   141584.848
213  VT+F+R3       69009.519    452 138923.038   548435.038   140626.319
214  VT+F+R4       68791.706    454 138491.412   551631.412   140202.230
215  VT+F+R5       68729.567    456 138371.133   555155.133   140089.488
216  VT+F+R6       68718.287    458 138352.574   558796.574   140078.465
217  VT+F+R7       68708.099    460 138336.198   562456.198   140069.626
218  VT+F+R8       68706.234    462 138336.467   566148.467   140077.432
221  LG            71847.491    429 144552.982   513492.982   146169.591
222  LG+G4         68517.329    430 137894.659   508554.659   139515.037
223  LG+R2         69243.284    431 139348.568   511732.568   140972.715
224  LG+R3         68727.044    433 138320.088   514164.088   139951.771
225  LG+R4         68481.896    435 137833.792   517153.792   139473.011
226  LG+R5         68406.007    437 137686.014   520498.014   139332.770
227  LG+R6         68390.900    439 137659.799   523979.799   139314.092
228  LG+R7         68372.585    441 137627.169   527471.169   139288.999
229  LG+R8         68369.009    443 137624.017   531008.017   139293.384
232  LG+F          71713.325    448 144322.650   546626.650   146010.858
233  LG+F+G4       68397.200    449 137692.399   541792.399   139384.376
234  LG+F+R2       69117.953    450 139135.905   545035.905   140831.649
235  LG+F+R3       68605.964    452 138115.928   547627.928   139819.209
236  LG+F+R4       68359.598    454 137627.196   550767.196   139338.014
237  LG+F+R5       68278.388    456 137468.775   554252.775   139187.130
238  LG+F+R6       68266.563    458 137449.126   557893.126   139175.017
239  LG+F+R7       68248.162    460 137416.324   561536.324   139149.752
240  LG+F+R8       68244.703    462 137413.405   565225.405   139154.369
243  DCMut         73211.711    429 147281.422   516221.422   148898.032
244  DCMut+G4      70063.828    430 140987.655   511647.655   142608.033
245  DCMut+R2      70782.134    431 142426.268   514810.268   144050.414
246  DCMut+R3      70260.149    433 141386.299   517230.299   143017.982
247  DCMut+R4      70014.617    435 140899.235   520219.235   142538.455
248  DCMut+R5      69946.004    437 140766.008   523578.008   142412.764
249  DCMut+R6      69941.378    439 140760.756   527080.756   142415.049
254  DCMut+F       72733.807    448 146363.613   548667.613   148051.821
255  DCMut+F+G4    69564.201    449 140026.402   544126.402   141718.378
256  DCMut+F+R2    70266.216    450 141432.431   547332.431   143128.176
257  DCMut+F+R3    69770.318    452 140444.635   549956.635   142147.916
258  DCMut+F+R4    69520.085    454 139948.169   553088.169   141658.987
259  DCMut+F+R5    69456.670    456 139825.340   556609.340   141543.695
260  DCMut+F+R6    69440.485    458 139796.970   560240.970   141522.861
261  DCMut+F+R7    69425.281    460 139770.561   563890.561   141503.989
262  DCMut+F+R8    69422.403    462 139768.806   567580.806   141509.770
265  PMB           72139.638    429 145137.275   514077.275   146753.885
266  PMB+G4        69370.329    430 139600.657   510260.657   141221.035
267  PMB+R2        69987.313    431 140836.626   513220.626   142460.772
268  PMB+R3        69537.314    433 139940.627   515784.627   141572.310
269  PMB+R4        69333.155    435 139536.310   518856.310   141175.529
270  PMB+R5        69262.732    437 139399.463   522211.463   141046.220
271  PMB+R6        69250.498    439 139378.996   525698.996   141033.289
272  PMB+R7        69243.804    441 139369.608   529213.608   141031.438
273  PMB+R8        69242.919    443 139371.839   532755.839   141041.205
276  PMB+F         72078.470    448 145052.940   547356.940   146741.148
277  PMB+F+G4      69305.497    449 139508.995   543608.995   141200.971
278  PMB+F+R2      69942.594    450 140785.189   546685.189   142480.933
279  PMB+F+R3      69472.059    452 139848.118   549360.118   141551.399
280  PMB+F+R4      69270.785    454 139449.571   552589.571   141160.388
281  PMB+F+R5      69198.662    456 139309.323   556093.323   141027.678
282  PMB+F+R6      69185.271    458 139286.542   559730.542   141012.433
283  PMB+F+R7      69177.776    460 139275.552   563395.552   141008.980
284  PMB+F+R8      69176.769    462 139277.538   567089.538   141018.502
287  HIVb          74878.746    429 150615.492   519555.492   152232.101
288  HIVb+G4       70885.693    430 142631.386   513291.386   144251.764
289  HIVb+R2       71802.780    431 144467.560   516851.560   146091.706
290  HIVb+R3       71156.967    433 143179.935   519023.935   144811.618
291  HIVb+R4       70873.322    435 142616.644   521936.644   144255.864
292  HIVb+R5       70778.118    437 142430.235   525242.235   144076.992
293  HIVb+R6       70745.835    439 142369.670   528689.670   144023.962
294  HIVb+R7       70733.079    441 142348.159   532192.159   144009.988
295  HIVb+R8       70730.474    443 142346.947   535730.947   144016.314
298  HIVb+F        74483.930    448 149863.860   552167.860   151552.067
299  HIVb+F+G4     70443.106    449 141784.212   545884.212   143476.188
300  HIVb+F+R2     71373.583    450 143647.167   549547.167   145342.911
301  HIVb+F+R3     70729.659    452 142363.318   551875.318   144066.599
302  HIVb+F+R4     70436.372    454 141780.744   554920.744   143491.562
303  HIVb+F+R5     70341.533    456 141595.066   558379.066   143313.420
304  HIVb+F+R6     70312.455    458 141540.909   561984.909   143266.800
305  HIVb+F+R7     70296.856    460 141513.711   565633.711   143247.139
306  HIVb+F+R8     70294.224    462 141512.449   569324.449   143253.413
309  HIVw          78379.782    429 157617.564   526557.564   159234.173
310  HIVw+G4       74429.288    430 149718.576   520378.576   151338.954
311  HIVw+R2       75332.742    431 151527.485   523911.485   153151.631
312  HIVw+R3       74667.855    433 150201.709   526045.709   151833.392
313  HIVw+R4       74427.764    435 149725.527   529045.527   151364.747
314  HIVw+R5       74318.305    437 149510.611   532322.611   151157.367
315  HIVw+R6       74292.921    439 149463.842   535783.842   151118.135
316  HIVw+R7       74280.789    441 149443.579   539287.579   151105.409
317  HIVw+R8       74277.867    443 149441.734   542825.734   151111.100
320  HIVw+F        76552.127    448 154000.254   556304.254   155688.462
321  HIVw+F+G4     72560.013    449 146018.026   550118.026   147710.002
322  HIVw+F+R2     73454.705    450 147809.411   553709.411   149505.155
323  HIVw+F+R3     72815.006    452 146534.012   556046.012   148237.293
324  HIVw+F+R4     72540.670    454 145989.340   559129.340   147700.157
325  HIVw+F+R5     72439.985    456 145791.971   562575.971   147510.325
326  HIVw+F+R6     72415.792    458 145747.584   566191.584   147473.475
327  HIVw+F+R7     72403.716    460 145727.431   569847.431   147460.859
328  HIVw+F+R8     72400.748    462 145725.496   573537.496   147466.460
331  JTTDCMut      72423.345    429 145704.690   514644.690   147321.299
332  JTTDCMut+G4   69169.499    430 139198.998   509858.998   140819.376
333  JTTDCMut+R2   69906.865    431 140675.729   513059.729   142299.876
334  JTTDCMut+R3   69366.244    433 139598.488   515442.488   141230.171
335  JTTDCMut+R4   69144.394    435 139158.789   518478.789   140798.008
336  JTTDCMut+R5   69057.599    437 138989.198   521801.198   140635.954
337  JTTDCMut+R6   69040.375    439 138958.750   525278.750   140613.043
338  JTTDCMut+R7   69030.846    441 138943.693   528787.693   140605.522
339  JTTDCMut+R8   69028.792    443 138943.584   532327.584   140612.950
342  JTTDCMut+F    72192.989    448 145281.977   547585.977   146970.185
343  JTTDCMut+F+G4 68941.687    449 138781.374   542881.374   140473.350
344  JTTDCMut+F+R2 69670.173    450 140240.346   546140.346   141936.091
345  JTTDCMut+F+R3 69152.665    452 139209.331   548721.331   140912.612
346  JTTDCMut+F+R4 68913.589    454 138735.177   551875.177   140445.995
347  JTTDCMut+F+R5 68837.307    456 138586.613   555370.613   140304.967
348  JTTDCMut+F+R6 68813.403    458 138542.806   558986.806   140268.697
349  JTTDCMut+F+R7 68802.760    460 138525.521   562645.521   140258.948
350  JTTDCMut+F+R8 68800.708    462 138525.416   566337.416   140266.380
353  FLU           74585.112    429 150028.225   518968.225   151644.834
354  FLU+G4        70880.207    430 142620.414   513280.414   144240.792
355  FLU+R2        71690.448    431 144242.896   516626.896   145867.042
356  FLU+R3        71129.768    433 143125.536   518969.536   144757.219
357  FLU+R4        70857.123    435 142584.246   521904.246   144223.466
358  FLU+R5        70778.238    437 142430.477   525242.477   144077.233
359  FLU+R6        70754.953    439 142387.906   528707.906   144042.199
360  FLU+R7        70744.188    441 142370.375   532214.375   144032.205
361  FLU+R8        70741.924    443 142369.848   535753.848   144039.214
364  FLU+F         73949.052    448 148794.104   551098.104   150482.312
365  FLU+F+G4      70131.954    449 141161.908   545261.908   142853.884
366  FLU+F+R2      71003.050    450 142906.099   548806.099   144601.844
367  FLU+F+R3      70414.886    452 141733.771   551245.771   143437.052
368  FLU+F+R4      70121.023    454 141150.047   554290.047   142860.865
369  FLU+F+R5      70013.568    456 140939.135   557723.135   142657.489
370  FLU+F+R6      70001.360    458 140918.721   561362.721   142644.612
371  FLU+F+R7      69992.240    460 140904.481   565024.481   142637.909
372  FLU+F+R8      69989.842    462 140903.683   568715.683   142644.647
375  Blosum62      72072.810    429 145003.619   513943.619   146620.229
376  Blosum62+G4   69309.049    430 139478.097   510138.097   141098.475
377  Blosum62+R2   69932.173    431 140726.347   513110.347   142350.493
378  Blosum62+R3   69468.230    433 139802.460   515646.460   141434.143
379  Blosum62+R4   69263.505    435 139397.010   518717.010   141036.229
380  Blosum62+R5   69196.885    437 139267.770   522079.770   140914.526
381  Blosum62+R6   69183.031    439 139244.062   525564.062   140898.355
382  Blosum62+R7   69177.155    441 139236.310   529080.310   140898.139
383  Blosum62+R8   69176.353    443 139238.706   532622.706   140908.072
386  Blosum62+F    72049.446    448 144994.892   547298.892   146683.100
387  Blosum62+F+G4 69267.088    449 139432.176   543532.176   141124.152
388  Blosum62+F+R2 69915.851    450 140731.702   546631.702   142427.446
389  Blosum62+F+R3 69428.992    452 139761.984   549273.984   141465.265
390  Blosum62+F+R4 69221.771    454 139351.542   552491.542   141062.360
391  Blosum62+F+R5 69150.573    456 139213.146   555997.146   140931.501
392  Blosum62+F+R6 69136.831    458 139189.663   559633.663   140915.554
393  Blosum62+F+R7 69130.542    460 139181.083   563301.083   140914.511
394  Blosum62+F+R8 69129.626    462 139183.252   566995.252   140924.216
397  mtMet         78437.616    429 157733.231   526673.231   159349.841
398  mtMet+G4      73323.233    430 147506.467   518166.467   149126.845
399  mtMet+R2      74301.426    431 149464.851   521848.851   151088.997
400  mtMet+R3      73640.341    433 148146.682   523990.682   149778.365
401  mtMet+R4      73310.780    435 147491.559   526811.559   149130.779
402  mtMet+R5      73218.996    437 147311.992   530123.992   148958.748
403  mtMet+R6      73190.236    439 147258.473   533578.473   148912.766
404  mtMet+R7      73182.919    441 147247.837   537091.837   148909.667
405  mtMet+R8      73181.939    443 147249.879   540633.879   148919.245
408  mtMet+F       73977.983    448 148851.967   551155.967   150540.174
409  mtMet+F+G4    69865.933    449 140629.865   544729.865   142321.842
410  mtMet+F+R2    70732.815    450 142365.630   548265.630   144061.375
411  mtMet+F+R3    70156.566    452 141217.132   550729.132   142920.413
412  mtMet+F+R4    69876.280    454 140660.560   553800.560   142371.377
413  mtMet+F+R5    69766.108    456 140444.215   557228.215   142162.569
414  mtMet+F+R6    69741.044    458 140398.088   560842.088   142123.979
415  mtMet+F+R7    69734.599    460 140389.198   564509.198   142122.625
416  mtMet+F+R8    69733.713    462 140391.427   568203.427   142132.391
419  mtVer         79560.520    429 159979.039   528919.039   161595.649
420  mtVer+G4      73892.818    430 148645.636   519305.636   150266.014
421  mtVer+R2      75010.610    431 150883.221   523267.221   152507.367
422  mtVer+R3      74326.926    433 149519.852   525363.852   151151.535
423  mtVer+R4      73905.554    435 148681.108   528001.108   150320.328
424  mtVer+R5      73807.442    437 148488.885   531300.885   150135.641
425  mtVer+R6      73772.973    439 148423.946   534743.946   150078.239
426  mtVer+R7      73761.948    441 148405.897   538249.897   150067.726
427  mtVer+R8      73760.965    443 148407.930   541791.930   150077.297
430  mtVer+F       75330.314    448 151556.628   553860.628   153244.835
431  mtVer+F+G4    70839.534    449 142577.068   546677.068   144269.044
432  mtVer+F+R2    71817.165    450 144534.330   550434.330   146230.074
433  mtVer+F+R3    71208.083    452 143320.165   552832.165   145023.446
434  mtVer+F+R4    70883.536    454 142675.072   555815.072   144385.890
435  mtVer+F+R5    70766.866    456 142445.731   559229.731   144164.086
436  mtVer+F+R6    70737.564    458 142391.129   562835.129   144117.020
437  mtVer+F+R7    70730.833    460 142381.665   566501.665   144115.093
438  mtVer+F+R8    70729.921    462 142383.841   570195.841   144124.805
441  mtInv         78205.146    429 157268.293   526208.293   158884.902
442  mtInv+G4      73643.302    430 148146.603   518806.603   149766.982
443  mtInv+R2      74476.590    431 149815.179   522199.179   151439.326
444  mtInv+R3      73896.956    433 148659.913   524503.913   150291.596
445  mtInv+R4      73633.827    435 148137.655   527457.655   149776.875
446  mtInv+R5      73534.705    437 147943.410   530755.410   149590.166
447  mtInv+R6      73514.022    439 147906.044   534226.044   149560.337
448  mtInv+R7      73508.970    441 147899.941   537743.941   149561.770
452  mtInv+F       73087.801    448 147071.602   549375.602   148759.810
453  mtInv+F+G4    69386.480    449 139670.959   543770.959   141362.935
454  mtInv+F+R2    70198.502    450 141297.005   547197.005   142992.749
455  mtInv+F+R3    69649.785    452 140203.570   549715.570   141906.851
456  mtInv+F+R4    69391.016    454 139690.032   552830.032   141400.850
457  mtInv+F+R5    69293.362    456 139498.725   556282.725   141217.079
458  mtInv+F+R6    69267.998    458 139451.997   559895.997   141177.888
459  mtInv+F+R7    69262.648    460 139445.296   563565.296   141178.724
Akaike Information Criterion:           LG+F+R8
Corrected Akaike Information Criterion: LG+G4
Bayesian Information Criterion:         LG+F+R7
Best-fit model: LG+F+R7 chosen according to BIC

All model information printed to RSH_hd_syn_all_final_aligned_26-343ecoli-SpoT_cleaned30.fa.model.gz
CPU time for ModelFinder: 7596.016 seconds (2h:6m:36s)
Wall-clock time for ModelFinder: 7621.411 seconds (2h:7m:1s)
Generating 1000 samples for ultrafast bootstrap (seed: 858257)...

NOTE: 80 MB RAM (0 GB) is required!
Estimate model parameters (epsilon = 0.100)
1. Initial log-likelihood: -68248.312
2. Current log-likelihood: -68224.813
3. Current log-likelihood: -68223.978
Optimal log-likelihood: -68223.888
Site proportion and rates:  (0.075,0.071) (0.102,0.254) (0.177,0.421) (0.173,0.656) (0.175,1.019) (0.160,1.540) (0.137,2.595)
Parameters optimization took 3 rounds (28.978 sec)
Computing ML distances based on estimated model parameters... 35.000 sec
Computing BIONJ tree...
0.087 seconds
Log-likelihood of BIONJ tree: -68281.539
--------------------------------------------------------------------
|             INITIALIZING CANDIDATE TREE SET                      |
--------------------------------------------------------------------
Generating 98 parsimony trees... 12.505 second
Computing log-likelihood of 98 initial trees ... 130.645 seconds
Current best score: -68126.950

Do NNI search on 20 best initial trees
Estimate model parameters (epsilon = 0.100)
BETTER TREE FOUND at iteration 1: -68022.137
Estimate model parameters (epsilon = 0.100)
BETTER TREE FOUND at iteration 2: -67997.442
Iteration 10 / LogL: -68007.835 / Time: 0h:6m:29s
Iteration 20 / LogL: -68016.769 / Time: 0h:8m:55s
Finish initializing candidate tree set (20)
Current best tree score: -67997.442 / CPU time: 464.250
Number of iterations: 20
--------------------------------------------------------------------
|               OPTIMIZING CANDIDATE TREE SET                      |
--------------------------------------------------------------------
Estimate model parameters (epsilon = 0.100)
BETTER TREE FOUND at iteration 26: -67995.263
Iteration 30 / LogL: -68001.781 / Time: 0h:12m:41s (0h:42m:0s left)
Iteration 40 / LogL: -67999.012 / Time: 0h:15m:56s (0h:35m:8s left)
Estimate model parameters (epsilon = 0.100)
BETTER TREE FOUND at iteration 46: -67992.737
Iteration 50 / LogL: -68006.397 / Time: 0h:19m:31s (0h:38m:14s left)
Log-likelihood cutoff on original alignment: -68079.295
Iteration 60 / LogL: -68012.556 / Time: 0h:22m:51s (0h:33m:19s left)
Estimate model parameters (epsilon = 0.100)
BETTER TREE FOUND at iteration 70: -67986.770
Iteration 70 / LogL: -67986.770 / Time: 0h:26m:23s (0h:38m:14s left)
Iteration 80 / LogL: -67998.299 / Time: 0h:29m:30s (0h:33m:37s left)
Iteration 90 / LogL: -68005.392 / Time: 0h:32m:43s (0h:29m:25s left)
Iteration 100 / LogL: -67987.700 / Time: 0h:36m:3s (0h:25m:29s left)
Log-likelihood cutoff on original alignment: -68079.295
NOTE: Bootstrap correlation coefficient of split occurrence frequencies: 0.990
Iteration 110 / LogL: -67997.616 / Time: 0h:39m:18s (0h:32m:27s left)
Iteration 120 / LogL: -67990.616 / Time: 0h:42m:35s (0h:28m:37s left)
Estimate model parameters (epsilon = 0.100)
BETTER TREE FOUND at iteration 129: -67985.709
Iteration 130 / LogL: -67988.291 / Time: 0h:46m:4s (0h:35m:21s left)
Iteration 140 / LogL: -67990.398 / Time: 0h:49m:14s (0h:31m:31s left)
Iteration 150 / LogL: -67997.468 / Time: 0h:52m:25s (0h:27m:47s left)
Log-likelihood cutoff on original alignment: -68079.295
Iteration 160 / LogL: -67989.305 / Time: 0h:55m:47s (0h:24m:12s left)
Iteration 170 / LogL: -68032.226 / Time: 0h:59m:4s (0h:20m:37s left)
Iteration 180 / LogL: -67986.501 / Time: 1h:2m:13s (0h:17m:2s left)
Iteration 190 / LogL: -67986.084 / Time: 1h:5m:24s (0h:13m:29s left)
Iteration 200 / LogL: -68012.303 / Time: 1h:8m:47s (0h:10m:1s left)
Log-likelihood cutoff on original alignment: -68079.295
NOTE: Bootstrap correlation coefficient of split occurrence frequencies: 0.998
Iteration 210 / LogL: -67986.412 / Time: 1h:12m:3s (0h:31m:1s left)
Iteration 220 / LogL: -67989.073 / Time: 1h:15m:21s (0h:27m:31s left)
Iteration 230 / LogL: -67987.034 / Time: 1h:18m:41s (0h:24m:3s left)
TREE SEARCH COMPLETED AFTER 230 ITERATIONS / Time: 1h:18m:41s

--------------------------------------------------------------------
|                    FINALIZING TREE SEARCH                        |
--------------------------------------------------------------------
Performs final model parameters optimization
Estimate model parameters (epsilon = 0.010)
1. Initial log-likelihood: -67985.709
Optimal log-likelihood: -67985.709
Site proportion and rates:  (0.072,0.070) (0.111,0.256) (0.153,0.417) (0.191,0.649) (0.192,1.046) (0.149,1.602) (0.132,2.568)
Parameters optimization took 1 rounds (2.509 sec)
BEST SCORE FOUND : -67985.709

Testing tree branches by SH-like aLRT with 1000 replicates...
Testing tree branches by aBayes parametric test...
4.175 sec.
Creating bootstrap support values...
Split supports printed to NEXUS file RSH_hd_syn_all_final_aligned_26-343ecoli-SpoT_cleaned30.fa.splits.nex
Total tree length: 87.826

Total number of iterations: 230
CPU time used for tree search: 4639.888 sec (1h:17m:19s)
Wall-clock time used for tree search: 4649.808 sec (1h:17m:29s)
Total CPU time used: 4719.088 sec (1h:18m:39s)
Total wall-clock time used: 4729.384 sec (1h:18m:49s)

Computing bootstrap consensus tree...
Reading input file RSH_hd_syn_all_final_aligned_26-343ecoli-SpoT_cleaned30.fa.splits.nex...
216 taxa and 1008 splits.
Consensus tree written to RSH_hd_syn_all_final_aligned_26-343ecoli-SpoT_cleaned30.fa.contree
Reading input trees file RSH_hd_syn_all_final_aligned_26-343ecoli-SpoT_cleaned30.fa.contree
Log-likelihood of consensus tree: -67986.706

Analysis results written to: 
  IQ-TREE report:                RSH_hd_syn_all_final_aligned_26-343ecoli-SpoT_cleaned30.fa.iqtree
  Maximum-likelihood tree:       RSH_hd_syn_all_final_aligned_26-343ecoli-SpoT_cleaned30.fa.treefile
  Likelihood distances:          RSH_hd_syn_all_final_aligned_26-343ecoli-SpoT_cleaned30.fa.mldist

Ultrafast bootstrap approximation results written to:
  Split support values:          RSH_hd_syn_all_final_aligned_26-343ecoli-SpoT_cleaned30.fa.splits.nex
  Consensus tree:                RSH_hd_syn_all_final_aligned_26-343ecoli-SpoT_cleaned30.fa.contree
  Screen log file:               RSH_hd_syn_all_final_aligned_26-343ecoli-SpoT_cleaned30.fa.log

Date and Time: Tue Oct 15 15:16:18 2019
