# Supplementary material for: RSH enzyme diversity for (p)ppGpp metabolism in Phaeodactylum tricornutum and other diatoms
Source: Sci Rep. 2019 Nov 27;9:17682. doi: 10.1038/s41598-019-54207-w (PMC6881373; doi:10.1038/s41598-019-54207-w)
Supplement: Supplementary file 3 — Dataset 1 [file 41598_2019_54207_MOESM3_ESM.zip › Supplementary Dataset 1/IQTREE/RSH_hd_syn_all_final_aligned_26-343ecoli-SpoT_cleaned30.fa.treefile]

(Cyanophora_paradoxa_ConsensusfromContig7433-abinit-gene-0.1_280-605:0.5628220431,((((Cyanophora_paradoxa_ConsensusfromContig38252-abinit-gene-0.0_10-337:0.7268532816,Symbiodinium_microadriaticum_OLP90598.1_316-659:1.0578510570)0/0.338/88:0.0121901042,Emiliania_huxleyi_CCMP1516_XP_005769172.1_107-486:0.9510548751)86/0.99/89:0.0965388278,(((((((((((((((Cyanophora_paradoxa_ConsensusfromContig39422-abinit-gene-0.0_117-442:0.8513064728,(((((((((Arabidopsis_thaliana_OAP03147.1_92-431:0.2186507700,(Populus_trichocarpa_Potri.010G002400_89-424:0.1294634177,Ricinus_communis_29889.m003399_35-374:0.0815554184)41.2/0.943/95:0.0371266772)48.9/0.899/92:0.0256652652,((Capsicum_annum_XP_016551642.1_89-428:0.0239700792,Solanum_lyco_Solyc12g098920.1_96-435:0.0388838809)100/1/100:0.1487356947,Vitis_vinifera_GSVIVG01017689001_94-433:0.0736759800)51.9/0.942/97:0.0276960443)24.8/0.77/82:0.0404840001,Cucumis_melo_MELO3C006759.2.1_184-520:0.1543830651)77/0.954/98:0.0295434401,Medicago_truncatula_Medtr4g123930_95-434:0.1439597474)100/1/100:0.1494416155,(((Sorghum_bicolor_Sobic.009G054900.1_101-436:0.0353302180,Zea_mays_GRMZM2G152040_92-427:0.0414181169)93.3/1/100:0.0539729390,Oryza_sativa_LOC_Os05g06890_103-438:0.0654776965)90/0.997/100:0.0522797012,(Oryza_sativa_LOC_Os05g06920_71-403:0.1794241635,Oryza_sativa_LOC_Os05g06940_79-424:0.0818274518)100/1/100:0.2837324550)94.9/1/100:0.1072526076)100/1/100:0.3005240744,Smoellendorffii_83164_157-495:0.4439197304)34.6/0.526/95:0.0244452879,((Physcomitrella_patens_113771_e_gw1.7.243.1_89-430:0.1337646485,Physcomitrella_patens_140875_e_gw1.171.95.1_35-376:0.0857138466)100/1/100:0.3025726731,Mpolymorpha_Mapoly0002s0095.1_329-673:0.2181290879)95.8/1/100:0.1096249552)97.8/1/100:0.1806254125,Klebsormidium_nitens_GAQ91082.1_238-579:0.5121379106)77/0.991/93:0.0799918978,((Chlorella_variabilis_XP_005851775.1_154-550:0.4494085034,(Chlamydomonas_reinhardtii_PNW86049.1_284-748:0.0458249535,Volvox_carteri_f._nagariensis_XP_002950935.1_3-361:0.1235349708)100/1/100:0.4091157875)99.6/1/100:0.3232119819,(Ostreococcus_lucimarinus_CCE9901_XP_001416591.1_48-400:0.0981026635,Ostreococcus_tauri_OUS43685.1_1-339:0.0543723993)100/1/100:0.6249336131)80/0.921/91:0.0887399330)99.6/1/100:0.3183068353)88.8/0.983/97:0.1141259017,(((Cyanidioschyzon_merolae_strain_10D_XP_005536559.1_108-431:0.8118693122,(Ectocarpus_siliculosus_CBJ27227.1_253-833:0.8463335873,Nannochloropsis_gaditana_EWM28606.1_242-782:0.7160977238)98.3/1/100:0.3612669028)49.4/0.785/31:0.0711571586,(Galdieria_sulphuraria_XP_005705135.1_157-573:0.9860158744,Guillardia_theta_CCMP2712_XP_005834725.1_6-301:0.5987707240)46.9/0.781/38:0.1302153351)87.8/0.988/74:0.1564668185,((Chrysochromulina_sp._CCMP291_KOO27310.1_13-392:0.5656856361,Emiliania_huxleyi_CCMP1516_XP_005779118.1_1-222:0.8409718947)99.3/1/100:0.6705824991,Bnatans_80753_308-908:1.2160357408)75.4/0.849/71:0.1470415086)89.5/0.996/93:0.1238706946)28.6/0.637/64:0.0786031977,(Chrysochromulina_sp._CCMP291_KOO21806.1_2-241:1.6737090095,Emiliania_huxleyi_CCMP1516_XP_005783324.1_38-223:1.6414570661)0/0.333/21:0.0000024845)84.7/0.913/94:0.1509607651,Symbiodinium_microadriaticum_OLP90600.1_192-687:1.5792496838)49.9/0.582/73:0.0977965003,(Cyanidioschyzon_merolae_strain_10D_XP_005537243.1_251-768:0.9095548515,Galdieria_sulphuraria_XP_005706615.1_95-453:1.2065334696)97.5/1/98:0.3647351369)81/0.846/76:0.1199946037,(Emiliania_huxleyi_CCMP1516_XP_005759301.1_104-526:0.7736762939,Emiliania_huxleyi_CCMP1516_XP_005763353.1_67-500:0.4639032462)99.7/1/100:0.5266485377)86.7/0.962/76:0.1028934045,((Bigelowiella_natans_JGI_V11_85038_13-344:1.6814621990,Symbiodinium_microadriaticum_OLP95483.1_40-438:2.2029716479)93.8/0.998/79:0.5557798913,(((((Asterionelle_formosa_AFBG1_05489-RA_100-491:0.1437063232,((((Fistulifera_solaris_GAX10747.1_111-484:0.0037246437,Fistulifera_solaris_GAX23555.1_110-483:0.0000025628)100/1/100:0.2492323786,Phaeodactylum_tricornutum_7629_mature_63-435:0.2391964083)97.3/1/100:0.1192098734,(Fragilariopsis_cylindrus_CCMP1102_OEU21949.1_1-283:0.1734466859,(Pseudo-nitzschia_multiseries_193757_3-276:0.0275117627,Pseudo-Nizschia_multistriata_0074170.1_184-609:0.0665182737)92.6/0.993/100:0.0635320728)100/1/100:0.3165992330)84.5/0.994/99:0.0778124187,Synedra_acus_11925_1-375:0.2192941710)90.3/0.997/100:0.0789083472)99.5/1/100:0.2176920687,(Cyclotella_cryptica_g2078.t1_241-644:0.2173779294,Thalassiosira_oceanica_EJK49442.1_14-467:0.4021005294)99.8/1/100:0.2746221085)77.7/0.972/100:0.1076216793,((((Asterionella_formosa_AFBG1_08512-RA_107-553:0.3118244794,Synedra_acus_7671_166-610:0.5141128563)79.1/0.94/100:0.0686556136,((Fistulifera_solaris_GAX12045.1_113-543:0.0528751650,Fistulifera_solaris_GAX18927.1_114-542:0.0405905431)100/1/100:0.6648360655,Phaeodactylum_tricornutum_33947_mature_68-500:0.3582465995)91.4/1/100:0.1454263537)66.1/0.899/99:0.0846879275,(Fragilariopsis_cylindrus_CCMP1102_OEU20746.1_1-292:0.1669695691,(Pseudo-nitzschia_multiseries_178926_1-258:0.1018341164,Pseudo-Nizschia_multistriata_0019220.1_1223-1795:0.1523507234)41.8/0.757/99:0.0716943584)100/1/100:0.3621025056)98.5/1/100:0.2496407941,((Cyclotella_cryptica_g5699.t1_115-622:0.1611021065,Thalassiosira_pseudonana_CCMP1335_XP_002293072.1_15-277:0.1094736601)81.4/0.895/100:0.0671760887,Thalassiosira_oceanica_EJK45244.1_118-512:0.4474210187)99.4/1/100:0.3151581448)92.6/0.998/100:0.1899581787)100/1/100:0.5969374374,Ectocarpus_siliculosus_CBJ31981.1_163-615:1.0075159385)87.9/0.979/77:0.1958079285,(Aureococcus_anophagefferens_XP_009036518.1_1-381:1.0064015880,Nannochloropsis_gaditana_EWM27974.1_152-581:0.8383460562)43.1/0.705/79:0.0795218295)23/0.42/57:0.0622329664)88.5/0.959/75:0.1763523988)90.7/0.999/99:0.1353567863,((Chrysochromulina_sp._CCMP291_KOO35032.1_235-473:0.0499438808,Chrysochromulina_sp._CCMP291_KOO35751.1_59-242:0.0307650181)99.9/1/100:0.8933047772,Emiliania_huxleyi_CCMP1516_XP_005769365.1_60-250:0.7233552885)95.2/1/96:0.3312690016)52.6/0.87/71:0.0494384324,(Ectocarpus_siliculosus_CBN78357.1_204-569:0.5708063765,Nannochloropsis_gaditana_EWM29759.1_187-617:0.7133306820)97.1/1/94:0.1962354753)87.4/0.959/63:0.0558335841,((Aureococcus_anophagefferens_XP_009034630.1_26-363:0.0000021400,Aureococcus_anophagefferens_XP_009042664.1_26-213:0.0000023394)100/1/100:0.2291007736,((Chrysochromulina_sp._CCMP291_KOO29868.1_269-619:0.2753890978,Chrysochromulina_sp._CCMP291_KOO31885.1_1-323:0.1987076703)41.2/0.812/93:0.0547793004,(Emiliania_huxleyi_CCMP1516_XP_005777229.1_138-452:0.0034359947,Emiliania_huxleyi_CCMP1516_XP_005785512.1_137-627:0.0075713331)100/1/100:0.2145554836)85.6/0.933/93:0.0498079714)99.9/1/100:0.2393256252)60.1/0.906/52:0.0483088971,(((((Asterionella_formosa_AFBG1_04832-RA_237-582:0.0779940422,Synedra_acus_6972_124-458:0.1219704517)19.8/0.662/93:0.0245636950,((Fistulifera_solaris_GAX14878.1_138-494:0.1131640494,Phaeodactylum_tricornutum_11099_mature_129-476:0.0818532107)89.9/0.999/97:0.0361173311,(Fragilariopsis_cylindrus_CCMP1102_OEU10076.1_34-376:0.0737189461,(Pseudo-nitzschia_multiseries_195742_34-376:0.0080131237,Pseudo-Nizschia_multistriata_0030810.1_244-586:0.0336891886)99.6/1/100:0.0639107979)97.3/1/100:0.0489427457)69/0.885/97:0.0172880759)98.8/1/95:0.0850509157,((((Cyclotella_cryptica_g11894.t1_220-520:0.0000025628,Cyclotella_cryptica_g24705.t1_292-592:0.0000025628)0/0.333/88:0.0000025628,Cyclotella_cryptica_g23670.t1_292-633:0.0000025628)97.6/1/100:0.0360760310,Thalassiosira_pseudonana_CCMP1335_XP_002289042.1_27-369:0.0316289314)97/1/100:0.0455281493,Thalassiosira_oceanica_EJK46819.1_283-627:0.0896099445)88.8/0.981/100:0.0415844454)99.9/1/100:0.2038275201,Aureococcus_anophagefferens_XP_009039283.1_9-345:0.3753912866)86.7/0.908/72:0.0761054867,((Nannochloropsis_gaditana_EWM27646.1_199-550:0.5822653706,Symbiodinium_microadriaticum_OLP91394.1_123-497:0.5743067916)53.9/0.462/34:0.0403592344,Vitrella_brassicaformis_CCMP3155_CEL95797.1_343-863:1.1756721607)23.6/0.473/32:0.0406779212)96.2/1/87:0.1100253345)82.1/0.857/64:0.0392011581,(Cyanidioschyzon_merolae_strain_10D_XP_005539556.1_250-609:0.6062245692,Galdieria_sulphuraria_XP_005705328.1_109-462:0.2456805897)94.2/0.997/99:0.0964540137)92.5/1/76:0.0758728619,((((((((((Arabidopsis_thaliana_NP_001329795.1_153-499:0.1431053711,(Populus_trichocarpa_Potri.014G126700_154-500:0.0231777935,Vitis_vinifera_GSVIVG01028045001_152-498:0.0526524977)75.5/0.556/98:0.0035525113)87.7/0.999/78:0.0116242396,Ricinus_communis_29986.m001651_156-502:0.0433515003)87.8/0.998/74:0.0067204937,(((Capsicum_annum_XP_016565796.1_149-494:0.0000025628,Capsicum_annum_XP_016565797.1_149-494:0.0000025628)0/0.333/80:0.0000029732,(Solanum_lyco_Solyc09g075390.2_146-491:0.0063368132,Solanum_lyco_Solyc09g098580.2_148-493:0.0158969284)50.3/0.747/96:0.0031043269)100/1/100:0.0874364797,Cucumis_melo_MELO3C017941.2.1_153-499:0.0459311898)71.3/0.499/61:0.0030140032)58.9/0.361/74:0.0031068826,Medicago_truncatula_Medtr7g108940_151-497:0.0722579698)94/1/89:0.0433124372,((Hordeum_vulgare_HORVU4Hr1G047070_301-649:0.0341677932,(Sorghum_bicolor_Sobic.001G378100.2_1-243:0.0088365519,Zea_mays_GRMZM2G353147_1-243:0.0228714391)97/1/100:0.0309967065)76.3/0.496/89:0.0056561116,Oryza_sativa_LOC_Os03g22160_165-511:0.0177065319)99.8/1/100:0.0888310982)100/1/100:0.1742992937,Smoellendorffii_89270_21-361:0.2836455726)48.9/0.736/84:0.0355994049,((Physcomitrella_patens_142688_e_gw1.195.2.1_112-462:0.0585683360,Physcomitrella_patens_142546_e_gw1.194.45.1_132-480:0.0702959402)99.6/1/100:0.0878321250,Mpolymorpha_Mapoly0053s0023.1.p_145-491:0.1261371159)44.7/0.891/80:0.0468292587)98.2/1/98:0.1348294641,Klebsormidium_nitens_GAQ87841.1_146-496:0.3024030356)96.7/1/100:0.1010925196,((Chlorella_variabilis_XP_005843741.1_131-313:0.6246993213,Coccomyxa_subellipsoidea_C-169_XP_005643557.1_46-391:0.2924933410)66.3/0.678/96:0.0725406101,(Micromonas_pusilla_CCMP1545_XP_003059515.1_12-360:0.2874554638,Ostreococcus_tauri_XP_003079611.1_81-489:0.3931549642)99.5/1/100:0.2169111294)61.6/0.802/97:0.0574774310)100/1/99:0.3258513840,(Cyanidioschyzon_merolae_strain_10D_XP_005538788.1_116-571:0.5237891508,((Chondrus_crispus_XP_005715321.1_1-394:0.3070345031,Porphyra_umbilicalis_OSX69462.1_148-560:0.1886191713)98.6/1/100:0.1680860341,Galdieria_sulphuraria_XP_005707095.1_154-585:0.4138556910)76.5/0.753/100:0.0403787692)98.3/1/100:0.1615615559)58.7/0.924/96:0.0711932450)92.4/1/76:0.0994431836,((Marinithermus_hydrothermalis_WP_013704776.1_33-371:0.1155456990,Oceanithermus_profundus_WP_013457017.1_33-372:0.1797313811)88.1/0.991/100:0.0468459820,Meiothermus_silvanus_WP_013156925.1_34-379:0.1873354686)87.2/0.997/100:0.0638069783)100/1/96:0.2892535584,(((((((Nostocaceae_WP_010995718.1_47-365:0.1612969595,Thermosynechococcus_vulcanus_NIES-2134_BAY51563.1_37-355:0.2255801659)89.1/0.998/99:0.0500071762,Synechocystis_sp._PCC_6803_ALJ69438.1_33-351:0.2615560790)45.9/0.627/82:0.0194870105,Gloeobacter_violaceus_WP_011142742.1_63-380:0.2734951242)76.3/0.999/81:0.0828521060,(Synechococcus_sp._WH_8102_WP_011129177.1_72-389:0.1005133264,(Paulinella_chromatophora_YP_002048999.1_54-371:0.1773809610,Paulinella_micropora_APP88130.1_42-359:0.1555931757)100/1/100:0.3045358573)99.9/1/100:0.1839972783)100/1/100:0.2313075104,(((((((Brucella_WP_004683389.1_26-343:0.0805102576,Mesorhizobium_WP_010915098.1_26-343:0.0910589609)98.7/1/100:0.1078828316,Rhizobiales_WP_003527294.1_26-344:0.1340358542)100/1/100:0.2730482402,Caulobacter_vibrioides_WP_010919427.1_45-363:0.3964652754)22.1/0.617/76:0.0539199587,(Synedra_acus_6453_130-448:0.1438896752,Synedra_acus_872_26-310:0.1394921329)100/1/100:0.2823550732)87.5/0.993/78:0.1111822312,Rhodobacter_capsulatus_WP_013069013.1_26-343:0.3969534368)99.9/1/100:0.3019335493,((((Escherichia_coli_AJF45176.1_26-343:0.0000025628,Salmonella_26-343:0.0032123208)100/1/100:0.3385203560,Neisseria_meningitidis_WP_101294840.1_36-353:0.4569113597)47.3/0.511/71:0.0339538136,(Pseudomonas_aeruginosa_WP_096249453.1_26-343:0.0000025628,Pseudomonas_PAO1_SpoT_PA5338_26-343:0.0000025628)100/1/100:0.3304558014)83.3/0.974/76:0.0813538443,Xylella_fastidiosa_WP_004089929.1_46-363:0.5229206874)97.7/1/100:0.1901174719)56/0.965/84:0.1477513568,(((Cyclotella_cryptica_g9445.t1_250-573:0.1051040463,(Thalassiosira_pseudonana_CCMP1335_XP_002294153.1_5-329:0.0032225514,Thalassiosira_pseudonana_CCMP1335_XP_002297567.1_57-381:0.0000025628)100/1/100:0.1367864138)93.2/1/100:0.1095153052,Thalassiosira_oceanica_EJK63859.1_259-553:0.3373263476)99.4/1/100:0.1876081663,Guillardia_theta_CCMP2712_XP_005830237.1_5-324:0.3402625468)98.3/1/100:0.1598494619)93.4/1/95:0.0876139924)84.8/0.871/82:0.0445673540,(((Bacillus_subtilis_WP_087992279.1_31-348:0.1033299647,(Enterococcus_faecalis_WP_104859299.1_31-348:0.1124310472,Streptococcus_pneumoniae_WP_061632868.1_31-347:0.3870717126)97.2/1/100:0.1061742991)100/1/100:0.2089113430,(Caldanaerobacter_subterraneus_subsp._pacificus_DSM_12653_KKC29792.1_27-344:0.0280291643,Thermoanaerobacter_WP_013150236.1_25-342:0.0569419775)100/1/100:0.1951062909)95.8/1/100:0.0910143042,Dictyoglomus_thermophilum_WP_012547884.1_27-344:0.4158598488)53.9/0.957/82:0.0831650167)89.2/0.992/87:0.0633584468,(Thermomicrobium_roseum_WP_081433447.1_51-377:0.3028484468,((Escherichia_coli_WP_000226815.1_38-359:0.0000026494,Salmonella_38-359:0.0283042588)100/1/100:0.6124539506,Pseudomonas_aeruginosa_PAO1_RelA_PA0934_47-370:0.3647998490)99.9/1/100:0.4095738004)95.8/1/100:0.1382911232)84/0.991/89:0.0740104567)87.6/0.989/87:0.0742001288)99.1/1/100:0.2287670886,(((((((((Arabidopsis_thaliana_AAF37282.1_214-535:0.0760430800,Arabidopsis_thaliana_NP_564652.2_218-539:0.0351805953)99.7/1/100:0.0685992978,(Capsicum_annum_NP_001311747.1_222-543:0.0328045809,Solanum_lyco_Solyc03g123370.2_224-545:0.0303154551)99.9/1/100:0.0815173535)71.8/0.836/93:0.0117916652,((Populus_trichocarpa_Potri.001G168200_236-556:0.0337391702,Populus_trichocarpa_Potri.003G066000_238-558:0.0640967366)98.9/1/100:0.0568132477,Ricinus_communis_29706.m001275_120-429:0.0522355747)78.6/0.978/97:0.0215880878)25.3/0.659/82:0.0060631890,(Cucumis_melo_MELO3C024351.2.1_232-553:0.1406671428,((((Hordeum_vulgare_HORVU5Hr1G061710_172-493:0.0801035514,Oryza_sativa_LOC_Os09g27050_214-535:0.0517548180)74.9/0.963/100:0.0103385805,(Sorghum_bicolor_Sobic.002G217400.1_217-538:0.0204980460,Zea_mays_GRMZM2G086714_1-220:0.0768424814)96.1/1/100:0.0279944433)81.5/0.998/99:0.0247513007,((Sorghum_bicolor_Sobic.007G150100.1_226-547:0.0031897968,Zea_mays_GRMZM2G021074_222-543:0.0274112480)95.8/1/100:0.0186728836,Oryza_sativa_LOC_Os08g35620_224-545:0.0216231833)98.8/1/100:0.0502992227)100/1/100:0.1453479895,Vitis_vinifera_GSVIVG01016749001_36-357:0.0655369493)71.3/0.896/79:0.0164907526)89.2/0.998/77:0.0121319027)85.5/0.931/75:0.0216952809,Medicago_truncatula_Medtr8g020880_226-547:0.1113542717)85.9/0.966/83:0.0420432483,Cucumis_melo_MELO3C025801.2.1_242-563:0.1791837361)96.7/1/99:0.0872880618,(Hordeum_vulgare_HORVU2Hr1G031740_1-285:0.0643584375,((Sorghum_bicolor_Sobic.002G372300.2_107-428:0.0330570808,Zea_mays_GRMZM2G417072_139-460:0.0337325978)99.9/1/100:0.0787442767,Oryza_sativa_LOC_Os07g42160_113-434:0.0355756228)65.7/0.404/99:0.0072124041)100/1/100:0.2811923160)100/1/100:0.2638199678,(((Physcomitrella_patens_200569_estExt_gwp_gw1.C_4400001_119-438:0.0838368549,(Physcomitrella_patens_176108_estExt_gwp_gw1.C_150229_51-372:0.0973219958,(Physcomitrella_patens_146168_e_gw1.240.61.1_36-357:0.0046435663,Physcomitrella_patens_146184_e_gw1.240.52.1_1-233:0.0093106291)98.4/1/100:0.0605108388)14.9/0.672/80:0.0311154213)100/1/100:0.2740038489,Mpolymorpha_Mapoly0053s0013.1.p_307-628:0.1721613345)95.1/1/100:0.0905313640,Smoellendorffii_100367_21-342:0.2520925453)82.5/0.797/97:0.0564681100)99.3/1/100:0.2002138411,((Chlorella_variabilis_XP_005849048.1_248-455:0.6173753813,((Chlamydomonas_reinhardtii_XP_001697429.1_200-524:0.1721464501,Volvox_carteri_f._nagariensis_XP_002958643.1_198-523:0.0603844657)100/1/100:0.6119806166,Coccomyxa_subellipsoidea_C-169_XP_005643555.1_172-488:0.6986399905)73.7/0.659/93:0.0917877992)95.2/1/92:0.2063646786,((Micromonas_pusilla_CCMP1545_XP_003060243.1_336-678:0.4119989050,Micromonas_commoda_XP_002505076.1_154-477:0.3658633765)97.6/1/100:0.2624864759,(Ostreococcus_lucimarinus_CCE9901_XP_001416051.1_39-361:0.1382079504,Ostreococcus_tauri_CEG01219.1_157-479:0.1032850574)100/1/100:0.6541255821)23.1/0.588/82:0.0832432506)77.6/0.964/93:0.0968908788)86.6/0.888/94:0.0802248179)95.6/0.999/99:0.1600043954,((Chlamydomonas_reinhardtii_XP_001689858.1_86-262:0.4978555541,Ostreococcus_lucimarinus_CCE9901_XP_001420831.1_98-554:0.6345030202)80.8/0.908/98:0.1209115607,(((Physcomitrella_patens_116207_e_gw1.15.321.1_23-365:0.2460321068,Smoellendorffii_52204_1-316:0.1553853231)17.3/0.414/76:0.0203859175,Mpolymorpha_Mapoly0035s0150.1_251-692:0.0971799121)75.2/0.888/90:0.0572637036,(((((((Capsicum_annum_XP_016564159.1_17-451:0.0000000000,Capsicum_annum_XP_016564158.1_35-469:0.0000000000):0.0000025628,Capsicum_annum_XP_016564157.1_130-564:0.0000025628)0/0.333/95:0.0000024000,Solanum_lyco_Solyc03g096900.2_139-573:0.0161028985)100/1/100:0.1209369331,Vitis_vinifera_GSVIVG01024422001_127-561:0.0291094272)77/0.996/93:0.0274569568,(Cucumis_melo_MELO3C024870.2.1_146-579:0.0926568900,Medicago_truncatula_Medtr5g007870_132-565:0.0843722502)17.8/0.65/93:0.0182520720)79.5/0.752/94:0.0126794715,(Populus_trichocarpa_Potri.013G089000_9-436:0.0899238603,Ricinus_communis_30073.m002237_135-509:0.0642079551)20.1/0.623/94:0.0160770569)98/1/99:0.0753204517,((Hordeum_vulgare_HORVU6Hr1G067890_115-550:0.0316188326,Oryza_sativa_LOC_Os02g47120_143-570:0.1212691563)94/1/100:0.0329775679,(Sorghum_bicolor_Sobic.004G271600.1_145-580:0.0100478243,Zea_mays_GRMZM2G106931_144-579:0.0186581884)75.2/0.991/100:0.0076829184)99.7/1/100:0.1019760718)99.1/1/100:0.1179835270)98/1/99:0.2114788749)99.8/1/100:0.3438723700);
