# Supplementary material for: RSH enzyme diversity for (p)ppGpp metabolism in Phaeodactylum tricornutum and other diatoms
Source: Sci Rep. 2019 Nov 27;9:17682. doi: 10.1038/s41598-019-54207-w (PMC6881373; doi:10.1038/s41598-019-54207-w)
Supplement: Supplementary file 3 — Dataset 1 [file 41598_2019_54207_MOESM3_ESM.zip › Supplementary Dataset 1/RAXML/RAxML_bipartitions.RSH_hd_syn_all_final_aligned_26-343ecoli-SpoT_cleaned30_raxml]

(Symbiodinium_microadriaticum_OLP90598.1_316-659:1.03198601766447972672,(Cyanophora_paradoxa_ConsensusfromContig38252-abinit-gene-0.0_10-337:0.70971067661158038220,(((((((((Cyanidioschyzon_merolae_strain_10D_XP_005539556.1_250-609:0.60136527179642029761,Galdieria_sulphuraria_XP_005705328.1_109-462:0.23227698347852776539)68:0.10027780073616060497,((Symbiodinium_microadriaticum_OLP91394.1_123-497:0.60512999911160325617,((Aureococcus_anophagefferens_XP_009039283.1_9-345:0.33976908964154522996,Nannochloropsis_gaditana_EWM27646.1_199-550:0.61549533952315194085)23:0.06150329173131782040,(((Synedra_acus_6972_124-458:0.10866947513960305283,(((Fragilariopsis_cylindrus_CCMP1102_OEU10076.1_34-376:0.07261091951831484537,(Pseudo-nitzschia_multiseries_195742_34-376:0.00783722682083754993,Pseudo-Nizschia_multistriata_0030810.1_244-586:0.03314819462124395794)98:0.06185500287248142659)93:0.04788772646984067183,(Fistulifera_solaris_GAX14878.1_138-494:0.11110608956580431128,Phaeodactylum_tricornutum_11099_mature_129-476:0.08003048078183822023)67:0.03820099028234290317)52:0.02197241931883517352,Asterionella_formosa_AFBG1_04832-RA_237-582:0.08355761459668960278)32:0.02429250431632479570)73:0.08577805199929709745,(Thalassiosira_oceanica_EJK46819.1_283-627:0.08659544188348740346,(Thalassiosira_pseudonana_CCMP1335_XP_002289042.1_27-369:0.03172884100511296629,((Cyclotella_cryptica_g24705.t1_292-592:0.00000100000050002909,Cyclotella_cryptica_g11894.t1_220-520:0.00000100000050002909)100:0.00000100000050002909,Cyclotella_cryptica_g23670.t1_292-633:0.00000100000050002909)100:0.03500242278829800852)99:0.04368485643410075642)79:0.03396146584176636812)100:0.18689640781983082873,Vitrella_brassicaformis_CCMP3155_CEL95797.1_343-863:1.16744195144779472351)21:0.04176926222221909873)19:0.04728171782787875255)26:0.10116385273973721448,(((Ectocarpus_siliculosus_CBN78357.1_204-569:0.55939968479869439655,Nannochloropsis_gaditana_EWM29759.1_187-617:0.70731328275245597403)35:0.19529026828757262146,((Emiliania_huxleyi_CCMP1516_XP_005769365.1_60-250:0.73221834495227411388,(Chrysochromulina_sp._CCMP291_KOO35032.1_235-473:0.02679068346173174575,Chrysochromulina_sp._CCMP291_KOO35751.1_59-242:0.04922822816346114627)100:0.89197621455353559572)59:0.33060001313587772387,((((Cyanidioschyzon_merolae_strain_10D_XP_005537243.1_251-768:0.90107682259764365629,Galdieria_sulphuraria_XP_005706615.1_95-453:1.14958003567990663107)77:0.36553413142716295603,(Symbiodinium_microadriaticum_OLP90600.1_192-687:1.54616261154597145477,(Chrysochromulina_sp._CCMP291_KOO21806.1_2-241:1.60228738069992981963,(Emiliania_huxleyi_CCMP1516_XP_005783324.1_38-223:1.51815027166817784199,(((((Ectocarpus_siliculosus_CBJ27227.1_253-833:0.80662794044106855829,Nannochloropsis_gaditana_EWM28606.1_242-782:0.70179470157630041705)91:0.30842751243933524963,Bnatans_80753_308-908:1.21702212340255067069)28:0.14290983458528655481,(Guillardia_theta_CCMP2712_XP_005834725.1_6-301:0.62786674227484939870,(Cyanidioschyzon_merolae_strain_10D_XP_005536559.1_108-431:0.70324903594099130721,Galdieria_sulphuraria_XP_005705135.1_157-573:0.91246943886721842976)52:0.16224603342738722067)36:0.10665253585949464876)32:0.11027451348088593286,(Emiliania_huxleyi_CCMP1516_XP_005779118.1_1-222:0.85398076232959441167,Chrysochromulina_sp._CCMP291_KOO27310.1_13-392:0.55161586204381873877)100:0.80053013477505208240)47:0.11665829688524323449,(Cyanophora_paradoxa_ConsensusfromContig39422-abinit-gene-0.0_117-442:0.82712731602562261646,((Klebsormidium_nitens_GAQ91082.1_238-579:0.49938069046759947511,(((Physcomitrella_patens_140875_e_gw1.171.95.1_35-376:0.08274466193612212139,Physcomitrella_patens_113771_e_gw1.7.243.1_89-430:0.13009130352844747169)99:0.29172219427052159535,Mpolymorpha_Mapoly0002s0095.1_329-673:0.21513097381860926682)83:0.10818508096610524039,((((Oryza_sativa_LOC_Os05g06940_79-424:0.08139188196065801073,Oryza_sativa_LOC_Os05g06920_71-403:0.17227487775644240164)100:0.28008508504928475435,(Oryza_sativa_LOC_Os05g06890_103-438:0.06331010211635222651,(Zea_mays_GRMZM2G152040_92-427:0.03976079455176978472,Sorghum_bicolor_Sobic.009G054900.1_101-436:0.03499562085137040979)92:0.05299272384532388580)85:0.04318360709214771886)99:0.11093009926532561293,(Medicago_truncatula_Medtr4g123930_95-434:0.14421165161632282237,((((Populus_trichocarpa_Potri.010G002400_89-424:0.12532112415347737566,Ricinus_communis_29889.m003399_35-374:0.07916187484751834036)64:0.03590842035562082785,Arabidopsis_thaliana_OAP03147.1_92-431:0.20924180175370726831)47:0.02687582090266200582,(Vitis_vinifera_GSVIVG01017689001_94-433:0.07134275922742153164,(Capsicum_annum_XP_016551642.1_89-428:0.02296924265098007970,Solanum_lyco_Solyc12g098920.1_96-435:0.03867423488262380221)99:0.14553927578797146158)65:0.02497441965021634375)45:0.04004880330861416288,Cucumis_melo_MELO3C006759.2.1_184-520:0.14792368028030028482)60:0.02644327549398075086)88:0.14366842828876458249)89:0.28946445937094750223,Smoellendorffii_83164_157-495:0.42655286858767543778)36:0.02310962192690416833)69:0.17405783729707655083)45:0.08376359080257307632,((Chlorella_variabilis_XP_005851775.1_154-550:0.43275366092081279934,(Chlamydomonas_reinhardtii_PNW86049.1_284-748:0.04272466497305492383,Volvox_carteri_f._nagariensis_XP_002950935.1_3-361:0.12247176285988478628)100:0.39896683259774634589)100:0.32142933738873541438,(Ostreococcus_tauri_OUS43685.1_1-339:0.06181773079698154455,Ostreococcus_lucimarinus_CCE9901_XP_001416591.1_48-400:0.08590005308044704191)100:0.60613650167010890701)28:0.08331606524151474735)77:0.33005172328115889302)38:0.10460524760970545122)30:0.08454255457528032924)19:0.00677693349073435567)23:0.16364659476909096392)15:0.09864033928825652331)8:0.09608905897995442813,(Emiliania_huxleyi_CCMP1516_XP_005759301.1_104-526:0.76244499786962782739,Emiliania_huxleyi_CCMP1516_XP_005763353.1_67-500:0.46060677333277266765)99:0.52719473609263400871)14:0.10746798819768935140,(((Aureococcus_anophagefferens_XP_009036518.1_1-381:0.98531672084479249296,Nannochloropsis_gaditana_EWM27974.1_152-581:0.83556716979627698727)24:0.09558366689924084614,(Ectocarpus_siliculosus_CBJ31981.1_163-615:1.00151774179445207658,((((Fragilariopsis_cylindrus_CCMP1102_OEU20746.1_1-292:0.16064121089584251778,(Pseudo-nitzschia_multiseries_178926_1-258:0.10142629709485104228,Pseudo-Nizschia_multistriata_0019220.1_1223-1795:0.14855465823694224969)62:0.07553270301248457552)100:0.36060127286233528698,((Phaeodactylum_tricornutum_33947_mature_68-500:0.35824146873237683320,(Fistulifera_solaris_GAX18927.1_114-542:0.03844765786551213732,Fistulifera_solaris_GAX12045.1_113-543:0.05250736290999545586)100:0.65104219338615476609)81:0.13880396331072303306,(Synedra_acus_7671_166-610:0.50563835080285557400,Asterionella_formosa_AFBG1_08512-RA_107-553:0.30833948448071896165)68:0.07025567187383505163)61:0.07569741748582765883)94:0.24434039262083701027,(Thalassiosira_oceanica_EJK45244.1_118-512:0.43410098707050448485,(Thalassiosira_pseudonana_CCMP1335_XP_002293072.1_15-277:0.10683246434059501251,Cyclotella_cryptica_g5699.t1_115-622:0.15889253346347731455)82:0.07074517693440833532)100:0.31076706841537965476)88:0.18405938000668953247,((Thalassiosira_oceanica_EJK49442.1_14-467:0.38858105389112695960,Cyclotella_cryptica_g2078.t1_241-644:0.21432333300309586166)100:0.26550192414198975355,(Asterionelle_formosa_AFBG1_05489-RA_100-491:0.14371441299064513508,((((Fistulifera_solaris_GAX10747.1_111-484:0.00363329057498919380,Fistulifera_solaris_GAX23555.1_110-483:0.00000100000050002909)100:0.24314188688870447264,Phaeodactylum_tricornutum_7629_mature_63-435:0.23417044704541165046)99:0.11927879219880896389,(Fragilariopsis_cylindrus_CCMP1102_OEU21949.1_1-283:0.17115669202689443029,(Pseudo-Nizschia_multistriata_0074170.1_184-609:0.06544283019427449277,Pseudo-nitzschia_multiseries_193757_3-276:0.02569296402041108818)90:0.06085581880303610192)100:0.30743641095116952533)66:0.07701350029745593351,Synedra_acus_11925_1-375:0.21179609316463221536)69:0.07068549772516016794)99:0.21245553613228818080)68:0.10912404067684260134)99:0.57637356605203127202)39:0.17917246971895187113)35:0.06735674969566068926,(Symbiodinium_microadriaticum_OLP95483.1_40-438:2.18807980753140762786,Bigelowiella_natans_JGI_V11_85038_13-344:1.59815629685494986489)32:0.53177449538502230553)8:0.16606064843092024907)26:0.13744107101168911989)4:0.04354715619638872826)4:0.05965176392811571277,((Aureococcus_anophagefferens_XP_009034630.1_26-363:0.00000100000050002909,Aureococcus_anophagefferens_XP_009042664.1_26-213:0.00000100000050002909)100:0.22855442067771025716,((Emiliania_huxleyi_CCMP1516_XP_005777229.1_138-452:0.00337256958315129999,Emiliania_huxleyi_CCMP1516_XP_005785512.1_137-627:0.00733444142350886050)100:0.21257462706728019741,(Chrysochromulina_sp._CCMP291_KOO29868.1_269-619:0.27190210717432466980,Chrysochromulina_sp._CCMP291_KOO31885.1_1-323:0.19170240956640000052)58:0.05310492285685299019)61:0.04665264324908092314)99:0.23526155135747964242)2:0.04312830820261935594)7:0.03854980255741172895)19:0.06609100244587717832,((Cyanidioschyzon_merolae_strain_10D_XP_005538788.1_116-571:0.52154769868360129070,(Galdieria_sulphuraria_XP_005707095.1_154-585:0.40162124353499889517,(Chondrus_crispus_XP_005715321.1_1-394:0.29621208599029741348,Porphyra_umbilicalis_OSX69462.1_148-560:0.18662303693616627553)96:0.16619594756628650045)73:0.03787201444833044467)98:0.15795483856713654625,((Klebsormidium_nitens_GAQ87841.1_146-496:0.30130629694681032582,((Mpolymorpha_Mapoly0053s0023.1.p_145-491:0.12471482573364003898,(Physcomitrella_patens_142688_e_gw1.195.2.1_112-462:0.05779472489170427857,Physcomitrella_patens_142546_e_gw1.194.45.1_132-480:0.06856994511655291336)98:0.08529674001948386874)50:0.04479785616130485537,(Smoellendorffii_89270_21-361:0.27843693445159234390,((Medicago_truncatula_Medtr7g108940_151-497:0.06866107090821506331,((((Capsicum_annum_XP_016565796.1_149-494:0.00000100000050002909,Capsicum_annum_XP_016565797.1_149-494:0.00000100000050002909)94:0.00000100000050002909,(Solanum_lyco_Solyc09g075390.2_146-491:0.00626682696086121316,Solanum_lyco_Solyc09g098580.2_148-493:0.01565887350233155159)54:0.00302081593627872126)100:0.08439386728229204826,Cucumis_melo_MELO3C017941.2.1_153-499:0.04527055035727084453)14:0.00280951142092899500,(Ricinus_communis_29986.m001651_156-502:0.04089975172931652886,(Arabidopsis_thaliana_NP_001329795.1_153-499:0.13925724762455357619,(Populus_trichocarpa_Potri.014G126700_154-500:0.02274098099660498348,Vitis_vinifera_GSVIVG01028045001_152-498:0.05187930808006933209)58:0.00500153518704907554)33:0.01156801403139975232)26:0.00661779079115066855)22:0.00623212244756170611)66:0.04149215924769396324,(Oryza_sativa_LOC_Os03g22160_165-511:0.01684652939886765316,(Hordeum_vulgare_HORVU4Hr1G047070_301-649:0.03311908895928034058,(Zea_mays_GRMZM2G353147_1-243:0.02252217391468640251,Sorghum_bicolor_Sobic.001G378100.2_1-243:0.00873822402354876814)99:0.03078358177022352121)69:0.00670654617796475911)100:0.08747989035600876873)100:0.17165756721812838737)45:0.03490947375443184675)87:0.13542946480081438643)90:0.09934600487139183533,((Micromonas_pusilla_CCMP1545_XP_003059515.1_12-360:0.27905502016616856586,Ostreococcus_tauri_XP_003079611.1_81-489:0.38846874961208721633)95:0.21578032128116697574,(Chlorella_variabilis_XP_005843741.1_131-313:0.63750502219055371622,Coccomyxa_subellipsoidea_C-169_XP_005643557.1_46-391:0.27885030119918713387)53:0.07602474673024672835)38:0.05228816146771198686)86:0.31572838674422520899)29:0.07092518272089239073)25:0.09103684603629767780,((Marinithermus_hydrothermalis_WP_013704776.1_33-371:0.10634996870246440914,Oceanithermus_profundus_WP_013457017.1_33-372:0.18148016910527658974)72:0.04858578889492566610,Meiothermus_silvanus_WP_013156925.1_34-379:0.18526656817816813949)70:0.07527560015462954335)37:0.32106979609246449892,(((((Pseudomonas_PAO1_SpoT_PA5338_26-343:0.00000100000050002909,Pseudomonas_aeruginosa_WP_096249453.1_26-343:0.00000100000050002909)100:0.32414686850063356705,((Escherichia_coli_AJF45176.1_26-343:0.00000100000050002909,Salmonella_26-343:0.00312772708560998857)100:0.32427273026433128811,Neisseria_meningitidis_WP_101294840.1_36-353:0.44768035123873101133)32:0.03928598160539555767)50:0.08200616035880814447,Xylella_fastidiosa_WP_004089929.1_46-363:0.51008700800495132555)98:0.18206074931692567409,(((Synedra_acus_872_26-310:0.13684286412300170066,Synedra_acus_6453_130-448:0.14182186437488036868)100:0.27562707931695246133,(Caulobacter_vibrioides_WP_010919427.1_45-363:0.39830539431159289743,((Mesorhizobium_WP_010915098.1_26-343:0.08861069221052500500,Brucella_WP_004683389.1_26-343:0.07948810992023688793)100:0.10647339479796184836,Rhizobiales_WP_003527294.1_26-344:0.13020322175032339462)100:0.26627262224035702642)24:0.04871778302405767314)46:0.10529911288192145280,Rhodobacter_capsulatus_WP_013069013.1_26-343:0.39902719158311533709)89:0.28878358068851783802)39:0.15244966562941000832,(Guillardia_theta_CCMP2712_XP_005830237.1_5-324:0.33208773905471461463,(Thalassiosira_oceanica_EJK63859.1_259-553:0.32740860455994003075,(Cyclotella_cryptica_g9445.t1_250-573:0.09959256580873912523,(Thalassiosira_pseudonana_CCMP1335_XP_002297567.1_57-381:0.00000100000050002909,Thalassiosira_pseudonana_CCMP1335_XP_002294153.1_5-329:0.00313918430617262994)100:0.13517469586482688815)86:0.10872795606588642192)100:0.17686536753372941733)92:0.15489841990000524641)42:0.07120931854124518123)0:0.03464626964695648875,((Gloeobacter_violaceus_WP_011142742.1_63-380:0.27240983838249138715,((Thermosynechococcus_vulcanus_NIES-2134_BAY51563.1_37-355:0.22162786525896668866,Nostocaceae_WP_010995718.1_47-365:0.15757807874017681904)39:0.04681603839403801481,Synechocystis_sp._PCC_6803_ALJ69438.1_33-351:0.25970494921141029643)11:0.01746017618048807674)32:0.07828911046760256287,(Synechococcus_sp._WH_8102_WP_011129177.1_72-389:0.10210185484587379345,(Paulinella_micropora_APP88130.1_42-359:0.15371303349370707414,Paulinella_chromatophora_YP_002048999.1_54-371:0.17638328374255288211)100:0.30007512952613046853)100:0.18671161255930179834)100:0.23491499856621592124)0:0.04698089710760131738,(Dictyoglomus_thermophilum_WP_012547884.1_27-344:0.39819046146696951416,((Caldanaerobacter_subterraneus_subsp._pacificus_DSM_12653_KKC29792.1_27-344:0.02861175078063075625,Thermoanaerobacter_WP_013150236.1_25-342:0.05348048655177834593)100:0.17780672128401794896,(Bacillus_subtilis_WP_087992279.1_31-348:0.10231371132004263291,(Streptococcus_pneumoniae_WP_061632868.1_31-347:0.37525161470188433954,Enterococcus_faecalis_WP_104859299.1_31-348:0.11061494245204596398)97:0.10021457409365332192)99:0.20683628794401703876)92:0.09272624432605133804)27:0.06641107610753264889)5:0.08034909184867213006,(Thermomicrobium_roseum_WP_081433447.1_51-377:0.32054202782185403642,(Pseudomonas_aeruginosa_PAO1_RelA_PA0934_47-370:0.36759489039762183182,(Escherichia_coli_WP_000226815.1_38-359:0.00000100000050002909,Salmonella_38-359:0.02781961356046330769)100:0.58348671442770738693)99:0.39287887542123484108)66:0.10403027969130831942)6:0.11031289752077701183,((((Chlorella_variabilis_XP_005849048.1_248-455:0.60732953062179340087,(Coccomyxa_subellipsoidea_C-169_XP_005643555.1_172-488:0.67853227636843227444,(Chlamydomonas_reinhardtii_XP_001697429.1_200-524:0.15978269980959711183,Volvox_carteri_f._nagariensis_XP_002958643.1_198-523:0.06554098902637256474)100:0.59319724608828228174)50:0.09054987988191634529)57:0.20546853485490573776,((Ostreococcus_lucimarinus_CCE9901_XP_001416051.1_39-361:0.13684386593649236485,Ostreococcus_tauri_CEG01219.1_157-479:0.09862534253337940093)100:0.64831416381280071448,(Micromonas_commoda_XP_002505076.1_154-477:0.35435049273383517621,Micromonas_pusilla_CCMP1545_XP_003060243.1_336-678:0.40900245392371825659)100:0.25090119604865640524)37:0.09366899837694875330)37:0.08327035848868546974,(((Hordeum_vulgare_HORVU2Hr1G031740_1-285:0.06316780312964088984,((Sorghum_bicolor_Sobic.002G372300.2_107-428:0.03227355683180617441,Zea_mays_GRMZM2G417072_139-460:0.03281178919825551710)98:0.07700430809608116434,Oryza_sativa_LOC_Os07g42160_113-434:0.03404257116713358539)63:0.00666575328806530854)100:0.26989668358931223624,((((Cucumis_melo_MELO3C024351.2.1_232-553:0.13808335241557537221,(Vitis_vinifera_GSVIVG01016749001_36-357:0.06282747918666016507,(((Zea_mays_GRMZM2G086714_1-220:0.07474028528258688797,Sorghum_bicolor_Sobic.002G217400.1_217-538:0.01999813167954297283)98:0.02705102857502513641,(Hordeum_vulgare_HORVU5Hr1G061710_172-493:0.07811684382461976661,Oryza_sativa_LOC_Os09g27050_214-535:0.05001356723505578916)67:0.00998259221479694606)79:0.02444162839388533057,((Sorghum_bicolor_Sobic.007G150100.1_226-547:0.00310982324262636849,Zea_mays_GRMZM2G021074_222-543:0.02675222922353708011)98:0.01840533925535570853,Oryza_sativa_LOC_Os08g35620_224-545:0.02096869252433769190)99:0.04891725318265412181)98:0.14200581409499832275)27:0.01518229850032113380)21:0.01190977358162527595,(((Capsicum_annum_NP_001311747.1_222-543:0.03196496334918290383,Solanum_lyco_Solyc03g123370.2_224-545:0.02931315889505043196)100:0.07810936160637203807,(Arabidopsis_thaliana_AAF37282.1_214-535:0.07325484672767011707,Arabidopsis_thaliana_NP_564652.2_218-539:0.03461108373105999808)100:0.06647219801616179036)37:0.01224863197652941750,((Populus_trichocarpa_Potri.003G066000_238-558:0.06099108611659740525,Populus_trichocarpa_Potri.001G168200_236-556:0.03357228836679782696)100:0.05516536126287945735,Ricinus_communis_29706.m001275_120-429:0.05129799315309045010)47:0.02136932808610937998)12:0.00520628131093584575)30:0.02128091147583645315,Medicago_truncatula_Medtr8g020880_226-547:0.10714916992253431527)31:0.04384860737448574575,Cucumis_melo_MELO3C025801.2.1_242-563:0.16902594305105064776)90:0.08594531724383866478)96:0.25489909685053530053,(Smoellendorffii_100367_21-342:0.24495510277336021709,((Physcomitrella_patens_200569_estExt_gwp_gw1.C_4400001_119-438:0.08170072797376222440,(Physcomitrella_patens_176108_estExt_gwp_gw1.C_150229_51-372:0.09458197253608351118,(Physcomitrella_patens_146184_e_gw1.240.52.1_1-233:0.00903661380478722361,Physcomitrella_patens_146168_e_gw1.240.61.1_36-357:0.00448880850901010441)100:0.05842371000857230628)50:0.03042934893956773454)100:0.26801152492939689376,Mpolymorpha_Mapoly0053s0013.1.p_307-628:0.16781262089447013253)93:0.08839396398971380298)73:0.05621786810508657556)94:0.20656577004175255552)35:0.08825774194590044197,(Cyanophora_paradoxa_ConsensusfromContig7433-abinit-gene-0.1_280-605:0.54794718553251031690,(((((Sorghum_bicolor_Sobic.004G271600.1_145-580:0.00984667898314015543,Zea_mays_GRMZM2G106931_144-579:0.01810274419145576144)70:0.00781024339113567043,(Hordeum_vulgare_HORVU6Hr1G067890_115-550:0.03063092035572352601,Oryza_sativa_LOC_Os02g47120_143-570:0.11807314844860335168)90:0.03186203065627618569)100:0.10078127498655597982,((Populus_trichocarpa_Potri.013G089000_9-436:0.08734292678621466410,Ricinus_communis_30073.m002237_135-509:0.06235954185697820812)37:0.01517728153959044951,((Medicago_truncatula_Medtr5g007870_132-565:0.08320130330866899737,Cucumis_melo_MELO3C024870.2.1_146-579:0.08969630552929205858)61:0.01785760299707578325,((Solanum_lyco_Solyc03g096900.2_139-573:0.01567545068517585405,(Capsicum_annum_XP_016564159.1_17-451:0.00000100000050002909,Capsicum_annum_XP_016564157.1_130-564:0.00000100000050002909)99:0.00000100000050002909)100:0.11720058809258834809,Vitis_vinifera_GSVIVG01024422001_127-561:0.02886719931134660092)56:0.02582219713985278026)30:0.01318593824522721301)94:0.07189593391829172953)97:0.11052113868180211964,((Physcomitrella_patens_116207_e_gw1.15.321.1_23-365:0.23741340422103418550,Smoellendorffii_52204_1-316:0.14870258660108992554)27:0.02373019294371415955,Mpolymorpha_Mapoly0035s0150.1_251-692:0.09215354856274408923)50:0.06105929368761823378)87:0.23614799453005050345,(Chlamydomonas_reinhardtii_XP_001689858.1_86-262:0.49268624003577865533,Ostreococcus_lucimarinus_CCE9901_XP_001420831.1_98-554:0.63482062622959556375)75:0.09058291361606475578)96:0.33541411025897011067)73:0.14905249807835735387)61:0.20450823360951683738)15:0.10618533062033630454)12:0.00806764526012180780,Emiliania_huxleyi_CCMP1516_XP_005769172.1_107-486:0.98515307732585066791);
