# Supplementary material for: RSH enzyme diversity for (p)ppGpp metabolism in Phaeodactylum tricornutum and other diatoms
Source: Sci Rep. 2019 Nov 27;9:17682. doi: 10.1038/s41598-019-54207-w (PMC6881373; doi:10.1038/s41598-019-54207-w)
Supplement: Supplementary file 3 — Dataset 1 [file 41598_2019_54207_MOESM3_ESM.zip › Supplementary Dataset 1/RAXML/RAxML_bootstrap.RSH_hd_syn_all_final_aligned_26-343ecoli-SpoT_cleaned30_raxml]

(((Smoellendorffii_52204_1-316	(((((Hordeum_vulgare_HORVU6Hr1G067890_115-550	Oryza_sativa_LOC_Os02g47120_143-570)	(Sorghum_bicolor_Sobic.004G271600.1_145-580	Zea_mays_GRMZM2G106931_144-579))	((Populus_trichocarpa_Potri.013G089000_9-436	Ricinus_communis_30073.m002237_135-509)	(((Solanum_lyco_Solyc03g096900.2_139-573	(Capsicum_annum_XP_016564159.1_17-451	Capsicum_annum_XP_016564157.1_130-564))	Vitis_vinifera_GSVIVG01024422001_127-561)	(Cucumis_melo_MELO3C024870.2.1_146-579	Medicago_truncatula_Medtr5g007870_132-565))))	Mpolymorpha_Mapoly0035s0150.1_251-692)	Physcomitrella_patens_116207_e_gw1.15.321.1_23-365))	(Chlamydomonas_reinhardtii_XP_001689858.1_86-262	Ostreococcus_lucimarinus_CCE9901_XP_001420831.1_98-554))	(((Emiliania_huxleyi_CCMP1516_XP_005769172.1_107-486	(Cyanophora_paradoxa_ConsensusfromContig38252-abinit-gene-0.0_10-337	Symbiodinium_microadriaticum_OLP90598.1_316-659))	((Oceanithermus_profundus_WP_013457017.1_33-372	((Meiothermus_silvanus_WP_013156925.1_34-379	Marinithermus_hydrothermalis_WP_013704776.1_33-371)	((((Nannochloropsis_gaditana_EWM29759.1_187-617	(Cyanidioschyzon_merolae_strain_10D_XP_005538788.1_116-571	(Galdieria_sulphuraria_XP_005707095.1_154-585	(Chondrus_crispus_XP_005715321.1_1-394	Porphyra_umbilicalis_OSX69462.1_148-560))))	(((Symbiodinium_microadriaticum_OLP91394.1_123-497	((Chrysochromulina_sp._CCMP291_KOO31885.1_1-323	(Aureococcus_anophagefferens_XP_009034630.1_26-363	Aureococcus_anophagefferens_XP_009042664.1_26-213))	((Emiliania_huxleyi_CCMP1516_XP_005785512.1_137-627	Emiliania_huxleyi_CCMP1516_XP_005777229.1_138-452)	Chrysochromulina_sp._CCMP291_KOO29868.1_269-619)))	(Nannochloropsis_gaditana_EWM27646.1_199-550	((Fistulifera_solaris_GAX14878.1_138-494	((((Synedra_acus_6972_124-458	(Thalassiosira_oceanica_EJK46819.1_283-627	(Thalassiosira_pseudonana_CCMP1335_XP_002289042.1_27-369	((Cyclotella_cryptica_g11894.t1_220-520	Cyclotella_cryptica_g24705.t1_292-592)	Cyclotella_cryptica_g23670.t1_292-633))))	(Fragilariopsis_cylindrus_CCMP1102_OEU10076.1_34-376	(Pseudo-nitzschia_multiseries_195742_34-376	Pseudo-Nizschia_multistriata_0030810.1_244-586)))	Asterionella_formosa_AFBG1_04832-RA_237-582)	Phaeodactylum_tricornutum_11099_mature_129-476))	Aureococcus_anophagefferens_XP_009039283.1_9-345)))	((Emiliania_huxleyi_CCMP1516_XP_005769365.1_60-250
(((((Oryza_sativa_LOC_Os02g47120_143-570	((Sorghum_bicolor_Sobic.004G271600.1_145-580	Zea_mays_GRMZM2G106931_144-579)	Hordeum_vulgare_HORVU6Hr1G067890_115-550))	((Cucumis_melo_MELO3C024870.2.1_146-579	Medicago_truncatula_Medtr5g007870_132-565)	(Ricinus_communis_30073.m002237_135-509	(Populus_trichocarpa_Potri.013G089000_9-436	((Solanum_lyco_Solyc03g096900.2_139-573	(Capsicum_annum_XP_016564159.1_17-451	Capsicum_annum_XP_016564157.1_130-564))	Vitis_vinifera_GSVIVG01024422001_127-561)))))	(Mpolymorpha_Mapoly0035s0150.1_251-692	((Chlamydomonas_reinhardtii_XP_001689858.1_86-262	Physcomitrella_patens_116207_e_gw1.15.321.1_23-365)	Smoellendorffii_52204_1-316)))	Ostreococcus_lucimarinus_CCE9901_XP_001420831.1_98-554)	((Chlorella_variabilis_XP_005849048.1_248-455	((Volvox_carteri_f._nagariensis_XP_002958643.1_198-523	Chlamydomonas_reinhardtii_XP_001697429.1_200-524)	Coccomyxa_subellipsoidea_C-169_XP_005643555.1_172-488))	((((Smoellendorffii_100367_21-342	(((Physcomitrella_patens_146168_e_gw1.240.61.1_36-357	Physcomitrella_patens_146184_e_gw1.240.52.1_1-233)	(Physcomitrella_patens_200569_estExt_gwp_gw1.C_4400001_119-438	Physcomitrella_patens_176108_estExt_gwp_gw1.C_150229_51-372))	Mpolymorpha_Mapoly0053s0013.1.p_307-628))	((Hordeum_vulgare_HORVU2Hr1G031740_1-285	((Sorghum_bicolor_Sobic.002G372300.2_107-428	Zea_mays_GRMZM2G417072_139-460)	Oryza_sativa_LOC_Os07g42160_113-434))	((((Populus_trichocarpa_Potri.003G066000_238-558	Populus_trichocarpa_Potri.001G168200_236-556)	((Arabidopsis_thaliana_AAF37282.1_214-535	Arabidopsis_thaliana_NP_564652.2_218-539)	((Vitis_vinifera_GSVIVG01016749001_36-357	((Ricinus_communis_29706.m001275_120-429	(((Hordeum_vulgare_HORVU5Hr1G061710_172-493	Oryza_sativa_LOC_Os09g27050_214-535)	(Zea_mays_GRMZM2G086714_1-220	Sorghum_bicolor_Sobic.002G217400.1_217-538))	((Sorghum_bicolor_Sobic.007G150100.1_226-547	Zea_mays_GRMZM2G021074_222-543)	Oryza_sativa_LOC_Os08g35620_224-545)))	Cucumis_melo_MELO3C024351.2.1_232-553))	(Solanum_lyco_Solyc03g123370.2_224-545	Capsicum_annum_NP_001311747.1_222-543))))	Medicago_truncatula_Medtr8g020880_226-547)	Cucumis_melo_MELO3C025801.2.1_242-563)))	((Micromonas_commoda_XP_002505076.1_154-477
(((((Smoellendorffii_100367_21-342	((Physcomitrella_patens_200569_estExt_gwp_gw1.C_4400001_119-438	(Physcomitrella_patens_176108_estExt_gwp_gw1.C_150229_51-372	(Physcomitrella_patens_146168_e_gw1.240.61.1_36-357	Physcomitrella_patens_146184_e_gw1.240.52.1_1-233)))	Mpolymorpha_Mapoly0053s0013.1.p_307-628))	((Hordeum_vulgare_HORVU2Hr1G031740_1-285	((Sorghum_bicolor_Sobic.002G372300.2_107-428	Zea_mays_GRMZM2G417072_139-460)	Oryza_sativa_LOC_Os07g42160_113-434))	((((Arabidopsis_thaliana_AAF37282.1_214-535	Arabidopsis_thaliana_NP_564652.2_218-539)	(((Cucumis_melo_MELO3C024351.2.1_232-553	(Vitis_vinifera_GSVIVG01016749001_36-357	((Hordeum_vulgare_HORVU5Hr1G061710_172-493	Oryza_sativa_LOC_Os09g27050_214-535)	((Zea_mays_GRMZM2G086714_1-220	Sorghum_bicolor_Sobic.002G217400.1_217-538)	((Sorghum_bicolor_Sobic.007G150100.1_226-547	Zea_mays_GRMZM2G021074_222-543)	Oryza_sativa_LOC_Os08g35620_224-545)))))	(Ricinus_communis_29706.m001275_120-429	(Populus_trichocarpa_Potri.003G066000_238-558	Populus_trichocarpa_Potri.001G168200_236-556)))	(Solanum_lyco_Solyc03g123370.2_224-545	Capsicum_annum_NP_001311747.1_222-543)))	Medicago_truncatula_Medtr8g020880_226-547)	Cucumis_melo_MELO3C025801.2.1_242-563)))	((Micromonas_commoda_XP_002505076.1_154-477	Micromonas_pusilla_CCMP1545_XP_003060243.1_336-678)	(Ostreococcus_lucimarinus_CCE9901_XP_001416051.1_39-361	Ostreococcus_tauri_CEG01219.1_157-479)))	(((Gloeobacter_violaceus_WP_011142742.1_63-380	(Synechocystis_sp._PCC_6803_ALJ69438.1_33-351	((Nostocaceae_WP_010995718.1_47-365	(Synechococcus_sp._WH_8102_WP_011129177.1_72-389	(Paulinella_micropora_APP88130.1_42-359	Paulinella_chromatophora_YP_002048999.1_54-371)))	Thermosynechococcus_vulcanus_NIES-2134_BAY51563.1_37-355)))	(Dictyoglomus_thermophilum_WP_012547884.1_27-344	((Caldanaerobacter_subterraneus_subsp._pacificus_DSM_12653_KKC29792.1_27-344	Thermoanaerobacter_WP_013150236.1_25-342)	((((Xylella_fastidiosa_WP_004089929.1_46-363	((Pseudomonas_PAO1_SpoT_PA5338_26-343	Pseudomonas_aeruginosa_WP_096249453.1_26-343)	((Salmonella_26-343	Escherichia_coli_AJF45176.1_26-343)	Neisseria_meningitidis_WP_101294840.1_36-353)))	((Guillardia_theta_CCMP2712_XP_005830237.1_5-324	((Thalassiosira_pseudonana_CCMP1335_XP_002294153.1_5-329
(((Ostreococcus_lucimarinus_CCE9901_XP_001416051.1_39-361	Ostreococcus_tauri_CEG01219.1_157-479)	((Chlorella_variabilis_XP_005849048.1_248-455	((Volvox_carteri_f._nagariensis_XP_002958643.1_198-523	Chlamydomonas_reinhardtii_XP_001697429.1_200-524)	Coccomyxa_subellipsoidea_C-169_XP_005643555.1_172-488))	(Micromonas_commoda_XP_002505076.1_154-477	Micromonas_pusilla_CCMP1545_XP_003060243.1_336-678)))	(((((((Hordeum_vulgare_HORVU6Hr1G067890_115-550	Oryza_sativa_LOC_Os02g47120_143-570)	(Sorghum_bicolor_Sobic.004G271600.1_145-580	Zea_mays_GRMZM2G106931_144-579))	(Ricinus_communis_30073.m002237_135-509	(((Capsicum_annum_XP_016564159.1_17-451	Capsicum_annum_XP_016564157.1_130-564)	Solanum_lyco_Solyc03g096900.2_139-573)	(Populus_trichocarpa_Potri.013G089000_9-436	(Medicago_truncatula_Medtr5g007870_132-565	(Vitis_vinifera_GSVIVG01024422001_127-561	Cucumis_melo_MELO3C024870.2.1_146-579))))))	(Mpolymorpha_Mapoly0035s0150.1_251-692	(Physcomitrella_patens_116207_e_gw1.15.321.1_23-365	Smoellendorffii_52204_1-316)))	(Chlamydomonas_reinhardtii_XP_001689858.1_86-262	Ostreococcus_lucimarinus_CCE9901_XP_001420831.1_98-554))	(((Dictyoglomus_thermophilum_WP_012547884.1_27-344	(Cyanophora_paradoxa_ConsensusfromContig38252-abinit-gene-0.0_10-337	(Synechocystis_sp._PCC_6803_ALJ69438.1_33-351	(((Synechococcus_sp._WH_8102_WP_011129177.1_72-389	(Paulinella_micropora_APP88130.1_42-359	Paulinella_chromatophora_YP_002048999.1_54-371))	(Thermosynechococcus_vulcanus_NIES-2134_BAY51563.1_37-355	Nostocaceae_WP_010995718.1_47-365))	Gloeobacter_violaceus_WP_011142742.1_63-380))))	((((Streptococcus_pneumoniae_WP_061632868.1_31-347	Enterococcus_faecalis_WP_104859299.1_31-348)	Bacillus_subtilis_WP_087992279.1_31-348)	(Caldanaerobacter_subterraneus_subsp._pacificus_DSM_12653_KKC29792.1_27-344	Thermoanaerobacter_WP_013150236.1_25-342))	((Xylella_fastidiosa_WP_004089929.1_46-363	((Salmonella_26-343	Escherichia_coli_AJF45176.1_26-343)	(Neisseria_meningitidis_WP_101294840.1_36-353	(Pseudomonas_PAO1_SpoT_PA5338_26-343	Pseudomonas_aeruginosa_WP_096249453.1_26-343))))	((Guillardia_theta_CCMP2712_XP_005830237.1_5-324	(Cyclotella_cryptica_g9445.t1_250-573	((Thalassiosira_pseudonana_CCMP1335_XP_002294153.1_5-329	Thalassiosira_pseudonana_CCMP1335_XP_002297567.1_57-381)	Thalassiosira_oceanica_EJK63859.1_259-553)))
(((((Physcomitrella_patens_200569_estExt_gwp_gw1.C_4400001_119-438	(Physcomitrella_patens_176108_estExt_gwp_gw1.C_150229_51-372	(Physcomitrella_patens_146168_e_gw1.240.61.1_36-357	Physcomitrella_patens_146184_e_gw1.240.52.1_1-233)))	Mpolymorpha_Mapoly0053s0013.1.p_307-628)	((Ostreococcus_lucimarinus_CCE9901_XP_001416051.1_39-361	Ostreococcus_tauri_CEG01219.1_157-479)	(Smoellendorffii_100367_21-342	(((Oryza_sativa_LOC_Os07g42160_113-434	Hordeum_vulgare_HORVU2Hr1G031740_1-285)	(Sorghum_bicolor_Sobic.002G372300.2_107-428	Zea_mays_GRMZM2G417072_139-460))	(((((Cucumis_melo_MELO3C025801.2.1_242-563	Ricinus_communis_29706.m001275_120-429)	(Populus_trichocarpa_Potri.003G066000_238-558	Populus_trichocarpa_Potri.001G168200_236-556))	(((Solanum_lyco_Solyc03g123370.2_224-545	Capsicum_annum_NP_001311747.1_222-543)	Vitis_vinifera_GSVIVG01016749001_36-357)	(Cucumis_melo_MELO3C024351.2.1_232-553	(Arabidopsis_thaliana_AAF37282.1_214-535	Arabidopsis_thaliana_NP_564652.2_218-539))))	Medicago_truncatula_Medtr8g020880_226-547)	(((Sorghum_bicolor_Sobic.007G150100.1_226-547	Zea_mays_GRMZM2G021074_222-543)	Oryza_sativa_LOC_Os08g35620_224-545)	((Zea_mays_GRMZM2G086714_1-220	Sorghum_bicolor_Sobic.002G217400.1_217-538)	(Hordeum_vulgare_HORVU5Hr1G061710_172-493	Oryza_sativa_LOC_Os09g27050_214-535))))))))	((Micromonas_commoda_XP_002505076.1_154-477	Micromonas_pusilla_CCMP1545_XP_003060243.1_336-678)	(((((((Hordeum_vulgare_HORVU6Hr1G067890_115-550	Oryza_sativa_LOC_Os02g47120_143-570)	(Sorghum_bicolor_Sobic.004G271600.1_145-580	Zea_mays_GRMZM2G106931_144-579))	(Smoellendorffii_52204_1-316	(((Capsicum_annum_XP_016564159.1_17-451	Capsicum_annum_XP_016564157.1_130-564)	Solanum_lyco_Solyc03g096900.2_139-573)	(((Medicago_truncatula_Medtr5g007870_132-565	Cucumis_melo_MELO3C024870.2.1_146-579)	Vitis_vinifera_GSVIVG01024422001_127-561)	(Populus_trichocarpa_Potri.013G089000_9-436	Ricinus_communis_30073.m002237_135-509)))))	(Mpolymorpha_Mapoly0035s0150.1_251-692	Physcomitrella_patens_116207_e_gw1.15.321.1_23-365))	(Chlamydomonas_reinhardtii_XP_001689858.1_86-262	Ostreococcus_lucimarinus_CCE9901_XP_001420831.1_98-554))	(Thermomicrobium_roseum_WP_081433447.1_51-377
((((((Hordeum_vulgare_HORVU6Hr1G067890_115-550	Oryza_sativa_LOC_Os02g47120_143-570)	(Sorghum_bicolor_Sobic.004G271600.1_145-580	Zea_mays_GRMZM2G106931_144-579))	(((Populus_trichocarpa_Potri.013G089000_9-436	(Medicago_truncatula_Medtr5g007870_132-565	Cucumis_melo_MELO3C024870.2.1_146-579))	(((Capsicum_annum_XP_016564159.1_17-451	Capsicum_annum_XP_016564157.1_130-564)	Solanum_lyco_Solyc03g096900.2_139-573)	Vitis_vinifera_GSVIVG01024422001_127-561))	Ricinus_communis_30073.m002237_135-509))	((Smoellendorffii_52204_1-316	Mpolymorpha_Mapoly0035s0150.1_251-692)	(Chlamydomonas_reinhardtii_XP_001689858.1_86-262	Physcomitrella_patens_116207_e_gw1.15.321.1_23-365)))	Ostreococcus_lucimarinus_CCE9901_XP_001420831.1_98-554)	((((Emiliania_huxleyi_CCMP1516_XP_005769172.1_107-486	Cyanophora_paradoxa_ConsensusfromContig38252-abinit-gene-0.0_10-337)	(((((Dictyoglomus_thermophilum_WP_012547884.1_27-344	(((((Symbiodinium_microadriaticum_OLP90600.1_192-687	(((((Klebsormidium_nitens_GAQ91082.1_238-579	((Mpolymorpha_Mapoly0002s0095.1_329-673	((Bigelowiella_natans_JGI_V11_85038_13-344	Physcomitrella_patens_113771_e_gw1.7.243.1_89-430)	Physcomitrella_patens_140875_e_gw1.171.95.1_35-376))	(((((((Arabidopsis_thaliana_OAP03147.1_92-431	Populus_trichocarpa_Potri.010G002400_89-424)	Ricinus_communis_29889.m003399_35-374)	(Vitis_vinifera_GSVIVG01017689001_94-433	(Solanum_lyco_Solyc12g098920.1_96-435	Capsicum_annum_XP_016551642.1_89-428)))	Cucumis_melo_MELO3C006759.2.1_184-520)	Medicago_truncatula_Medtr4g123930_95-434)	((Oryza_sativa_LOC_Os05g06920_71-403	Oryza_sativa_LOC_Os05g06940_79-424)	((Sorghum_bicolor_Sobic.009G054900.1_101-436	Zea_mays_GRMZM2G152040_92-427)	Oryza_sativa_LOC_Os05g06890_103-438)))	Smoellendorffii_83164_157-495)))	((Chlorella_variabilis_XP_005851775.1_154-550	(Volvox_carteri_f._nagariensis_XP_002950935.1_3-361	Chlamydomonas_reinhardtii_PNW86049.1_284-748))	(Ostreococcus_lucimarinus_CCE9901_XP_001416591.1_48-400	Ostreococcus_tauri_OUS43685.1_1-339)))	(((Bnatans_80753_308-908	(Ectocarpus_siliculosus_CBJ27227.1_253-833	Nannochloropsis_gaditana_EWM28606.1_242-782))	((Emiliania_huxleyi_CCMP1516_XP_005779118.1_1-222	Chrysochromulina_sp._CCMP291_KOO27310.1_13-392)
(((((((Hordeum_vulgare_HORVU6Hr1G067890_115-550	Oryza_sativa_LOC_Os02g47120_143-570)	(Sorghum_bicolor_Sobic.004G271600.1_145-580	Zea_mays_GRMZM2G106931_144-579))	((Medicago_truncatula_Medtr5g007870_132-565	((Cucumis_melo_MELO3C024870.2.1_146-579	(((Capsicum_annum_XP_016564159.1_17-451	Capsicum_annum_XP_016564157.1_130-564)	Solanum_lyco_Solyc03g096900.2_139-573)	Vitis_vinifera_GSVIVG01024422001_127-561))	Populus_trichocarpa_Potri.013G089000_9-436))	Ricinus_communis_30073.m002237_135-509))	((Smoellendorffii_52204_1-316	Mpolymorpha_Mapoly0035s0150.1_251-692)	Physcomitrella_patens_116207_e_gw1.15.321.1_23-365))	Chlamydomonas_reinhardtii_XP_001689858.1_86-262)	Ostreococcus_lucimarinus_CCE9901_XP_001420831.1_98-554)	(((((Oryza_sativa_LOC_Os07g42160_113-434	(Hordeum_vulgare_HORVU2Hr1G031740_1-285	(Sorghum_bicolor_Sobic.002G372300.2_107-428	Zea_mays_GRMZM2G417072_139-460)))	(Medicago_truncatula_Medtr8g020880_226-547	((Arabidopsis_thaliana_AAF37282.1_214-535	Arabidopsis_thaliana_NP_564652.2_218-539)	((((Sorghum_bicolor_Sobic.007G150100.1_226-547	Zea_mays_GRMZM2G021074_222-543)	Oryza_sativa_LOC_Os08g35620_224-545)	(Hordeum_vulgare_HORVU5Hr1G061710_172-493	(Oryza_sativa_LOC_Os09g27050_214-535	(Zea_mays_GRMZM2G086714_1-220	Sorghum_bicolor_Sobic.002G217400.1_217-538))))	((Populus_trichocarpa_Potri.003G066000_238-558	Populus_trichocarpa_Potri.001G168200_236-556)	((Solanum_lyco_Solyc03g123370.2_224-545	Capsicum_annum_NP_001311747.1_222-543)	(Cucumis_melo_MELO3C024351.2.1_232-553	(Ricinus_communis_29706.m001275_120-429	(Cucumis_melo_MELO3C025801.2.1_242-563	Vitis_vinifera_GSVIVG01016749001_36-357)))))))))	(Mpolymorpha_Mapoly0053s0013.1.p_307-628	(Smoellendorffii_100367_21-342	(Physcomitrella_patens_200569_estExt_gwp_gw1.C_4400001_119-438	(Physcomitrella_patens_176108_estExt_gwp_gw1.C_150229_51-372	(Physcomitrella_patens_146168_e_gw1.240.61.1_36-357	Physcomitrella_patens_146184_e_gw1.240.52.1_1-233))))))	(((Ostreococcus_lucimarinus_CCE9901_XP_001416051.1_39-361	Ostreococcus_tauri_CEG01219.1_157-479)	Coccomyxa_subellipsoidea_C-169_XP_005643555.1_172-488)	(Micromonas_commoda_XP_002505076.1_154-477	Micromonas_pusilla_CCMP1545_XP_003060243.1_336-678)))
(((((Mpolymorpha_Mapoly0035s0150.1_251-692	((Zea_mays_GRMZM2G106931_144-579	((Hordeum_vulgare_HORVU6Hr1G067890_115-550	Oryza_sativa_LOC_Os02g47120_143-570)	Sorghum_bicolor_Sobic.004G271600.1_145-580))	(((Capsicum_annum_XP_016564159.1_17-451	Capsicum_annum_XP_016564157.1_130-564)	Solanum_lyco_Solyc03g096900.2_139-573)	((Populus_trichocarpa_Potri.013G089000_9-436	Ricinus_communis_30073.m002237_135-509)	((Vitis_vinifera_GSVIVG01024422001_127-561	Cucumis_melo_MELO3C024870.2.1_146-579)	Medicago_truncatula_Medtr5g007870_132-565)))))	Smoellendorffii_52204_1-316)	Physcomitrella_patens_116207_e_gw1.15.321.1_23-365)	(Chlamydomonas_reinhardtii_XP_001689858.1_86-262	Ostreococcus_lucimarinus_CCE9901_XP_001420831.1_98-554))	(((((Thermomicrobium_roseum_WP_081433447.1_51-377	(Pseudomonas_aeruginosa_PAO1_RelA_PA0934_47-370	(Salmonella_38-359	Escherichia_coli_WP_000226815.1_38-359)))	(((((Synechococcus_sp._WH_8102_WP_011129177.1_72-389	(Paulinella_micropora_APP88130.1_42-359	Paulinella_chromatophora_YP_002048999.1_54-371))	((Thermosynechococcus_vulcanus_NIES-2134_BAY51563.1_37-355	Nostocaceae_WP_010995718.1_47-365)	Gloeobacter_violaceus_WP_011142742.1_63-380))	Synechocystis_sp._PCC_6803_ALJ69438.1_33-351)	Dictyoglomus_thermophilum_WP_012547884.1_27-344)	((((((Caulobacter_vibrioides_WP_010919427.1_45-363	(Rhizobiales_WP_003527294.1_26-344	(Brucella_WP_004683389.1_26-343	Mesorhizobium_WP_010915098.1_26-343)))	(Synedra_acus_872_26-310	Synedra_acus_6453_130-448))	(Symbiodinium_microadriaticum_OLP95483.1_40-438	Rhodobacter_capsulatus_WP_013069013.1_26-343))	(((Pseudomonas_PAO1_SpoT_PA5338_26-343	Pseudomonas_aeruginosa_WP_096249453.1_26-343)	((Salmonella_26-343	Escherichia_coli_AJF45176.1_26-343)	Neisseria_meningitidis_WP_101294840.1_36-353))	Xylella_fastidiosa_WP_004089929.1_46-363))	(Guillardia_theta_CCMP2712_XP_005830237.1_5-324	((Thalassiosira_pseudonana_CCMP1335_XP_002294153.1_5-329	Thalassiosira_pseudonana_CCMP1335_XP_002297567.1_57-381)	(Thalassiosira_oceanica_EJK63859.1_259-553	Cyclotella_cryptica_g9445.t1_250-573))))	(((Streptococcus_pneumoniae_WP_061632868.1_31-347	Enterococcus_faecalis_WP_104859299.1_31-348)
(((((((Zea_mays_GRMZM2G106931_144-579	((Hordeum_vulgare_HORVU6Hr1G067890_115-550	Oryza_sativa_LOC_Os02g47120_143-570)	Sorghum_bicolor_Sobic.004G271600.1_145-580))	(Ricinus_communis_30073.m002237_135-509	(Medicago_truncatula_Medtr5g007870_132-565	(((((Capsicum_annum_XP_016564159.1_17-451	Capsicum_annum_XP_016564157.1_130-564)	Solanum_lyco_Solyc03g096900.2_139-573)	Vitis_vinifera_GSVIVG01024422001_127-561)	Cucumis_melo_MELO3C024870.2.1_146-579)	Populus_trichocarpa_Potri.013G089000_9-436))))	((Smoellendorffii_52204_1-316	Mpolymorpha_Mapoly0035s0150.1_251-692)	Physcomitrella_patens_116207_e_gw1.15.321.1_23-365))	(Chlamydomonas_reinhardtii_XP_001689858.1_86-262	Ostreococcus_lucimarinus_CCE9901_XP_001420831.1_98-554))	((((((((Synedra_acus_872_26-310	Synedra_acus_6453_130-448)	Caulobacter_vibrioides_WP_010919427.1_45-363)	((Symbiodinium_microadriaticum_OLP95483.1_40-438	Rhodobacter_capsulatus_WP_013069013.1_26-343)	(Rhizobiales_WP_003527294.1_26-344	(Brucella_WP_004683389.1_26-343	Mesorhizobium_WP_010915098.1_26-343))))	(((Salmonella_26-343	Escherichia_coli_AJF45176.1_26-343)	(Neisseria_meningitidis_WP_101294840.1_36-353	(Pseudomonas_PAO1_SpoT_PA5338_26-343	Pseudomonas_aeruginosa_WP_096249453.1_26-343)))	Xylella_fastidiosa_WP_004089929.1_46-363))	(Guillardia_theta_CCMP2712_XP_005830237.1_5-324	(Thalassiosira_oceanica_EJK63859.1_259-553	(Cyclotella_cryptica_g9445.t1_250-573	(Thalassiosira_pseudonana_CCMP1335_XP_002294153.1_5-329	Thalassiosira_pseudonana_CCMP1335_XP_002297567.1_57-381)))))	((((Streptococcus_pneumoniae_WP_061632868.1_31-347	Enterococcus_faecalis_WP_104859299.1_31-348)	Bacillus_subtilis_WP_087992279.1_31-348)	(Caldanaerobacter_subterraneus_subsp._pacificus_DSM_12653_KKC29792.1_27-344	Thermoanaerobacter_WP_013150236.1_25-342))	((((Synechocystis_sp._PCC_6803_ALJ69438.1_33-351	Thermosynechococcus_vulcanus_NIES-2134_BAY51563.1_37-355)	(Nostocaceae_WP_010995718.1_47-365	(Synechococcus_sp._WH_8102_WP_011129177.1_72-389	(Paulinella_micropora_APP88130.1_42-359	Paulinella_chromatophora_YP_002048999.1_54-371))))	Gloeobacter_violaceus_WP_011142742.1_63-380)	Dictyoglomus_thermophilum_WP_012547884.1_27-344)))	(Emiliania_huxleyi_CCMP1516_XP_005769172.1_107-486
((Chlamydomonas_reinhardtii_XP_001689858.1_86-262	(Ostreococcus_lucimarinus_CCE9901_XP_001420831.1_98-554	(((((Hordeum_vulgare_HORVU6Hr1G067890_115-550	Oryza_sativa_LOC_Os02g47120_143-570)	(Sorghum_bicolor_Sobic.004G271600.1_145-580	Zea_mays_GRMZM2G106931_144-579))	(((Ricinus_communis_30073.m002237_135-509	Populus_trichocarpa_Potri.013G089000_9-436)	((((Capsicum_annum_XP_016564159.1_17-451	Capsicum_annum_XP_016564157.1_130-564)	Solanum_lyco_Solyc03g096900.2_139-573)	Vitis_vinifera_GSVIVG01024422001_127-561)	Cucumis_melo_MELO3C024870.2.1_146-579))	Medicago_truncatula_Medtr5g007870_132-565))	(Mpolymorpha_Mapoly0035s0150.1_251-692	Physcomitrella_patens_116207_e_gw1.15.321.1_23-365))	Smoellendorffii_52204_1-316)))	((((Symbiodinium_microadriaticum_OLP95483.1_40-438	(Coccomyxa_subellipsoidea_C-169_XP_005643555.1_172-488	(Ostreococcus_lucimarinus_CCE9901_XP_001416051.1_39-361	Ostreococcus_tauri_CEG01219.1_157-479)))	(Micromonas_commoda_XP_002505076.1_154-477	Micromonas_pusilla_CCMP1545_XP_003060243.1_336-678))	(((Oryza_sativa_LOC_Os07g42160_113-434	(Hordeum_vulgare_HORVU2Hr1G031740_1-285	(Sorghum_bicolor_Sobic.002G372300.2_107-428	Zea_mays_GRMZM2G417072_139-460)))	((Arabidopsis_thaliana_AAF37282.1_214-535	Arabidopsis_thaliana_NP_564652.2_218-539)	((Solanum_lyco_Solyc03g123370.2_224-545	Capsicum_annum_NP_001311747.1_222-543)	(((Vitis_vinifera_GSVIVG01016749001_36-357	(Populus_trichocarpa_Potri.003G066000_238-558	Populus_trichocarpa_Potri.001G168200_236-556))	(Cucumis_melo_MELO3C024351.2.1_232-553	(Oryza_sativa_LOC_Os09g27050_214-535	((((Sorghum_bicolor_Sobic.007G150100.1_226-547	Zea_mays_GRMZM2G021074_222-543)	Oryza_sativa_LOC_Os08g35620_224-545)	(Zea_mays_GRMZM2G086714_1-220	Sorghum_bicolor_Sobic.002G217400.1_217-538))	Hordeum_vulgare_HORVU5Hr1G061710_172-493))))	(Medicago_truncatula_Medtr8g020880_226-547	(Cucumis_melo_MELO3C025801.2.1_242-563	Ricinus_communis_29706.m001275_120-429))))))	((Mpolymorpha_Mapoly0053s0013.1.p_307-628	((Physcomitrella_patens_146168_e_gw1.240.61.1_36-357	Physcomitrella_patens_146184_e_gw1.240.52.1_1-233)	(Physcomitrella_patens_200569_estExt_gwp_gw1.C_4400001_119-438	Physcomitrella_patens_176108_estExt_gwp_gw1.C_150229_51-372)))
(((Ostreococcus_lucimarinus_CCE9901_XP_001420831.1_98-554	Chlamydomonas_reinhardtii_XP_001689858.1_86-262)	(((Zea_mays_GRMZM2G106931_144-579	((Hordeum_vulgare_HORVU6Hr1G067890_115-550	Oryza_sativa_LOC_Os02g47120_143-570)	Sorghum_bicolor_Sobic.004G271600.1_145-580))	(Populus_trichocarpa_Potri.013G089000_9-436	(Medicago_truncatula_Medtr5g007870_132-565	((Cucumis_melo_MELO3C024870.2.1_146-579	((Solanum_lyco_Solyc03g096900.2_139-573	(Capsicum_annum_XP_016564157.1_130-564	Capsicum_annum_XP_016564159.1_17-451))	Vitis_vinifera_GSVIVG01024422001_127-561))	Ricinus_communis_30073.m002237_135-509))))	(Physcomitrella_patens_116207_e_gw1.15.321.1_23-365	(Smoellendorffii_52204_1-316	Mpolymorpha_Mapoly0035s0150.1_251-692))))	((((Coccomyxa_subellipsoidea_C-169_XP_005643555.1_172-488	(Ostreococcus_tauri_CEG01219.1_157-479	Ostreococcus_lucimarinus_CCE9901_XP_001416051.1_39-361))	(Micromonas_commoda_XP_002505076.1_154-477	Micromonas_pusilla_CCMP1545_XP_003060243.1_336-678))	((Mpolymorpha_Mapoly0053s0013.1.p_307-628	(Physcomitrella_patens_176108_estExt_gwp_gw1.C_150229_51-372	((Physcomitrella_patens_146168_e_gw1.240.61.1_36-357	Physcomitrella_patens_146184_e_gw1.240.52.1_1-233)	Physcomitrella_patens_200569_estExt_gwp_gw1.C_4400001_119-438)))	(Smoellendorffii_100367_21-342	((((Oryza_sativa_LOC_Os09g27050_214-535	Hordeum_vulgare_HORVU5Hr1G061710_172-493)	((Oryza_sativa_LOC_Os08g35620_224-545	(Zea_mays_GRMZM2G021074_222-543	Sorghum_bicolor_Sobic.007G150100.1_226-547))	(Sorghum_bicolor_Sobic.002G217400.1_217-538	Zea_mays_GRMZM2G086714_1-220)))	(((Hordeum_vulgare_HORVU2Hr1G031740_1-285	(Oryza_sativa_LOC_Os07g42160_113-434	(Zea_mays_GRMZM2G417072_139-460	Sorghum_bicolor_Sobic.002G372300.2_107-428)))	Cucumis_melo_MELO3C024351.2.1_232-553)	(((((Populus_trichocarpa_Potri.003G066000_238-558	Populus_trichocarpa_Potri.001G168200_236-556)	Vitis_vinifera_GSVIVG01016749001_36-357)	((Capsicum_annum_NP_001311747.1_222-543	Solanum_lyco_Solyc03g123370.2_224-545)	(Arabidopsis_thaliana_AAF37282.1_214-535	Arabidopsis_thaliana_NP_564652.2_218-539)))	Ricinus_communis_29706.m001275_120-429)	Medicago_truncatula_Medtr8g020880_226-547)))	Cucumis_melo_MELO3C025801.2.1_242-563))))
(((Ostreococcus_lucimarinus_CCE9901_XP_001420831.1_98-554	Chlamydomonas_reinhardtii_XP_001689858.1_86-262)	((Physcomitrella_patens_116207_e_gw1.15.321.1_23-365	(Mpolymorpha_Mapoly0035s0150.1_251-692	((Zea_mays_GRMZM2G106931_144-579	((Hordeum_vulgare_HORVU6Hr1G067890_115-550	Oryza_sativa_LOC_Os02g47120_143-570)	Sorghum_bicolor_Sobic.004G271600.1_145-580))	(((Populus_trichocarpa_Potri.013G089000_9-436	((Solanum_lyco_Solyc03g096900.2_139-573	(Capsicum_annum_XP_016564157.1_130-564	Capsicum_annum_XP_016564159.1_17-451))	Vitis_vinifera_GSVIVG01024422001_127-561))	(Medicago_truncatula_Medtr5g007870_132-565	Cucumis_melo_MELO3C024870.2.1_146-579))	Ricinus_communis_30073.m002237_135-509))))	Smoellendorffii_52204_1-316))	((((Arabidopsis_thaliana_AAF37282.1_214-535	Arabidopsis_thaliana_NP_564652.2_218-539)	((((Ricinus_communis_29706.m001275_120-429	Cucumis_melo_MELO3C025801.2.1_242-563)	(Medicago_truncatula_Medtr8g020880_226-547	((Oryza_sativa_LOC_Os09g27050_214-535	Hordeum_vulgare_HORVU5Hr1G061710_172-493)	((Oryza_sativa_LOC_Os08g35620_224-545	(Zea_mays_GRMZM2G021074_222-543	Sorghum_bicolor_Sobic.007G150100.1_226-547))	(Sorghum_bicolor_Sobic.002G217400.1_217-538	Zea_mays_GRMZM2G086714_1-220)))))	(((Populus_trichocarpa_Potri.003G066000_238-558	Populus_trichocarpa_Potri.001G168200_236-556)	Vitis_vinifera_GSVIVG01016749001_36-357)	(Capsicum_annum_NP_001311747.1_222-543	Solanum_lyco_Solyc03g123370.2_224-545)))	((Hordeum_vulgare_HORVU2Hr1G031740_1-285	(Oryza_sativa_LOC_Os07g42160_113-434	(Zea_mays_GRMZM2G417072_139-460	Sorghum_bicolor_Sobic.002G372300.2_107-428)))	Cucumis_melo_MELO3C024351.2.1_232-553)))	((Mpolymorpha_Mapoly0053s0013.1.p_307-628	(Physcomitrella_patens_176108_estExt_gwp_gw1.C_150229_51-372	((Physcomitrella_patens_146168_e_gw1.240.61.1_36-357	Physcomitrella_patens_146184_e_gw1.240.52.1_1-233)	Physcomitrella_patens_200569_estExt_gwp_gw1.C_4400001_119-438)))	Smoellendorffii_100367_21-342))	(((((Pseudomonas_aeruginosa_PAO1_RelA_PA0934_47-370	(Escherichia_coli_WP_000226815.1_38-359	Salmonella_38-359))	Thermomicrobium_roseum_WP_081433447.1_51-377)	(((Dictyoglomus_thermophilum_WP_012547884.1_27-344
(((Ostreococcus_lucimarinus_CCE9901_XP_001420831.1_98-554	Chlamydomonas_reinhardtii_XP_001689858.1_86-262)	(Physcomitrella_patens_116207_e_gw1.15.321.1_23-365	((Mpolymorpha_Mapoly0035s0150.1_251-692	(((Hordeum_vulgare_HORVU6Hr1G067890_115-550	Oryza_sativa_LOC_Os02g47120_143-570)	(Sorghum_bicolor_Sobic.004G271600.1_145-580	Zea_mays_GRMZM2G106931_144-579))	(((Solanum_lyco_Solyc03g096900.2_139-573	(Capsicum_annum_XP_016564157.1_130-564	Capsicum_annum_XP_016564159.1_17-451))	(Vitis_vinifera_GSVIVG01024422001_127-561	((Medicago_truncatula_Medtr5g007870_132-565	Cucumis_melo_MELO3C024870.2.1_146-579)	Populus_trichocarpa_Potri.013G089000_9-436)))	Ricinus_communis_30073.m002237_135-509)))	Smoellendorffii_52204_1-316)))	((((((Meiothermus_silvanus_WP_013156925.1_34-379	(Oceanithermus_profundus_WP_013457017.1_33-372	Marinithermus_hydrothermalis_WP_013704776.1_33-371))	((((Klebsormidium_nitens_GAQ87841.1_146-496	((Smoellendorffii_89270_21-361	(Mpolymorpha_Mapoly0053s0023.1.p_145-491	(Physcomitrella_patens_142688_e_gw1.195.2.1_112-462	Physcomitrella_patens_142546_e_gw1.194.45.1_132-480)))	(Cucumis_melo_MELO3C017941.2.1_153-499	(((Vitis_vinifera_GSVIVG01028045001_152-498	(((Arabidopsis_thaliana_NP_001329795.1_153-499	(Hordeum_vulgare_HORVU4Hr1G047070_301-649	(Oryza_sativa_LOC_Os03g22160_165-511	(Zea_mays_GRMZM2G353147_1-243	Sorghum_bicolor_Sobic.001G378100.2_1-243))))	Populus_trichocarpa_Potri.014G126700_154-500)	((Capsicum_annum_XP_016565797.1_149-494	Capsicum_annum_XP_016565796.1_149-494)	(Solanum_lyco_Solyc09g075390.2_146-491	Solanum_lyco_Solyc09g098580.2_148-493))))	Ricinus_communis_29986.m001651_156-502)	Medicago_truncatula_Medtr7g108940_151-497))))	(Coccomyxa_subellipsoidea_C-169_XP_005643557.1_46-391	Chlorella_variabilis_XP_005843741.1_131-313))	(Ostreococcus_tauri_XP_003079611.1_81-489	Micromonas_pusilla_CCMP1545_XP_003059515.1_12-360))	(((Galdieria_sulphuraria_XP_005705328.1_109-462	((((Chrysochromulina_sp._CCMP291_KOO35032.1_235-473	Chrysochromulina_sp._CCMP291_KOO35751.1_59-242)	Nannochloropsis_gaditana_EWM29759.1_187-617)	Ectocarpus_siliculosus_CBN78357.1_204-569)	(((Aureococcus_anophagefferens_XP_009039283.1_9-345	(Nannochloropsis_gaditana_EWM27646.1_199-550
(((((((Zea_mays_GRMZM2G417072_139-460	Sorghum_bicolor_Sobic.002G372300.2_107-428)	(Hordeum_vulgare_HORVU2Hr1G031740_1-285	Oryza_sativa_LOC_Os07g42160_113-434))	(Medicago_truncatula_Medtr8g020880_226-547	((((Arabidopsis_thaliana_AAF37282.1_214-535	Arabidopsis_thaliana_NP_564652.2_218-539)	(Capsicum_annum_NP_001311747.1_222-543	Solanum_lyco_Solyc03g123370.2_224-545))	(Cucumis_melo_MELO3C024351.2.1_232-553	((Populus_trichocarpa_Potri.003G066000_238-558	Populus_trichocarpa_Potri.001G168200_236-556)	(Vitis_vinifera_GSVIVG01016749001_36-357	((Oryza_sativa_LOC_Os08g35620_224-545	(Zea_mays_GRMZM2G021074_222-543	Sorghum_bicolor_Sobic.007G150100.1_226-547))	(Hordeum_vulgare_HORVU5Hr1G061710_172-493	((Sorghum_bicolor_Sobic.002G217400.1_217-538	Zea_mays_GRMZM2G086714_1-220)	Oryza_sativa_LOC_Os09g27050_214-535)))))))	(Cucumis_melo_MELO3C025801.2.1_242-563	Ricinus_communis_29706.m001275_120-429))))	Smoellendorffii_100367_21-342)	(Mpolymorpha_Mapoly0053s0013.1.p_307-628	(Physcomitrella_patens_200569_estExt_gwp_gw1.C_4400001_119-438	(Physcomitrella_patens_176108_estExt_gwp_gw1.C_150229_51-372	(Physcomitrella_patens_146168_e_gw1.240.61.1_36-357	Physcomitrella_patens_146184_e_gw1.240.52.1_1-233)))))	((Chlorella_variabilis_XP_005849048.1_248-455	(Coccomyxa_subellipsoidea_C-169_XP_005643555.1_172-488	(Chlamydomonas_reinhardtii_XP_001697429.1_200-524	Volvox_carteri_f._nagariensis_XP_002958643.1_198-523)))	((Ostreococcus_tauri_CEG01219.1_157-479	Ostreococcus_lucimarinus_CCE9901_XP_001416051.1_39-361)	(Micromonas_commoda_XP_002505076.1_154-477	Micromonas_pusilla_CCMP1545_XP_003060243.1_336-678))))	(((Ostreococcus_lucimarinus_CCE9901_XP_001420831.1_98-554	Chlamydomonas_reinhardtii_XP_001689858.1_86-262)	((((Hordeum_vulgare_HORVU6Hr1G067890_115-550	Oryza_sativa_LOC_Os02g47120_143-570)	(Sorghum_bicolor_Sobic.004G271600.1_145-580	Zea_mays_GRMZM2G106931_144-579))	((Solanum_lyco_Solyc03g096900.2_139-573	(Capsicum_annum_XP_016564157.1_130-564	Capsicum_annum_XP_016564159.1_17-451))	((Vitis_vinifera_GSVIVG01024422001_127-561	(Medicago_truncatula_Medtr5g007870_132-565	Cucumis_melo_MELO3C024870.2.1_146-579))	(Populus_trichocarpa_Potri.013G089000_9-436	Ricinus_communis_30073.m002237_135-509))))
((((Ostreococcus_lucimarinus_CCE9901_XP_001420831.1_98-554	Chlamydomonas_reinhardtii_XP_001689858.1_86-262)	(((Oryza_sativa_LOC_Os02g47120_143-570	((Sorghum_bicolor_Sobic.004G271600.1_145-580	Zea_mays_GRMZM2G106931_144-579)	Hordeum_vulgare_HORVU6Hr1G067890_115-550))	(Populus_trichocarpa_Potri.013G089000_9-436	(Ricinus_communis_30073.m002237_135-509	((Solanum_lyco_Solyc03g096900.2_139-573	(Capsicum_annum_XP_016564157.1_130-564	Capsicum_annum_XP_016564159.1_17-451))	((Medicago_truncatula_Medtr5g007870_132-565	Cucumis_melo_MELO3C024870.2.1_146-579)	Vitis_vinifera_GSVIVG01024422001_127-561)))))	((Smoellendorffii_52204_1-316	Physcomitrella_patens_116207_e_gw1.15.321.1_23-365)	Mpolymorpha_Mapoly0035s0150.1_251-692)))	((((Pseudomonas_aeruginosa_PAO1_RelA_PA0934_47-370	(Escherichia_coli_WP_000226815.1_38-359	Salmonella_38-359))	Thermomicrobium_roseum_WP_081433447.1_51-377)	((((Synedra_acus_6453_130-448	Synedra_acus_872_26-310)	((Rhodobacter_capsulatus_WP_013069013.1_26-343	(Rhizobiales_WP_003527294.1_26-344	(Brucella_WP_004683389.1_26-343	Mesorhizobium_WP_010915098.1_26-343)))	Caulobacter_vibrioides_WP_010919427.1_45-363))	(((Pseudomonas_PAO1_SpoT_PA5338_26-343	Pseudomonas_aeruginosa_WP_096249453.1_26-343)	(Neisseria_meningitidis_WP_101294840.1_36-353	Xylella_fastidiosa_WP_004089929.1_46-363))	(Escherichia_coli_AJF45176.1_26-343	Salmonella_26-343)))	(((((Thermoanaerobacter_WP_013150236.1_25-342	Caldanaerobacter_subterraneus_subsp._pacificus_DSM_12653_KKC29792.1_27-344)	(Bacillus_subtilis_WP_087992279.1_31-348	(Streptococcus_pneumoniae_WP_061632868.1_31-347	Enterococcus_faecalis_WP_104859299.1_31-348)))	Dictyoglomus_thermophilum_WP_012547884.1_27-344)	((Meiothermus_silvanus_WP_013156925.1_34-379	((Oceanithermus_profundus_WP_013457017.1_33-372	Marinithermus_hydrothermalis_WP_013704776.1_33-371)	(((Ostreococcus_tauri_XP_003079611.1_81-489	Micromonas_pusilla_CCMP1545_XP_003059515.1_12-360)	((Klebsormidium_nitens_GAQ87841.1_146-496	((Smoellendorffii_89270_21-361	(Mpolymorpha_Mapoly0053s0023.1.p_145-491	(Physcomitrella_patens_142688_e_gw1.195.2.1_112-462	Physcomitrella_patens_142546_e_gw1.194.45.1_132-480)))
(((Ostreococcus_lucimarinus_CCE9901_XP_001420831.1_98-554	Chlamydomonas_reinhardtii_XP_001689858.1_86-262)	(Smoellendorffii_52204_1-316	(Physcomitrella_patens_116207_e_gw1.15.321.1_23-365	(Mpolymorpha_Mapoly0035s0150.1_251-692	((Oryza_sativa_LOC_Os02g47120_143-570	((Sorghum_bicolor_Sobic.004G271600.1_145-580	Zea_mays_GRMZM2G106931_144-579)	Hordeum_vulgare_HORVU6Hr1G067890_115-550))	((Solanum_lyco_Solyc03g096900.2_139-573	(Capsicum_annum_XP_016564157.1_130-564	Capsicum_annum_XP_016564159.1_17-451))	((Ricinus_communis_30073.m002237_135-509	Populus_trichocarpa_Potri.013G089000_9-436)	((Medicago_truncatula_Medtr5g007870_132-565	Cucumis_melo_MELO3C024870.2.1_146-579)	Vitis_vinifera_GSVIVG01024422001_127-561))))))))	((((Ostreococcus_tauri_CEG01219.1_157-479	Ostreococcus_lucimarinus_CCE9901_XP_001416051.1_39-361)	(Micromonas_commoda_XP_002505076.1_154-477	Micromonas_pusilla_CCMP1545_XP_003060243.1_336-678))	((Bigelowiella_natans_JGI_V11_85038_13-344	Symbiodinium_microadriaticum_OLP95483.1_40-438)	(((Hordeum_vulgare_HORVU2Hr1G031740_1-285	(Oryza_sativa_LOC_Os07g42160_113-434	(Zea_mays_GRMZM2G417072_139-460	Sorghum_bicolor_Sobic.002G372300.2_107-428)))	((((Ricinus_communis_29706.m001275_120-429	((Capsicum_annum_NP_001311747.1_222-543	Solanum_lyco_Solyc03g123370.2_224-545)	(Vitis_vinifera_GSVIVG01016749001_36-357	((Oryza_sativa_LOC_Os09g27050_214-535	(Hordeum_vulgare_HORVU5Hr1G061710_172-493	((Oryza_sativa_LOC_Os08g35620_224-545	(Zea_mays_GRMZM2G021074_222-543	Sorghum_bicolor_Sobic.007G150100.1_226-547))	(Sorghum_bicolor_Sobic.002G217400.1_217-538	Zea_mays_GRMZM2G086714_1-220))))	(Cucumis_melo_MELO3C025801.2.1_242-563	Cucumis_melo_MELO3C024351.2.1_232-553)))))	(Arabidopsis_thaliana_AAF37282.1_214-535	Arabidopsis_thaliana_NP_564652.2_218-539))	(Populus_trichocarpa_Potri.003G066000_238-558	Populus_trichocarpa_Potri.001G168200_236-556))	Medicago_truncatula_Medtr8g020880_226-547))	(Smoellendorffii_100367_21-342	(Mpolymorpha_Mapoly0053s0013.1.p_307-628	(Physcomitrella_patens_200569_estExt_gwp_gw1.C_4400001_119-438	(Physcomitrella_patens_176108_estExt_gwp_gw1.C_150229_51-372	(Physcomitrella_patens_146168_e_gw1.240.61.1_36-357
(((Ostreococcus_lucimarinus_CCE9901_XP_001420831.1_98-554	Chlamydomonas_reinhardtii_XP_001689858.1_86-262)	((((Sorghum_bicolor_Sobic.004G271600.1_145-580	Zea_mays_GRMZM2G106931_144-579)	(Hordeum_vulgare_HORVU6Hr1G067890_115-550	Oryza_sativa_LOC_Os02g47120_143-570))	((Ricinus_communis_30073.m002237_135-509	Populus_trichocarpa_Potri.013G089000_9-436)	(Medicago_truncatula_Medtr5g007870_132-565	((Vitis_vinifera_GSVIVG01024422001_127-561	((Capsicum_annum_XP_016564157.1_130-564	Capsicum_annum_XP_016564159.1_17-451)	Solanum_lyco_Solyc03g096900.2_139-573))	Cucumis_melo_MELO3C024870.2.1_146-579))))	((Smoellendorffii_52204_1-316	Physcomitrella_patens_116207_e_gw1.15.321.1_23-365)	Mpolymorpha_Mapoly0035s0150.1_251-692)))	((((Ostreococcus_tauri_CEG01219.1_157-479	Ostreococcus_lucimarinus_CCE9901_XP_001416051.1_39-361)	(Micromonas_commoda_XP_002505076.1_154-477	Micromonas_pusilla_CCMP1545_XP_003060243.1_336-678))	((Bigelowiella_natans_JGI_V11_85038_13-344	Symbiodinium_microadriaticum_OLP95483.1_40-438)	(((Hordeum_vulgare_HORVU2Hr1G031740_1-285	(Oryza_sativa_LOC_Os07g42160_113-434	(Zea_mays_GRMZM2G417072_139-460	Sorghum_bicolor_Sobic.002G372300.2_107-428)))	(((((((Capsicum_annum_NP_001311747.1_222-543	Solanum_lyco_Solyc03g123370.2_224-545)	(Cucumis_melo_MELO3C024351.2.1_232-553	(Vitis_vinifera_GSVIVG01016749001_36-357	(((Oryza_sativa_LOC_Os08g35620_224-545	(Zea_mays_GRMZM2G021074_222-543	Sorghum_bicolor_Sobic.007G150100.1_226-547))	(Sorghum_bicolor_Sobic.002G217400.1_217-538	Zea_mays_GRMZM2G086714_1-220))	(Oryza_sativa_LOC_Os09g27050_214-535	Hordeum_vulgare_HORVU5Hr1G061710_172-493)))))	(Arabidopsis_thaliana_AAF37282.1_214-535	Arabidopsis_thaliana_NP_564652.2_218-539))	(Populus_trichocarpa_Potri.003G066000_238-558	Populus_trichocarpa_Potri.001G168200_236-556))	Ricinus_communis_29706.m001275_120-429)	Medicago_truncatula_Medtr8g020880_226-547)	Cucumis_melo_MELO3C025801.2.1_242-563))	(Smoellendorffii_100367_21-342	(Mpolymorpha_Mapoly0053s0013.1.p_307-628	(Physcomitrella_patens_176108_estExt_gwp_gw1.C_150229_51-372	((Physcomitrella_patens_146168_e_gw1.240.61.1_36-357	Physcomitrella_patens_146184_e_gw1.240.52.1_1-233)
(((Ostreococcus_lucimarinus_CCE9901_XP_001420831.1_98-554	Chlamydomonas_reinhardtii_XP_001689858.1_86-262)	((((Sorghum_bicolor_Sobic.004G271600.1_145-580	Zea_mays_GRMZM2G106931_144-579)	(Hordeum_vulgare_HORVU6Hr1G067890_115-550	Oryza_sativa_LOC_Os02g47120_143-570))	(Ricinus_communis_30073.m002237_135-509	((Populus_trichocarpa_Potri.013G089000_9-436	(Vitis_vinifera_GSVIVG01024422001_127-561	((Capsicum_annum_XP_016564157.1_130-564	Capsicum_annum_XP_016564159.1_17-451)	Solanum_lyco_Solyc03g096900.2_139-573)))	(Cucumis_melo_MELO3C024870.2.1_146-579	Medicago_truncatula_Medtr5g007870_132-565))))	((Physcomitrella_patens_116207_e_gw1.15.321.1_23-365	Mpolymorpha_Mapoly0035s0150.1_251-692)	Smoellendorffii_52204_1-316)))	((Chlorella_variabilis_XP_005849048.1_248-455	(Coccomyxa_subellipsoidea_C-169_XP_005643555.1_172-488	(Chlamydomonas_reinhardtii_XP_001697429.1_200-524	Volvox_carteri_f._nagariensis_XP_002958643.1_198-523)))	((((Dictyoglomus_thermophilum_WP_012547884.1_27-344	((Nostocaceae_WP_010995718.1_47-365	(Thermosynechococcus_vulcanus_NIES-2134_BAY51563.1_37-355	((Synechocystis_sp._PCC_6803_ALJ69438.1_33-351	(Synechococcus_sp._WH_8102_WP_011129177.1_72-389	(Paulinella_chromatophora_YP_002048999.1_54-371	Paulinella_micropora_APP88130.1_42-359)))	Gloeobacter_violaceus_WP_011142742.1_63-380)))	((((((Ostreococcus_tauri_XP_003079611.1_81-489	Micromonas_pusilla_CCMP1545_XP_003059515.1_12-360)	((Klebsormidium_nitens_GAQ87841.1_146-496	(((Physcomitrella_patens_142688_e_gw1.195.2.1_112-462	Physcomitrella_patens_142546_e_gw1.194.45.1_132-480)	(Smoellendorffii_89270_21-361	((Oryza_sativa_LOC_Os03g22160_165-511	(Hordeum_vulgare_HORVU4Hr1G047070_301-649	(Zea_mays_GRMZM2G353147_1-243	Sorghum_bicolor_Sobic.001G378100.2_1-243)))	(Cucumis_melo_MELO3C017941.2.1_153-499	(((Solanum_lyco_Solyc09g075390.2_146-491	(Solanum_lyco_Solyc09g098580.2_148-493	(Capsicum_annum_XP_016565796.1_149-494	Capsicum_annum_XP_016565797.1_149-494)))	Arabidopsis_thaliana_NP_001329795.1_153-499)	(Ricinus_communis_29986.m001651_156-502	(Medicago_truncatula_Medtr7g108940_151-497	(Populus_trichocarpa_Potri.014G126700_154-500	Vitis_vinifera_GSVIVG01028045001_152-498))))))))	Mpolymorpha_Mapoly0053s0023.1.p_145-491))
(((Ostreococcus_lucimarinus_CCE9901_XP_001420831.1_98-554	Chlamydomonas_reinhardtii_XP_001689858.1_86-262)	((((Ricinus_communis_30073.m002237_135-509	((Vitis_vinifera_GSVIVG01024422001_127-561	((Capsicum_annum_XP_016564157.1_130-564	Capsicum_annum_XP_016564159.1_17-451)	Solanum_lyco_Solyc03g096900.2_139-573))	(Cucumis_melo_MELO3C024870.2.1_146-579	Medicago_truncatula_Medtr5g007870_132-565)))	((Sorghum_bicolor_Sobic.004G271600.1_145-580	Zea_mays_GRMZM2G106931_144-579)	(Hordeum_vulgare_HORVU6Hr1G067890_115-550	Oryza_sativa_LOC_Os02g47120_143-570)))	Populus_trichocarpa_Potri.013G089000_9-436)	((Physcomitrella_patens_116207_e_gw1.15.321.1_23-365	Mpolymorpha_Mapoly0035s0150.1_251-692)	Smoellendorffii_52204_1-316)))	((((Chlorella_variabilis_XP_005849048.1_248-455	(Chlamydomonas_reinhardtii_XP_001697429.1_200-524	Volvox_carteri_f._nagariensis_XP_002958643.1_198-523))	((Cyanophora_paradoxa_ConsensusfromContig38252-abinit-gene-0.0_10-337	(Emiliania_huxleyi_CCMP1516_XP_005769172.1_107-486	Symbiodinium_microadriaticum_OLP90598.1_316-659))	((((Chrysochromulina_sp._CCMP291_KOO35032.1_235-473	Chrysochromulina_sp._CCMP291_KOO35751.1_59-242)	Emiliania_huxleyi_CCMP1516_XP_005769365.1_60-250)	(((Thermomicrobium_roseum_WP_081433447.1_51-377	Bigelowiella_natans_JGI_V11_85038_13-344)	((Symbiodinium_microadriaticum_OLP95483.1_40-438	(Escherichia_coli_WP_000226815.1_38-359	Salmonella_38-359))	Pseudomonas_aeruginosa_PAO1_RelA_PA0934_47-370))	((((Rhodobacter_capsulatus_WP_013069013.1_26-343	(Caulobacter_vibrioides_WP_010919427.1_45-363	((Synedra_acus_6453_130-448	Synedra_acus_872_26-310)	(Rhizobiales_WP_003527294.1_26-344	(Brucella_WP_004683389.1_26-343	Mesorhizobium_WP_010915098.1_26-343)))))	(Guillardia_theta_CCMP2712_XP_005830237.1_5-324	(Thalassiosira_oceanica_EJK63859.1_259-553	(Cyclotella_cryptica_g9445.t1_250-573	(Thalassiosira_pseudonana_CCMP1335_XP_002294153.1_5-329	Thalassiosira_pseudonana_CCMP1335_XP_002297567.1_57-381)))))	(Xylella_fastidiosa_WP_004089929.1_46-363	((Neisseria_meningitidis_WP_101294840.1_36-353	(Escherichia_coli_AJF45176.1_26-343	Salmonella_26-343))	(Pseudomonas_PAO1_SpoT_PA5338_26-343	Pseudomonas_aeruginosa_WP_096249453.1_26-343))))
(((Micromonas_commoda_XP_002505076.1_154-477	Micromonas_pusilla_CCMP1545_XP_003060243.1_336-678)	((((Chlamydomonas_reinhardtii_XP_001697429.1_200-524	Volvox_carteri_f._nagariensis_XP_002958643.1_198-523)	Coccomyxa_subellipsoidea_C-169_XP_005643555.1_172-488)	Chlorella_variabilis_XP_005849048.1_248-455)	(Ostreococcus_tauri_CEG01219.1_157-479	Ostreococcus_lucimarinus_CCE9901_XP_001416051.1_39-361)))	(((((Ostreococcus_lucimarinus_CCE9901_XP_001420831.1_98-554	Chlamydomonas_reinhardtii_XP_001689858.1_86-262)	(((((Vitis_vinifera_GSVIVG01024422001_127-561	(Cucumis_melo_MELO3C024870.2.1_146-579	Medicago_truncatula_Medtr5g007870_132-565))	(Populus_trichocarpa_Potri.013G089000_9-436	Ricinus_communis_30073.m002237_135-509))	((Capsicum_annum_XP_016564157.1_130-564	Capsicum_annum_XP_016564159.1_17-451)	Solanum_lyco_Solyc03g096900.2_139-573))	(Zea_mays_GRMZM2G106931_144-579	((Hordeum_vulgare_HORVU6Hr1G067890_115-550	Oryza_sativa_LOC_Os02g47120_143-570)	Sorghum_bicolor_Sobic.004G271600.1_145-580)))	((Physcomitrella_patens_116207_e_gw1.15.321.1_23-365	Mpolymorpha_Mapoly0035s0150.1_251-692)	Smoellendorffii_52204_1-316)))	(Cyanophora_paradoxa_ConsensusfromContig38252-abinit-gene-0.0_10-337	Emiliania_huxleyi_CCMP1516_XP_005769172.1_107-486))	(((((((((Hordeum_vulgare_HORVU4Hr1G047070_301-649	((Zea_mays_GRMZM2G353147_1-243	Sorghum_bicolor_Sobic.001G378100.2_1-243)	Oryza_sativa_LOC_Os03g22160_165-511))	(Medicago_truncatula_Medtr7g108940_151-497	((Ricinus_communis_29986.m001651_156-502	(Arabidopsis_thaliana_NP_001329795.1_153-499	(Populus_trichocarpa_Potri.014G126700_154-500	Vitis_vinifera_GSVIVG01028045001_152-498)))	((((Capsicum_annum_XP_016565796.1_149-494	Capsicum_annum_XP_016565797.1_149-494)	Solanum_lyco_Solyc09g075390.2_146-491)	Solanum_lyco_Solyc09g098580.2_148-493)	Cucumis_melo_MELO3C017941.2.1_153-499))))	(Smoellendorffii_89270_21-361	(Mpolymorpha_Mapoly0053s0023.1.p_145-491	(Physcomitrella_patens_142688_e_gw1.195.2.1_112-462	Physcomitrella_patens_142546_e_gw1.194.45.1_132-480))))	Klebsormidium_nitens_GAQ87841.1_146-496)	((Coccomyxa_subellipsoidea_C-169_XP_005643557.1_46-391	(Ostreococcus_tauri_XP_003079611.1_81-489	((Chrysochromulina_sp._CCMP291_KOO35032.1_235-473	Chrysochromulina_sp._CCMP291_KOO35751.1_59-242)
(((Smoellendorffii_52204_1-316	(Physcomitrella_patens_116207_e_gw1.15.321.1_23-365	(Mpolymorpha_Mapoly0035s0150.1_251-692	((Zea_mays_GRMZM2G106931_144-579	((Hordeum_vulgare_HORVU6Hr1G067890_115-550	Oryza_sativa_LOC_Os02g47120_143-570)	Sorghum_bicolor_Sobic.004G271600.1_145-580))	(Ricinus_communis_30073.m002237_135-509	((Populus_trichocarpa_Potri.013G089000_9-436	(((Solanum_lyco_Solyc03g096900.2_139-573	(Capsicum_annum_XP_016564159.1_17-451	Capsicum_annum_XP_016564157.1_130-564))	Vitis_vinifera_GSVIVG01024422001_127-561)	Cucumis_melo_MELO3C024870.2.1_146-579))	Medicago_truncatula_Medtr5g007870_132-565))))))	(Ostreococcus_lucimarinus_CCE9901_XP_001420831.1_98-554	Chlamydomonas_reinhardtii_XP_001689858.1_86-262))	(((((Physcomitrella_patens_200569_estExt_gwp_gw1.C_4400001_119-438	(Physcomitrella_patens_176108_estExt_gwp_gw1.C_150229_51-372	(Physcomitrella_patens_146184_e_gw1.240.52.1_1-233	Physcomitrella_patens_146168_e_gw1.240.61.1_36-357)))	Mpolymorpha_Mapoly0053s0013.1.p_307-628)	(((Oryza_sativa_LOC_Os07g42160_113-434	(Hordeum_vulgare_HORVU2Hr1G031740_1-285	(Sorghum_bicolor_Sobic.002G372300.2_107-428	Zea_mays_GRMZM2G417072_139-460)))	((((Hordeum_vulgare_HORVU5Hr1G061710_172-493	Oryza_sativa_LOC_Os09g27050_214-535)	(Zea_mays_GRMZM2G086714_1-220	Sorghum_bicolor_Sobic.002G217400.1_217-538))	((Sorghum_bicolor_Sobic.007G150100.1_226-547	Zea_mays_GRMZM2G021074_222-543)	Oryza_sativa_LOC_Os08g35620_224-545))	(((Cucumis_melo_MELO3C024351.2.1_232-553	(((Ricinus_communis_29706.m001275_120-429	(Populus_trichocarpa_Potri.003G066000_238-558	Populus_trichocarpa_Potri.001G168200_236-556))	((Arabidopsis_thaliana_AAF37282.1_214-535	Arabidopsis_thaliana_NP_564652.2_218-539)	(Capsicum_annum_NP_001311747.1_222-543	Solanum_lyco_Solyc03g123370.2_224-545)))	Medicago_truncatula_Medtr8g020880_226-547))	Vitis_vinifera_GSVIVG01016749001_36-357)	Cucumis_melo_MELO3C025801.2.1_242-563)))	Smoellendorffii_100367_21-342))	((Ostreococcus_lucimarinus_CCE9901_XP_001416051.1_39-361	Ostreococcus_tauri_CEG01219.1_157-479)	((Micromonas_commoda_XP_002505076.1_154-477	Micromonas_pusilla_CCMP1545_XP_003060243.1_336-678)	(Chlorella_variabilis_XP_005849048.1_248-455
(((((Zea_mays_GRMZM2G106931_144-579	((Hordeum_vulgare_HORVU6Hr1G067890_115-550	Oryza_sativa_LOC_Os02g47120_143-570)	Sorghum_bicolor_Sobic.004G271600.1_145-580))	((Ricinus_communis_30073.m002237_135-509	((((Solanum_lyco_Solyc03g096900.2_139-573	(Capsicum_annum_XP_016564159.1_17-451	Capsicum_annum_XP_016564157.1_130-564))	Vitis_vinifera_GSVIVG01024422001_127-561)	Cucumis_melo_MELO3C024870.2.1_146-579)	Medicago_truncatula_Medtr5g007870_132-565))	Populus_trichocarpa_Potri.013G089000_9-436))	((Chlamydomonas_reinhardtii_XP_001689858.1_86-262	Physcomitrella_patens_116207_e_gw1.15.321.1_23-365)	(Smoellendorffii_52204_1-316	Mpolymorpha_Mapoly0035s0150.1_251-692)))	Ostreococcus_lucimarinus_CCE9901_XP_001420831.1_98-554)	(((((Physcomitrella_patens_176108_estExt_gwp_gw1.C_150229_51-372	((Physcomitrella_patens_146184_e_gw1.240.52.1_1-233	Physcomitrella_patens_146168_e_gw1.240.61.1_36-357)	Physcomitrella_patens_200569_estExt_gwp_gw1.C_4400001_119-438))	Mpolymorpha_Mapoly0053s0013.1.p_307-628)	(((Hordeum_vulgare_HORVU2Hr1G031740_1-285	((Sorghum_bicolor_Sobic.002G372300.2_107-428	Zea_mays_GRMZM2G417072_139-460)	Oryza_sativa_LOC_Os07g42160_113-434))	(Medicago_truncatula_Medtr8g020880_226-547	(((Vitis_vinifera_GSVIVG01016749001_36-357	(Cucumis_melo_MELO3C025801.2.1_242-563	(((Hordeum_vulgare_HORVU5Hr1G061710_172-493	Oryza_sativa_LOC_Os09g27050_214-535)	(Zea_mays_GRMZM2G086714_1-220	Sorghum_bicolor_Sobic.002G217400.1_217-538))	((Sorghum_bicolor_Sobic.007G150100.1_226-547	Zea_mays_GRMZM2G021074_222-543)	Oryza_sativa_LOC_Os08g35620_224-545))))	Cucumis_melo_MELO3C024351.2.1_232-553)	(Ricinus_communis_29706.m001275_120-429	((Populus_trichocarpa_Potri.003G066000_238-558	Populus_trichocarpa_Potri.001G168200_236-556)	((Arabidopsis_thaliana_AAF37282.1_214-535	Arabidopsis_thaliana_NP_564652.2_218-539)	(Capsicum_annum_NP_001311747.1_222-543	Solanum_lyco_Solyc03g123370.2_224-545)))))))	Smoellendorffii_100367_21-342))	((Ostreococcus_lucimarinus_CCE9901_XP_001416051.1_39-361	Ostreococcus_tauri_CEG01219.1_157-479)	(Micromonas_commoda_XP_002505076.1_154-477	Micromonas_pusilla_CCMP1545_XP_003060243.1_336-678)))	((Chlorella_variabilis_XP_005849048.1_248-455
((((Physcomitrella_patens_116207_e_gw1.15.321.1_23-365	Smoellendorffii_52204_1-316)	(Mpolymorpha_Mapoly0035s0150.1_251-692	(((Hordeum_vulgare_HORVU6Hr1G067890_115-550	Oryza_sativa_LOC_Os02g47120_143-570)	(Sorghum_bicolor_Sobic.004G271600.1_145-580	Zea_mays_GRMZM2G106931_144-579))	((Ricinus_communis_30073.m002237_135-509	((((Solanum_lyco_Solyc03g096900.2_139-573	(Capsicum_annum_XP_016564159.1_17-451	Capsicum_annum_XP_016564157.1_130-564))	Vitis_vinifera_GSVIVG01024422001_127-561)	Cucumis_melo_MELO3C024870.2.1_146-579)	Medicago_truncatula_Medtr5g007870_132-565))	Populus_trichocarpa_Potri.013G089000_9-436))))	(Chlamydomonas_reinhardtii_XP_001689858.1_86-262	Ostreococcus_lucimarinus_CCE9901_XP_001420831.1_98-554))	(Chlorella_variabilis_XP_005849048.1_248-455	((((Cyanophora_paradoxa_ConsensusfromContig38252-abinit-gene-0.0_10-337	Symbiodinium_microadriaticum_OLP90598.1_316-659)	((((Synechocystis_sp._PCC_6803_ALJ69438.1_33-351	(Gloeobacter_violaceus_WP_011142742.1_63-380	Thermosynechococcus_vulcanus_NIES-2134_BAY51563.1_37-355))	(Nostocaceae_WP_010995718.1_47-365	(Synechococcus_sp._WH_8102_WP_011129177.1_72-389	(Paulinella_micropora_APP88130.1_42-359	Paulinella_chromatophora_YP_002048999.1_54-371))))	((Chlamydomonas_reinhardtii_XP_001697429.1_200-524	Volvox_carteri_f._nagariensis_XP_002958643.1_198-523)	((Dictyoglomus_thermophilum_WP_012547884.1_27-344	((Caldanaerobacter_subterraneus_subsp._pacificus_DSM_12653_KKC29792.1_27-344	Thermoanaerobacter_WP_013150236.1_25-342)	(Bacillus_subtilis_WP_087992279.1_31-348	(Streptococcus_pneumoniae_WP_061632868.1_31-347	Enterococcus_faecalis_WP_104859299.1_31-348))))	(((Thalassiosira_oceanica_EJK63859.1_259-553	(Cyclotella_cryptica_g9445.t1_250-573	(Thalassiosira_pseudonana_CCMP1335_XP_002297567.1_57-381	Thalassiosira_pseudonana_CCMP1335_XP_002294153.1_5-329)))	Guillardia_theta_CCMP2712_XP_005830237.1_5-324)	(((Emiliania_huxleyi_CCMP1516_XP_005769172.1_107-486	((Micromonas_pusilla_CCMP1545_XP_003059515.1_12-360	Ostreococcus_tauri_XP_003079611.1_81-489)	((Chlorella_variabilis_XP_005843741.1_131-313	Coccomyxa_subellipsoidea_C-169_XP_005643557.1_46-391)	(Klebsormidium_nitens_GAQ87841.1_146-496	((Mpolymorpha_Mapoly0053s0023.1.p_145-491	(Physcomitrella_patens_142688_e_gw1.195.2.1_112-462	Physcomitrella_patens_142546_e_gw1.194.45.1_132-480))	(Smoellendorffii_89270_21-361
((Chlamydomonas_reinhardtii_XP_001689858.1_86-262	(Ostreococcus_lucimarinus_CCE9901_XP_001420831.1_98-554	(Smoellendorffii_52204_1-316	((Mpolymorpha_Mapoly0035s0150.1_251-692	((Oryza_sativa_LOC_Os02g47120_143-570	((Sorghum_bicolor_Sobic.004G271600.1_145-580	Zea_mays_GRMZM2G106931_144-579)	Hordeum_vulgare_HORVU6Hr1G067890_115-550))	((((Solanum_lyco_Solyc03g096900.2_139-573	(Capsicum_annum_XP_016564159.1_17-451	Capsicum_annum_XP_016564157.1_130-564))	Vitis_vinifera_GSVIVG01024422001_127-561)	(Ricinus_communis_30073.m002237_135-509	(Medicago_truncatula_Medtr5g007870_132-565	Cucumis_melo_MELO3C024870.2.1_146-579)))	Populus_trichocarpa_Potri.013G089000_9-436)))	Physcomitrella_patens_116207_e_gw1.15.321.1_23-365))))	((((((Dictyoglomus_thermophilum_WP_012547884.1_27-344	((Caldanaerobacter_subterraneus_subsp._pacificus_DSM_12653_KKC29792.1_27-344	Thermoanaerobacter_WP_013150236.1_25-342)	(Guillardia_theta_CCMP2712_XP_005830237.1_5-324	(Bacillus_subtilis_WP_087992279.1_31-348	(Streptococcus_pneumoniae_WP_061632868.1_31-347	Enterococcus_faecalis_WP_104859299.1_31-348)))))	(((Thalassiosira_oceanica_EJK63859.1_259-553	(Cyclotella_cryptica_g9445.t1_250-573	(Thalassiosira_pseudonana_CCMP1335_XP_002297567.1_57-381	Thalassiosira_pseudonana_CCMP1335_XP_002294153.1_5-329)))	Emiliania_huxleyi_CCMP1516_XP_005769172.1_107-486)	(((((Thermosynechococcus_vulcanus_NIES-2134_BAY51563.1_37-355	Nostocaceae_WP_010995718.1_47-365)	Synechocystis_sp._PCC_6803_ALJ69438.1_33-351)	Gloeobacter_violaceus_WP_011142742.1_63-380)	(Synechococcus_sp._WH_8102_WP_011129177.1_72-389	(Paulinella_micropora_APP88130.1_42-359	Paulinella_chromatophora_YP_002048999.1_54-371)))	(Meiothermus_silvanus_WP_013156925.1_34-379	((((((((Chrysochromulina_sp._CCMP291_KOO35032.1_235-473	Chrysochromulina_sp._CCMP291_KOO35751.1_59-242)	Nannochloropsis_gaditana_EWM29759.1_187-617)	Ectocarpus_siliculosus_CBN78357.1_204-569)	((Nannochloropsis_gaditana_EWM27646.1_199-550	(((Emiliania_huxleyi_CCMP1516_XP_005777229.1_138-452	Emiliania_huxleyi_CCMP1516_XP_005785512.1_137-627)	(Chrysochromulina_sp._CCMP291_KOO31885.1_1-323	(Aureococcus_anophagefferens_XP_009034630.1_26-363	Aureococcus_anophagefferens_XP_009042664.1_26-213)))	Chrysochromulina_sp._CCMP291_KOO29868.1_269-619))	(((Symbiodinium_microadriaticum_OLP90600.1_192-687	(Bigelowiella_natans_JGI_V11_85038_13-344
((Chlamydomonas_reinhardtii_XP_001689858.1_86-262	(Ostreococcus_lucimarinus_CCE9901_XP_001420831.1_98-554	(Smoellendorffii_52204_1-316	((Mpolymorpha_Mapoly0035s0150.1_251-692	(((Sorghum_bicolor_Sobic.004G271600.1_145-580	Zea_mays_GRMZM2G106931_144-579)	(Hordeum_vulgare_HORVU6Hr1G067890_115-550	Oryza_sativa_LOC_Os02g47120_143-570))	(Ricinus_communis_30073.m002237_135-509	((Populus_trichocarpa_Potri.013G089000_9-436	(Medicago_truncatula_Medtr5g007870_132-565	Cucumis_melo_MELO3C024870.2.1_146-579))	((Solanum_lyco_Solyc03g096900.2_139-573	(Capsicum_annum_XP_016564159.1_17-451	Capsicum_annum_XP_016564157.1_130-564))	Vitis_vinifera_GSVIVG01024422001_127-561)))))	Physcomitrella_patens_116207_e_gw1.15.321.1_23-365))))	(((((((Synedra_acus_872_26-310	Synedra_acus_6453_130-448)	Caulobacter_vibrioides_WP_010919427.1_45-363)	(((Mesorhizobium_WP_010915098.1_26-343	Brucella_WP_004683389.1_26-343)	Rhizobiales_WP_003527294.1_26-344)	Rhodobacter_capsulatus_WP_013069013.1_26-343))	(((Guillardia_theta_CCMP2712_XP_005830237.1_5-324	(Thalassiosira_oceanica_EJK63859.1_259-553	(Cyclotella_cryptica_g9445.t1_250-573	(Thalassiosira_pseudonana_CCMP1335_XP_002297567.1_57-381	Thalassiosira_pseudonana_CCMP1335_XP_002294153.1_5-329))))	(((((Thermosynechococcus_vulcanus_NIES-2134_BAY51563.1_37-355	Nostocaceae_WP_010995718.1_47-365)	(Synechocystis_sp._PCC_6803_ALJ69438.1_33-351	Gloeobacter_violaceus_WP_011142742.1_63-380))	(Synechococcus_sp._WH_8102_WP_011129177.1_72-389	(Paulinella_micropora_APP88130.1_42-359	Paulinella_chromatophora_YP_002048999.1_54-371)))	(Meiothermus_silvanus_WP_013156925.1_34-379	((((((Cyanidioschyzon_merolae_strain_10D_XP_005539556.1_250-609	(((Cyanidioschyzon_merolae_strain_10D_XP_005537243.1_251-768	Galdieria_sulphuraria_XP_005706615.1_95-453)	(Emiliania_huxleyi_CCMP1516_XP_005759301.1_104-526	Emiliania_huxleyi_CCMP1516_XP_005763353.1_67-500))	((Symbiodinium_microadriaticum_OLP90600.1_192-687	((((Emiliania_huxleyi_CCMP1516_XP_005783324.1_38-223	(Ectocarpus_siliculosus_CBJ27227.1_253-833	Nannochloropsis_gaditana_EWM28606.1_242-782))	(Cyanidioschyzon_merolae_strain_10D_XP_005536559.1_108-431	Galdieria_sulphuraria_XP_005705135.1_157-573))	(((Emiliania_huxleyi_CCMP1516_XP_005779118.1_1-222	Chrysochromulina_sp._CCMP291_KOO27310.1_13-392)
(((((Mpolymorpha_Mapoly0035s0150.1_251-692	(((Sorghum_bicolor_Sobic.004G271600.1_145-580	Zea_mays_GRMZM2G106931_144-579)	(Hordeum_vulgare_HORVU6Hr1G067890_115-550	Oryza_sativa_LOC_Os02g47120_143-570))	(((Populus_trichocarpa_Potri.013G089000_9-436	Ricinus_communis_30073.m002237_135-509)	((Medicago_truncatula_Medtr5g007870_132-565	Cucumis_melo_MELO3C024870.2.1_146-579)	Vitis_vinifera_GSVIVG01024422001_127-561))	(Solanum_lyco_Solyc03g096900.2_139-573	(Capsicum_annum_XP_016564159.1_17-451	Capsicum_annum_XP_016564157.1_130-564)))))	(Physcomitrella_patens_116207_e_gw1.15.321.1_23-365	Smoellendorffii_52204_1-316))	(Chlamydomonas_reinhardtii_XP_001689858.1_86-262	Ostreococcus_lucimarinus_CCE9901_XP_001420831.1_98-554))	(((Dictyoglomus_thermophilum_WP_012547884.1_27-344	(Meiothermus_silvanus_WP_013156925.1_34-379	((((((Micromonas_pusilla_CCMP1545_XP_003059515.1_12-360	Ostreococcus_tauri_XP_003079611.1_81-489)	((Chlorella_variabilis_XP_005843741.1_131-313	Coccomyxa_subellipsoidea_C-169_XP_005643557.1_46-391)	(Klebsormidium_nitens_GAQ87841.1_146-496	((Mpolymorpha_Mapoly0053s0023.1.p_145-491	(Physcomitrella_patens_142688_e_gw1.195.2.1_112-462	Physcomitrella_patens_142546_e_gw1.194.45.1_132-480))	(Smoellendorffii_89270_21-361	(((Ricinus_communis_29986.m001651_156-502	(Medicago_truncatula_Medtr7g108940_151-497	(Populus_trichocarpa_Potri.014G126700_154-500	Vitis_vinifera_GSVIVG01028045001_152-498)))	((Arabidopsis_thaliana_NP_001329795.1_153-499	((Capsicum_annum_XP_016565796.1_149-494	Capsicum_annum_XP_016565797.1_149-494)	(Solanum_lyco_Solyc09g075390.2_146-491	Solanum_lyco_Solyc09g098580.2_148-493)))	Cucumis_melo_MELO3C017941.2.1_153-499))	(Oryza_sativa_LOC_Os03g22160_165-511	(Hordeum_vulgare_HORVU4Hr1G047070_301-649	(Zea_mays_GRMZM2G353147_1-243	Sorghum_bicolor_Sobic.001G378100.2_1-243)))))))))	(Cyanidioschyzon_merolae_strain_10D_XP_005539556.1_250-609	Galdieria_sulphuraria_XP_005705328.1_109-462))	(((Aureococcus_anophagefferens_XP_009039283.1_9-345	Nannochloropsis_gaditana_EWM27646.1_199-550)	(((Asterionella_formosa_AFBG1_04832-RA_237-582	Synedra_acus_6972_124-458)	((Fragilariopsis_cylindrus_CCMP1102_OEU10076.1_34-376	(Pseudo-nitzschia_multiseries_195742_34-376
((Cyanophora_paradoxa_ConsensusfromContig38252-abinit-gene-0.0_10-337	((Physcomitrella_patens_116207_e_gw1.15.321.1_23-365	(((Zea_mays_GRMZM2G106931_144-579	((Hordeum_vulgare_HORVU6Hr1G067890_115-550	Oryza_sativa_LOC_Os02g47120_143-570)	Sorghum_bicolor_Sobic.004G271600.1_145-580))	((Solanum_lyco_Solyc03g096900.2_139-573	(Capsicum_annum_XP_016564159.1_17-451	Capsicum_annum_XP_016564157.1_130-564))	((Vitis_vinifera_GSVIVG01024422001_127-561	(Populus_trichocarpa_Potri.013G089000_9-436	(Medicago_truncatula_Medtr5g007870_132-565	Cucumis_melo_MELO3C024870.2.1_146-579)))	Ricinus_communis_30073.m002237_135-509)))	(Smoellendorffii_52204_1-316	Mpolymorpha_Mapoly0035s0150.1_251-692)))	(Chlamydomonas_reinhardtii_XP_001689858.1_86-262	Ostreococcus_lucimarinus_CCE9901_XP_001420831.1_98-554)))	((((Dictyoglomus_thermophilum_WP_012547884.1_27-344	((Caldanaerobacter_subterraneus_subsp._pacificus_DSM_12653_KKC29792.1_27-344	Thermoanaerobacter_WP_013150236.1_25-342)	(Bacillus_subtilis_WP_087992279.1_31-348	(Streptococcus_pneumoniae_WP_061632868.1_31-347	Enterococcus_faecalis_WP_104859299.1_31-348))))	(((Emiliania_huxleyi_CCMP1516_XP_005783324.1_38-223	(Symbiodinium_microadriaticum_OLP90598.1_316-659	(Meiothermus_silvanus_WP_013156925.1_34-379	(Oceanithermus_profundus_WP_013457017.1_33-372	((((Emiliania_huxleyi_CCMP1516_XP_005769365.1_60-250	(Chrysochromulina_sp._CCMP291_KOO35032.1_235-473	Chrysochromulina_sp._CCMP291_KOO35751.1_59-242))	((Klebsormidium_nitens_GAQ87841.1_146-496	(Mpolymorpha_Mapoly0053s0023.1.p_145-491	((Smoellendorffii_89270_21-361	(Physcomitrella_patens_142688_e_gw1.195.2.1_112-462	Physcomitrella_patens_142546_e_gw1.194.45.1_132-480))	(((Ricinus_communis_29986.m001651_156-502	(Medicago_truncatula_Medtr7g108940_151-497	(Populus_trichocarpa_Potri.014G126700_154-500	Vitis_vinifera_GSVIVG01028045001_152-498)))	((Arabidopsis_thaliana_NP_001329795.1_153-499	((Capsicum_annum_XP_016565796.1_149-494	Capsicum_annum_XP_016565797.1_149-494)	(Solanum_lyco_Solyc09g075390.2_146-491	Solanum_lyco_Solyc09g098580.2_148-493)))	Cucumis_melo_MELO3C017941.2.1_153-499))	(Oryza_sativa_LOC_Os03g22160_165-511	(Hordeum_vulgare_HORVU4Hr1G047070_301-649	(Zea_mays_GRMZM2G353147_1-243	Sorghum_bicolor_Sobic.001G378100.2_1-243)))))))
((Emiliania_huxleyi_CCMP1516_XP_005783324.1_38-223	(((Smoellendorffii_52204_1-316	Physcomitrella_patens_116207_e_gw1.15.321.1_23-365)	(((Zea_mays_GRMZM2G106931_144-579	((Hordeum_vulgare_HORVU6Hr1G067890_115-550	Oryza_sativa_LOC_Os02g47120_143-570)	Sorghum_bicolor_Sobic.004G271600.1_145-580))	(Populus_trichocarpa_Potri.013G089000_9-436	(Ricinus_communis_30073.m002237_135-509	((Medicago_truncatula_Medtr5g007870_132-565	Cucumis_melo_MELO3C024870.2.1_146-579)	(((Capsicum_annum_XP_016564159.1_17-451	Capsicum_annum_XP_016564157.1_130-564)	Solanum_lyco_Solyc03g096900.2_139-573)	Vitis_vinifera_GSVIVG01024422001_127-561)))))	Mpolymorpha_Mapoly0035s0150.1_251-692))	(Chlamydomonas_reinhardtii_XP_001689858.1_86-262	Ostreococcus_lucimarinus_CCE9901_XP_001420831.1_98-554)))	((((Cyanophora_paradoxa_ConsensusfromContig38252-abinit-gene-0.0_10-337	Symbiodinium_microadriaticum_OLP90598.1_316-659)	(Thermomicrobium_roseum_WP_081433447.1_51-377	(((Xylella_fastidiosa_WP_004089929.1_46-363	((Pseudomonas_PAO1_SpoT_PA5338_26-343	Pseudomonas_aeruginosa_WP_096249453.1_26-343)	(Neisseria_meningitidis_WP_101294840.1_36-353	(Escherichia_coli_AJF45176.1_26-343	Salmonella_26-343))))	((Guillardia_theta_CCMP2712_XP_005830237.1_5-324	(Cyclotella_cryptica_g9445.t1_250-573	((Thalassiosira_pseudonana_CCMP1335_XP_002297567.1_57-381	Thalassiosira_pseudonana_CCMP1335_XP_002294153.1_5-329)	Thalassiosira_oceanica_EJK63859.1_259-553)))	(((Synedra_acus_872_26-310	Synedra_acus_6453_130-448)	((Rhodobacter_capsulatus_WP_013069013.1_26-343	Caulobacter_vibrioides_WP_010919427.1_45-363)	((Mesorhizobium_WP_010915098.1_26-343	Brucella_WP_004683389.1_26-343)	Rhizobiales_WP_003527294.1_26-344)))	Emiliania_huxleyi_CCMP1516_XP_005769172.1_107-486)))	(((Dictyoglomus_thermophilum_WP_012547884.1_27-344	((Caldanaerobacter_subterraneus_subsp._pacificus_DSM_12653_KKC29792.1_27-344	Thermoanaerobacter_WP_013150236.1_25-342)	(Bacillus_subtilis_WP_087992279.1_31-348	(Streptococcus_pneumoniae_WP_061632868.1_31-347	Enterococcus_faecalis_WP_104859299.1_31-348))))	(Meiothermus_silvanus_WP_013156925.1_34-379	(Oceanithermus_profundus_WP_013457017.1_33-372	(((Galdieria_sulphuraria_XP_005705328.1_109-462	((((Aureococcus_anophagefferens_XP_009034630.1_26-363
((((((Hordeum_vulgare_HORVU6Hr1G067890_115-550	Oryza_sativa_LOC_Os02g47120_143-570)	(Sorghum_bicolor_Sobic.004G271600.1_145-580	Zea_mays_GRMZM2G106931_144-579))	(Ricinus_communis_30073.m002237_135-509	(((((Capsicum_annum_XP_016564159.1_17-451	Capsicum_annum_XP_016564157.1_130-564)	Solanum_lyco_Solyc03g096900.2_139-573)	Vitis_vinifera_GSVIVG01024422001_127-561)	Cucumis_melo_MELO3C024870.2.1_146-579)	(Medicago_truncatula_Medtr5g007870_132-565	Populus_trichocarpa_Potri.013G089000_9-436))))	(Mpolymorpha_Mapoly0035s0150.1_251-692	(Smoellendorffii_52204_1-316	Physcomitrella_patens_116207_e_gw1.15.321.1_23-365)))	(Chlamydomonas_reinhardtii_XP_001689858.1_86-262	Ostreococcus_lucimarinus_CCE9901_XP_001420831.1_98-554))	((((((Symbiodinium_microadriaticum_OLP90598.1_316-659	(((Emiliania_huxleyi_CCMP1516_XP_005769172.1_107-486	Guillardia_theta_CCMP2712_XP_005830237.1_5-324)	(Thalassiosira_oceanica_EJK63859.1_259-553	(Cyclotella_cryptica_g9445.t1_250-573	(Thalassiosira_pseudonana_CCMP1335_XP_002297567.1_57-381	Thalassiosira_pseudonana_CCMP1335_XP_002294153.1_5-329))))	((((Synedra_acus_872_26-310	Synedra_acus_6453_130-448)	(((Mesorhizobium_WP_010915098.1_26-343	Brucella_WP_004683389.1_26-343)	Rhizobiales_WP_003527294.1_26-344)	Caulobacter_vibrioides_WP_010919427.1_45-363))	Rhodobacter_capsulatus_WP_013069013.1_26-343)	(Xylella_fastidiosa_WP_004089929.1_46-363	((Escherichia_coli_AJF45176.1_26-343	Salmonella_26-343)	((Pseudomonas_PAO1_SpoT_PA5338_26-343	Pseudomonas_aeruginosa_WP_096249453.1_26-343)	Neisseria_meningitidis_WP_101294840.1_36-353))))))	(((Meiothermus_silvanus_WP_013156925.1_34-379	(Marinithermus_hydrothermalis_WP_013704776.1_33-371	Oceanithermus_profundus_WP_013457017.1_33-372))	((Smoellendorffii_89270_21-361	((Physcomitrella_patens_142688_e_gw1.195.2.1_112-462	Physcomitrella_patens_142546_e_gw1.194.45.1_132-480)	((Cucumis_melo_MELO3C017941.2.1_153-499	((Medicago_truncatula_Medtr7g108940_151-497	((Hordeum_vulgare_HORVU4Hr1G047070_301-649	((Zea_mays_GRMZM2G353147_1-243	Sorghum_bicolor_Sobic.001G378100.2_1-243)	Oryza_sativa_LOC_Os03g22160_165-511))	(Populus_trichocarpa_Potri.014G126700_154-500
((Ostreococcus_lucimarinus_CCE9901_XP_001420831.1_98-554	(((Cucumis_melo_MELO3C024870.2.1_146-579	(Medicago_truncatula_Medtr5g007870_132-565	(((Ricinus_communis_30073.m002237_135-509	Populus_trichocarpa_Potri.013G089000_9-436)	(((Capsicum_annum_XP_016564159.1_17-451	Capsicum_annum_XP_016564157.1_130-564)	Solanum_lyco_Solyc03g096900.2_139-573)	Vitis_vinifera_GSVIVG01024422001_127-561))	((Hordeum_vulgare_HORVU6Hr1G067890_115-550	Oryza_sativa_LOC_Os02g47120_143-570)	(Sorghum_bicolor_Sobic.004G271600.1_145-580	Zea_mays_GRMZM2G106931_144-579)))))	(Mpolymorpha_Mapoly0035s0150.1_251-692	(Physcomitrella_patens_116207_e_gw1.15.321.1_23-365	(Smoellendorffii_52204_1-316	Emiliania_huxleyi_CCMP1516_XP_005783324.1_38-223))))	Chlamydomonas_reinhardtii_XP_001689858.1_86-262))	((((((Oceanithermus_profundus_WP_013457017.1_33-372	(Meiothermus_silvanus_WP_013156925.1_34-379	Marinithermus_hydrothermalis_WP_013704776.1_33-371))	((((Galdieria_sulphuraria_XP_005705328.1_109-462	((Aureococcus_anophagefferens_XP_009034630.1_26-363	Aureococcus_anophagefferens_XP_009042664.1_26-213)	(((Emiliania_huxleyi_CCMP1516_XP_005777229.1_138-452	Emiliania_huxleyi_CCMP1516_XP_005785512.1_137-627)	((Chrysochromulina_sp._CCMP291_KOO35032.1_235-473	Chrysochromulina_sp._CCMP291_KOO35751.1_59-242)	Chrysochromulina_sp._CCMP291_KOO29868.1_269-619))	Chrysochromulina_sp._CCMP291_KOO31885.1_1-323)))	(Symbiodinium_microadriaticum_OLP91394.1_123-497	((((((Asterionella_formosa_AFBG1_04832-RA_237-582	Phaeodactylum_tricornutum_11099_mature_129-476)	(Fragilariopsis_cylindrus_CCMP1102_OEU10076.1_34-376	(Pseudo-nitzschia_multiseries_195742_34-376	Pseudo-Nizschia_multistriata_0030810.1_244-586)))	Fistulifera_solaris_GAX14878.1_138-494)	(Synedra_acus_6972_124-458	(Thalassiosira_oceanica_EJK46819.1_283-627	(Thalassiosira_pseudonana_CCMP1335_XP_002289042.1_27-369	((Cyclotella_cryptica_g24705.t1_292-592	Cyclotella_cryptica_g11894.t1_220-520)	Cyclotella_cryptica_g23670.t1_292-633)))))	Aureococcus_anophagefferens_XP_009039283.1_9-345)	(Nannochloropsis_gaditana_EWM29759.1_187-617	Nannochloropsis_gaditana_EWM27646.1_199-550))))	(Cyanidioschyzon_merolae_strain_10D_XP_005539556.1_250-609	(Ectocarpus_siliculosus_CBN78357.1_204-569	((((((Symbiodinium_microadriaticum_OLP90600.1_192-687	(((Chlorella_variabilis_XP_005851775.1_154-550
((((((Synechocystis_sp._PCC_6803_ALJ69438.1_33-351	(Nostocaceae_WP_010995718.1_47-365	(((Paulinella_chromatophora_YP_002048999.1_54-371	Paulinella_micropora_APP88130.1_42-359)	Synechococcus_sp._WH_8102_WP_011129177.1_72-389)	(Thermosynechococcus_vulcanus_NIES-2134_BAY51563.1_37-355	Gloeobacter_violaceus_WP_011142742.1_63-380))))	((Symbiodinium_microadriaticum_OLP95483.1_40-438	((((Bacillus_subtilis_WP_087992279.1_31-348	(Enterococcus_faecalis_WP_104859299.1_31-348	Streptococcus_pneumoniae_WP_061632868.1_31-347))	(Thermoanaerobacter_WP_013150236.1_25-342	Caldanaerobacter_subterraneus_subsp._pacificus_DSM_12653_KKC29792.1_27-344))	((Guillardia_theta_CCMP2712_XP_005830237.1_5-324	((Cyclotella_cryptica_g9445.t1_250-573	(Thalassiosira_pseudonana_CCMP1335_XP_002294153.1_5-329	Thalassiosira_pseudonana_CCMP1335_XP_002297567.1_57-381))	Thalassiosira_oceanica_EJK63859.1_259-553))	((((Synedra_acus_6453_130-448	Synedra_acus_872_26-310)	(((Brucella_WP_004683389.1_26-343	Mesorhizobium_WP_010915098.1_26-343)	Rhizobiales_WP_003527294.1_26-344)	(Emiliania_huxleyi_CCMP1516_XP_005769172.1_107-486	Caulobacter_vibrioides_WP_010919427.1_45-363)))	Rhodobacter_capsulatus_WP_013069013.1_26-343)	(Xylella_fastidiosa_WP_004089929.1_46-363	((Salmonella_26-343	Escherichia_coli_AJF45176.1_26-343)	((Pseudomonas_aeruginosa_WP_096249453.1_26-343	Pseudomonas_PAO1_SpoT_PA5338_26-343)	Neisseria_meningitidis_WP_101294840.1_36-353))))))	(Thermomicrobium_roseum_WP_081433447.1_51-377	(Pseudomonas_aeruginosa_PAO1_RelA_PA0934_47-370	(Escherichia_coli_WP_000226815.1_38-359	Salmonella_38-359)))))	(Dictyoglomus_thermophilum_WP_012547884.1_27-344	(Meiothermus_silvanus_WP_013156925.1_34-379	((Emiliania_huxleyi_CCMP1516_XP_005769365.1_60-250	Oceanithermus_profundus_WP_013457017.1_33-372)	(Marinithermus_hydrothermalis_WP_013704776.1_33-371	(((Coccomyxa_subellipsoidea_C-169_XP_005643557.1_46-391	((Symbiodinium_microadriaticum_OLP90598.1_316-659	Ostreococcus_tauri_XP_003079611.1_81-489)	Micromonas_pusilla_CCMP1545_XP_003059515.1_12-360))	(Chlorella_variabilis_XP_005843741.1_131-313	(Klebsormidium_nitens_GAQ87841.1_146-496	((Mpolymorpha_Mapoly0053s0023.1.p_145-491	(Physcomitrella_patens_142546_e_gw1.194.45.1_132-480	Physcomitrella_patens_142688_e_gw1.195.2.1_112-462))
((((Mpolymorpha_Mapoly0053s0013.1.p_307-628	(Physcomitrella_patens_200569_estExt_gwp_gw1.C_4400001_119-438	((Physcomitrella_patens_146168_e_gw1.240.61.1_36-357	Physcomitrella_patens_146184_e_gw1.240.52.1_1-233)	Physcomitrella_patens_176108_estExt_gwp_gw1.C_150229_51-372)))	(((Hordeum_vulgare_HORVU2Hr1G031740_1-285	(Oryza_sativa_LOC_Os07g42160_113-434	(Sorghum_bicolor_Sobic.002G372300.2_107-428	Zea_mays_GRMZM2G417072_139-460)))	(Cucumis_melo_MELO3C025801.2.1_242-563	(Medicago_truncatula_Medtr8g020880_226-547	(((((((Hordeum_vulgare_HORVU5Hr1G061710_172-493	(Oryza_sativa_LOC_Os08g35620_224-545	(Sorghum_bicolor_Sobic.007G150100.1_226-547	Zea_mays_GRMZM2G021074_222-543)))	(Oryza_sativa_LOC_Os09g27050_214-535	(Zea_mays_GRMZM2G086714_1-220	Sorghum_bicolor_Sobic.002G217400.1_217-538)))	Cucumis_melo_MELO3C024351.2.1_232-553)	(Vitis_vinifera_GSVIVG01016749001_36-357	(Populus_trichocarpa_Potri.003G066000_238-558	Populus_trichocarpa_Potri.001G168200_236-556)))	Ricinus_communis_29706.m001275_120-429)	(Solanum_lyco_Solyc03g123370.2_224-545	Capsicum_annum_NP_001311747.1_222-543))	(Arabidopsis_thaliana_NP_564652.2_218-539	Arabidopsis_thaliana_AAF37282.1_214-535)))))	Smoellendorffii_100367_21-342))	((Chlorella_variabilis_XP_005849048.1_248-455	((Micromonas_commoda_XP_002505076.1_154-477	Micromonas_pusilla_CCMP1545_XP_003060243.1_336-678)	(Coccomyxa_subellipsoidea_C-169_XP_005643555.1_172-488	(Ostreococcus_tauri_CEG01219.1_157-479	Ostreococcus_lucimarinus_CCE9901_XP_001416051.1_39-361))))	((((Meiothermus_silvanus_WP_013156925.1_34-379	(Oceanithermus_profundus_WP_013457017.1_33-372	(Marinithermus_hydrothermalis_WP_013704776.1_33-371	((((((Emiliania_huxleyi_CCMP1516_XP_005777229.1_138-452	Emiliania_huxleyi_CCMP1516_XP_005785512.1_137-627)	(Chrysochromulina_sp._CCMP291_KOO29868.1_269-619	Chrysochromulina_sp._CCMP291_KOO31885.1_1-323))	(Aureococcus_anophagefferens_XP_009042664.1_26-213	Aureococcus_anophagefferens_XP_009034630.1_26-363))	(Cyanidioschyzon_merolae_strain_10D_XP_005539556.1_250-609	((((Symbiodinium_microadriaticum_OLP90600.1_192-687	(Emiliania_huxleyi_CCMP1516_XP_005759301.1_104-526	(Vitrella_brassicaformis_CCMP3155_CEL95797.1_343-863	(Symbiodinium_microadriaticum_OLP95483.1_40-438	(((Cyanophora_paradoxa_ConsensusfromContig39422-abinit-gene-0.0_117-442	(((Chlorella_variabilis_XP_005851775.1_154-550
(((((Emiliania_huxleyi_CCMP1516_XP_005769172.1_107-486	Cyanophora_paradoxa_ConsensusfromContig38252-abinit-gene-0.0_10-337)	((Chlorella_variabilis_XP_005849048.1_248-455	(Chlamydomonas_reinhardtii_XP_001697429.1_200-524	Volvox_carteri_f._nagariensis_XP_002958643.1_198-523))	((Symbiodinium_microadriaticum_OLP90598.1_316-659	Thermomicrobium_roseum_WP_081433447.1_51-377)	((Pseudomonas_aeruginosa_PAO1_RelA_PA0934_47-370	(Escherichia_coli_WP_000226815.1_38-359	Salmonella_38-359))	(((Bacillus_subtilis_WP_087992279.1_31-348	(Enterococcus_faecalis_WP_104859299.1_31-348	Streptococcus_pneumoniae_WP_061632868.1_31-347))	(Thermoanaerobacter_WP_013150236.1_25-342	Caldanaerobacter_subterraneus_subsp._pacificus_DSM_12653_KKC29792.1_27-344))	(((Meiothermus_silvanus_WP_013156925.1_34-379	((((Coccomyxa_subellipsoidea_C-169_XP_005643557.1_46-391	(Chlorella_variabilis_XP_005843741.1_131-313	(Ostreococcus_tauri_XP_003079611.1_81-489	Micromonas_pusilla_CCMP1545_XP_003059515.1_12-360)))	(Klebsormidium_nitens_GAQ87841.1_146-496	(Mpolymorpha_Mapoly0053s0023.1.p_145-491	((Smoellendorffii_89270_21-361	(Physcomitrella_patens_142546_e_gw1.194.45.1_132-480	Physcomitrella_patens_142688_e_gw1.195.2.1_112-462))	(((Zea_mays_GRMZM2G353147_1-243	Sorghum_bicolor_Sobic.001G378100.2_1-243)	(Hordeum_vulgare_HORVU4Hr1G047070_301-649	Oryza_sativa_LOC_Os03g22160_165-511))	(Medicago_truncatula_Medtr7g108940_151-497	(Cucumis_melo_MELO3C017941.2.1_153-499	(Ricinus_communis_29986.m001651_156-502	(((Arabidopsis_thaliana_NP_001329795.1_153-499	((Capsicum_annum_XP_016565797.1_149-494	Capsicum_annum_XP_016565796.1_149-494)	(Solanum_lyco_Solyc09g075390.2_146-491	Solanum_lyco_Solyc09g098580.2_148-493)))	Vitis_vinifera_GSVIVG01028045001_152-498)	Populus_trichocarpa_Potri.014G126700_154-500)))))))))	((Galdieria_sulphuraria_XP_005707095.1_154-585	(Cyanidioschyzon_merolae_strain_10D_XP_005538788.1_116-571	(Chondrus_crispus_XP_005715321.1_1-394	Porphyra_umbilicalis_OSX69462.1_148-560)))	(Galdieria_sulphuraria_XP_005705328.1_109-462	((((((Emiliania_huxleyi_CCMP1516_XP_005777229.1_138-452	Emiliania_huxleyi_CCMP1516_XP_005785512.1_137-627)	(Chrysochromulina_sp._CCMP291_KOO29868.1_269-619	Chrysochromulina_sp._CCMP291_KOO31885.1_1-323))	(Aureococcus_anophagefferens_XP_009042664.1_26-213	Aureococcus_anophagefferens_XP_009034630.1_26-363))
((((((((Cyanidioschyzon_merolae_strain_10D_XP_005539556.1_250-609	Galdieria_sulphuraria_XP_005705328.1_109-462)	(((Symbiodinium_microadriaticum_OLP91394.1_123-497	(((Emiliania_huxleyi_CCMP1516_XP_005777229.1_138-452	Emiliania_huxleyi_CCMP1516_XP_005785512.1_137-627)	(Chrysochromulina_sp._CCMP291_KOO29868.1_269-619	Chrysochromulina_sp._CCMP291_KOO31885.1_1-323))	(Aureococcus_anophagefferens_XP_009042664.1_26-213	Aureococcus_anophagefferens_XP_009034630.1_26-363)))	((((Vitrella_brassicaformis_CCMP3155_CEL95797.1_343-863	(Galdieria_sulphuraria_XP_005706615.1_95-453	(((Chrysochromulina_sp._CCMP291_KOO21806.1_2-241	Emiliania_huxleyi_CCMP1516_XP_005783324.1_38-223)	Cyanidioschyzon_merolae_strain_10D_XP_005537243.1_251-768)	((Chrysochromulina_sp._CCMP291_KOO27310.1_13-392	Emiliania_huxleyi_CCMP1516_XP_005779118.1_1-222)	((((Klebsormidium_nitens_GAQ91082.1_238-579	(Smoellendorffii_83164_157-495	((Physcomitrella_patens_140875_e_gw1.171.95.1_35-376	Physcomitrella_patens_113771_e_gw1.7.243.1_89-430)	(Mpolymorpha_Mapoly0002s0095.1_329-673	(((Oryza_sativa_LOC_Os05g06890_103-438	(Zea_mays_GRMZM2G152040_92-427	Sorghum_bicolor_Sobic.009G054900.1_101-436))	(Oryza_sativa_LOC_Os05g06940_79-424	Oryza_sativa_LOC_Os05g06920_71-403))	((((Solanum_lyco_Solyc12g098920.1_96-435	Capsicum_annum_XP_016551642.1_89-428)	((Vitis_vinifera_GSVIVG01017689001_94-433	(Populus_trichocarpa_Potri.010G002400_89-424	Ricinus_communis_29889.m003399_35-374))	Arabidopsis_thaliana_OAP03147.1_92-431))	Cucumis_melo_MELO3C006759.2.1_184-520)	Medicago_truncatula_Medtr4g123930_95-434))))))	((Ostreococcus_tauri_OUS43685.1_1-339	Ostreococcus_lucimarinus_CCE9901_XP_001416591.1_48-400)	(Chlorella_variabilis_XP_005851775.1_154-550	(Chlamydomonas_reinhardtii_PNW86049.1_284-748	Volvox_carteri_f._nagariensis_XP_002950935.1_3-361))))	Cyanophora_paradoxa_ConsensusfromContig39422-abinit-gene-0.0_117-442)	(((Cyanidioschyzon_merolae_strain_10D_XP_005536559.1_108-431	Galdieria_sulphuraria_XP_005705135.1_157-573)	Guillardia_theta_CCMP2712_XP_005834725.1_6-301)	(Bnatans_80753_308-908	(Nannochloropsis_gaditana_EWM28606.1_242-782	Ectocarpus_siliculosus_CBJ27227.1_253-833))))))))	(Symbiodinium_microadriaticum_OLP90600.1_192-687	(Aureococcus_anophagefferens_XP_009036518.1_1-381	((((Asterionelle_formosa_AFBG1_05489-RA_100-491	(((Fragilariopsis_cylindrus_CCMP1102_OEU21949.1_1-283
((((((((((Nostocaceae_WP_010995718.1_47-365	((Paulinella_chromatophora_YP_002048999.1_54-371	Paulinella_micropora_APP88130.1_42-359)	Synechococcus_sp._WH_8102_WP_011129177.1_72-389))	Synechocystis_sp._PCC_6803_ALJ69438.1_33-351)	Thermosynechococcus_vulcanus_NIES-2134_BAY51563.1_37-355)	Gloeobacter_violaceus_WP_011142742.1_63-380)	(Symbiodinium_microadriaticum_OLP90598.1_316-659	(((Emiliania_huxleyi_CCMP1516_XP_005769172.1_107-486	Guillardia_theta_CCMP2712_XP_005830237.1_5-324)	((Cyclotella_cryptica_g9445.t1_250-573	(Thalassiosira_pseudonana_CCMP1335_XP_002294153.1_5-329	Thalassiosira_pseudonana_CCMP1335_XP_002297567.1_57-381))	Thalassiosira_oceanica_EJK63859.1_259-553))	(((Caulobacter_vibrioides_WP_010919427.1_45-363	((Synedra_acus_6453_130-448	Synedra_acus_872_26-310)	((Brucella_WP_004683389.1_26-343	Mesorhizobium_WP_010915098.1_26-343)	Rhizobiales_WP_003527294.1_26-344)))	Rhodobacter_capsulatus_WP_013069013.1_26-343)	((Salmonella_26-343	Escherichia_coli_AJF45176.1_26-343)	(Neisseria_meningitidis_WP_101294840.1_36-353	(Xylella_fastidiosa_WP_004089929.1_46-363	(Pseudomonas_aeruginosa_WP_096249453.1_26-343	Pseudomonas_PAO1_SpoT_PA5338_26-343))))))))	(Thermomicrobium_roseum_WP_081433447.1_51-377	(Pseudomonas_aeruginosa_PAO1_RelA_PA0934_47-370	(Escherichia_coli_WP_000226815.1_38-359	Salmonella_38-359))))	(((Bacillus_subtilis_WP_087992279.1_31-348	(Enterococcus_faecalis_WP_104859299.1_31-348	Streptococcus_pneumoniae_WP_061632868.1_31-347))	(Thermoanaerobacter_WP_013150236.1_25-342	Caldanaerobacter_subterraneus_subsp._pacificus_DSM_12653_KKC29792.1_27-344))	(Dictyoglomus_thermophilum_WP_012547884.1_27-344	((((Ostreococcus_tauri_XP_003079611.1_81-489	Micromonas_pusilla_CCMP1545_XP_003059515.1_12-360)	((Klebsormidium_nitens_GAQ87841.1_146-496	(((Cucumis_melo_MELO3C017941.2.1_153-499	(((Medicago_truncatula_Medtr7g108940_151-497	(Oryza_sativa_LOC_Os03g22160_165-511	((Zea_mays_GRMZM2G353147_1-243	Sorghum_bicolor_Sobic.001G378100.2_1-243)	Hordeum_vulgare_HORVU4Hr1G047070_301-649)))	((Arabidopsis_thaliana_NP_001329795.1_153-499	(Vitis_vinifera_GSVIVG01028045001_152-498	Populus_trichocarpa_Potri.014G126700_154-500))	Ricinus_communis_29986.m001651_156-502))
(((((Mpolymorpha_Mapoly0053s0013.1.p_307-628	(Physcomitrella_patens_200569_estExt_gwp_gw1.C_4400001_119-438	((Physcomitrella_patens_146168_e_gw1.240.61.1_36-357	Physcomitrella_patens_146184_e_gw1.240.52.1_1-233)	Physcomitrella_patens_176108_estExt_gwp_gw1.C_150229_51-372)))	(((Sorghum_bicolor_Sobic.002G372300.2_107-428	(Zea_mays_GRMZM2G417072_139-460	(Hordeum_vulgare_HORVU2Hr1G031740_1-285	Oryza_sativa_LOC_Os07g42160_113-434)))	((((Ricinus_communis_29706.m001275_120-429	(Populus_trichocarpa_Potri.003G066000_238-558	Populus_trichocarpa_Potri.001G168200_236-556))	((Arabidopsis_thaliana_NP_564652.2_218-539	Arabidopsis_thaliana_AAF37282.1_214-535)	((Solanum_lyco_Solyc03g123370.2_224-545	Capsicum_annum_NP_001311747.1_222-543)	(Vitis_vinifera_GSVIVG01016749001_36-357	((Oryza_sativa_LOC_Os08g35620_224-545	(Sorghum_bicolor_Sobic.007G150100.1_226-547	Zea_mays_GRMZM2G021074_222-543))	(Hordeum_vulgare_HORVU5Hr1G061710_172-493	(Oryza_sativa_LOC_Os09g27050_214-535	(Zea_mays_GRMZM2G086714_1-220	Sorghum_bicolor_Sobic.002G217400.1_217-538))))))))	Medicago_truncatula_Medtr8g020880_226-547)	(Cucumis_melo_MELO3C024351.2.1_232-553	Cucumis_melo_MELO3C025801.2.1_242-563)))	Smoellendorffii_100367_21-342))	((Ostreococcus_tauri_CEG01219.1_157-479	Ostreococcus_lucimarinus_CCE9901_XP_001416051.1_39-361)	(Micromonas_commoda_XP_002505076.1_154-477	Micromonas_pusilla_CCMP1545_XP_003060243.1_336-678)))	((((((Klebsormidium_nitens_GAQ87841.1_146-496	(((Oryza_sativa_LOC_Os03g22160_165-511	((Zea_mays_GRMZM2G353147_1-243	Sorghum_bicolor_Sobic.001G378100.2_1-243)	Hordeum_vulgare_HORVU4Hr1G047070_301-649))	((Populus_trichocarpa_Potri.014G126700_154-500	Ricinus_communis_29986.m001651_156-502)	(((Arabidopsis_thaliana_NP_001329795.1_153-499	((Solanum_lyco_Solyc09g098580.2_148-493	(Capsicum_annum_XP_016565797.1_149-494	Capsicum_annum_XP_016565796.1_149-494))	Solanum_lyco_Solyc09g075390.2_146-491))	Cucumis_melo_MELO3C017941.2.1_153-499)	(Medicago_truncatula_Medtr7g108940_151-497	Vitis_vinifera_GSVIVG01028045001_152-498))))	(Smoellendorffii_89270_21-361	(Mpolymorpha_Mapoly0053s0023.1.p_145-491	(Physcomitrella_patens_142546_e_gw1.194.45.1_132-480
((((Symbiodinium_microadriaticum_OLP95483.1_40-438	(Ostreococcus_tauri_CEG01219.1_157-479	Ostreococcus_lucimarinus_CCE9901_XP_001416051.1_39-361))	(Micromonas_commoda_XP_002505076.1_154-477	Micromonas_pusilla_CCMP1545_XP_003060243.1_336-678))	((((((((Chlorella_variabilis_XP_005843741.1_131-313	(Ostreococcus_tauri_XP_003079611.1_81-489	Micromonas_pusilla_CCMP1545_XP_003059515.1_12-360))	((Mpolymorpha_Mapoly0053s0023.1.p_145-491	(Klebsormidium_nitens_GAQ87841.1_146-496	((Physcomitrella_patens_142546_e_gw1.194.45.1_132-480	Physcomitrella_patens_142688_e_gw1.195.2.1_112-462)	((Cucumis_melo_MELO3C017941.2.1_153-499	(((Medicago_truncatula_Medtr7g108940_151-497	(Oryza_sativa_LOC_Os03g22160_165-511	((Zea_mays_GRMZM2G353147_1-243	Sorghum_bicolor_Sobic.001G378100.2_1-243)	Hordeum_vulgare_HORVU4Hr1G047070_301-649)))	((Populus_trichocarpa_Potri.014G126700_154-500	(Arabidopsis_thaliana_NP_001329795.1_153-499	Vitis_vinifera_GSVIVG01028045001_152-498))	Ricinus_communis_29986.m001651_156-502))	((Solanum_lyco_Solyc09g098580.2_148-493	(Capsicum_annum_XP_016565797.1_149-494	Capsicum_annum_XP_016565796.1_149-494))	Solanum_lyco_Solyc09g075390.2_146-491)))	Smoellendorffii_89270_21-361))))	Coccomyxa_subellipsoidea_C-169_XP_005643557.1_46-391))	((Galdieria_sulphuraria_XP_005707095.1_154-585	(Cyanidioschyzon_merolae_strain_10D_XP_005538788.1_116-571	(Chondrus_crispus_XP_005715321.1_1-394	Porphyra_umbilicalis_OSX69462.1_148-560)))	(((((((((((Klebsormidium_nitens_GAQ91082.1_238-579	((Smoellendorffii_83164_157-495	(((Oryza_sativa_LOC_Os05g06890_103-438	(Zea_mays_GRMZM2G152040_92-427	Sorghum_bicolor_Sobic.009G054900.1_101-436))	(Oryza_sativa_LOC_Os05g06940_79-424	Oryza_sativa_LOC_Os05g06920_71-403))	(Medicago_truncatula_Medtr4g123930_95-434	(((Vitis_vinifera_GSVIVG01017689001_94-433	(Solanum_lyco_Solyc12g098920.1_96-435	Capsicum_annum_XP_016551642.1_89-428))	Cucumis_melo_MELO3C006759.2.1_184-520)	((Ricinus_communis_29889.m003399_35-374	Populus_trichocarpa_Potri.010G002400_89-424)	Arabidopsis_thaliana_OAP03147.1_92-431)))))	(Mpolymorpha_Mapoly0002s0095.1_329-673	(Physcomitrella_patens_140875_e_gw1.171.95.1_35-376	Physcomitrella_patens_113771_e_gw1.7.243.1_89-430))))
(((((Oryza_sativa_LOC_Os07g42160_113-434	((Sorghum_bicolor_Sobic.002G372300.2_107-428	Zea_mays_GRMZM2G417072_139-460)	Hordeum_vulgare_HORVU2Hr1G031740_1-285))	(Medicago_truncatula_Medtr8g020880_226-547	(((((Oryza_sativa_LOC_Os08g35620_224-545	(Sorghum_bicolor_Sobic.007G150100.1_226-547	Zea_mays_GRMZM2G021074_222-543))	((Zea_mays_GRMZM2G086714_1-220	Sorghum_bicolor_Sobic.002G217400.1_217-538)	(Hordeum_vulgare_HORVU5Hr1G061710_172-493	Oryza_sativa_LOC_Os09g27050_214-535)))	(Cucumis_melo_MELO3C025801.2.1_242-563	Cucumis_melo_MELO3C024351.2.1_232-553))	((Vitis_vinifera_GSVIVG01016749001_36-357	(Arabidopsis_thaliana_NP_564652.2_218-539	Arabidopsis_thaliana_AAF37282.1_214-535))	((Solanum_lyco_Solyc03g123370.2_224-545	Capsicum_annum_NP_001311747.1_222-543)	(Populus_trichocarpa_Potri.003G066000_238-558	Populus_trichocarpa_Potri.001G168200_236-556))))	Ricinus_communis_29706.m001275_120-429)))	((Mpolymorpha_Mapoly0053s0013.1.p_307-628	(Physcomitrella_patens_200569_estExt_gwp_gw1.C_4400001_119-438	((Physcomitrella_patens_146168_e_gw1.240.61.1_36-357	Physcomitrella_patens_146184_e_gw1.240.52.1_1-233)	Physcomitrella_patens_176108_estExt_gwp_gw1.C_150229_51-372)))	Smoellendorffii_100367_21-342))	(((Chrysochromulina_sp._CCMP291_KOO21806.1_2-241	Coccomyxa_subellipsoidea_C-169_XP_005643555.1_172-488)	(Ostreococcus_tauri_CEG01219.1_157-479	Ostreococcus_lucimarinus_CCE9901_XP_001416051.1_39-361))	((((Symbiodinium_microadriaticum_OLP95483.1_40-438	Bigelowiella_natans_JGI_V11_85038_13-344)	(Thermomicrobium_roseum_WP_081433447.1_51-377	(Pseudomonas_aeruginosa_PAO1_RelA_PA0934_47-370	(Escherichia_coli_WP_000226815.1_38-359	Salmonella_38-359))))	((((Dictyoglomus_thermophilum_WP_012547884.1_27-344	((Bacillus_subtilis_WP_087992279.1_31-348	(Enterococcus_faecalis_WP_104859299.1_31-348	Streptococcus_pneumoniae_WP_061632868.1_31-347))	(Thermoanaerobacter_WP_013150236.1_25-342	Caldanaerobacter_subterraneus_subsp._pacificus_DSM_12653_KKC29792.1_27-344)))	((((((Paulinella_chromatophora_YP_002048999.1_54-371	Paulinella_micropora_APP88130.1_42-359)	Synechococcus_sp._WH_8102_WP_011129177.1_72-389)	(Nostocaceae_WP_010995718.1_47-365	Thermosynechococcus_vulcanus_NIES-2134_BAY51563.1_37-355))	Synechocystis_sp._PCC_6803_ALJ69438.1_33-351)
(((Smoellendorffii_52204_1-316	((((Zea_mays_GRMZM2G106931_144-579	(Sorghum_bicolor_Sobic.004G271600.1_145-580	(Hordeum_vulgare_HORVU6Hr1G067890_115-550	Oryza_sativa_LOC_Os02g47120_143-570)))	(Ricinus_communis_30073.m002237_135-509	(((Capsicum_annum_XP_016564157.1_130-564	Capsicum_annum_XP_016564159.1_17-451)	Solanum_lyco_Solyc03g096900.2_139-573)	(Populus_trichocarpa_Potri.013G089000_9-436	(Vitis_vinifera_GSVIVG01024422001_127-561	(Cucumis_melo_MELO3C024870.2.1_146-579	Medicago_truncatula_Medtr5g007870_132-565))))))	Mpolymorpha_Mapoly0035s0150.1_251-692)	Physcomitrella_patens_116207_e_gw1.15.321.1_23-365))	(Ostreococcus_lucimarinus_CCE9901_XP_001420831.1_98-554	Chlamydomonas_reinhardtii_XP_001689858.1_86-262))	((((Thermomicrobium_roseum_WP_081433447.1_51-377	((Pseudomonas_aeruginosa_PAO1_RelA_PA0934_47-370	(Escherichia_coli_WP_000226815.1_38-359	Salmonella_38-359))	(((Bacillus_subtilis_WP_087992279.1_31-348	(Enterococcus_faecalis_WP_104859299.1_31-348	Streptococcus_pneumoniae_WP_061632868.1_31-347))	(Thermoanaerobacter_WP_013150236.1_25-342	Caldanaerobacter_subterraneus_subsp._pacificus_DSM_12653_KKC29792.1_27-344))	((Dictyoglomus_thermophilum_WP_012547884.1_27-344	((((((Paulinella_chromatophora_YP_002048999.1_54-371	Paulinella_micropora_APP88130.1_42-359)	Synechococcus_sp._WH_8102_WP_011129177.1_72-389)	Nostocaceae_WP_010995718.1_47-365)	Synechocystis_sp._PCC_6803_ALJ69438.1_33-351)	Thermosynechococcus_vulcanus_NIES-2134_BAY51563.1_37-355)	Gloeobacter_violaceus_WP_011142742.1_63-380))	((((Guillardia_theta_CCMP2712_XP_005830237.1_5-324	(Thalassiosira_oceanica_EJK63859.1_259-553	(Cyclotella_cryptica_g9445.t1_250-573	(Thalassiosira_pseudonana_CCMP1335_XP_002294153.1_5-329	Thalassiosira_pseudonana_CCMP1335_XP_002297567.1_57-381))))	Bigelowiella_natans_JGI_V11_85038_13-344)	((((Rhodobacter_capsulatus_WP_013069013.1_26-343	((Brucella_WP_004683389.1_26-343	Mesorhizobium_WP_010915098.1_26-343)	Rhizobiales_WP_003527294.1_26-344))	(Caulobacter_vibrioides_WP_010919427.1_45-363	(Synedra_acus_6453_130-448	Synedra_acus_872_26-310)))	(((Salmonella_26-343	Escherichia_coli_AJF45176.1_26-343)	(Neisseria_meningitidis_WP_101294840.1_36-353
(((((((Dictyoglomus_thermophilum_WP_012547884.1_27-344	((Bacillus_subtilis_WP_087992279.1_31-348	(Enterococcus_faecalis_WP_104859299.1_31-348	Streptococcus_pneumoniae_WP_061632868.1_31-347))	(Thermoanaerobacter_WP_013150236.1_25-342	Caldanaerobacter_subterraneus_subsp._pacificus_DSM_12653_KKC29792.1_27-344)))	(((Emiliania_huxleyi_CCMP1516_XP_005769172.1_107-486	(Guillardia_theta_CCMP2712_XP_005830237.1_5-324	(Thalassiosira_oceanica_EJK63859.1_259-553	(Cyclotella_cryptica_g9445.t1_250-573	(Thalassiosira_pseudonana_CCMP1335_XP_002294153.1_5-329	Thalassiosira_pseudonana_CCMP1335_XP_002297567.1_57-381)))))	((Caulobacter_vibrioides_WP_010919427.1_45-363	((Synedra_acus_6453_130-448	Synedra_acus_872_26-310)	(Rhodobacter_capsulatus_WP_013069013.1_26-343	((Brucella_WP_004683389.1_26-343	Mesorhizobium_WP_010915098.1_26-343)	Rhizobiales_WP_003527294.1_26-344))))	(((Pseudomonas_aeruginosa_WP_096249453.1_26-343	Pseudomonas_PAO1_SpoT_PA5338_26-343)	((Salmonella_26-343	Escherichia_coli_AJF45176.1_26-343)	Neisseria_meningitidis_WP_101294840.1_36-353))	Xylella_fastidiosa_WP_004089929.1_46-363)))	(((Meiothermus_silvanus_WP_013156925.1_34-379	(Marinithermus_hydrothermalis_WP_013704776.1_33-371	Oceanithermus_profundus_WP_013457017.1_33-372))	(((Klebsormidium_nitens_GAQ87841.1_146-496	((Mpolymorpha_Mapoly0053s0023.1.p_145-491	((Oryza_sativa_LOC_Os03g22160_165-511	((Zea_mays_GRMZM2G353147_1-243	Sorghum_bicolor_Sobic.001G378100.2_1-243)	Hordeum_vulgare_HORVU4Hr1G047070_301-649))	((Cucumis_melo_MELO3C017941.2.1_153-499	(Solanum_lyco_Solyc09g075390.2_146-491	(Solanum_lyco_Solyc09g098580.2_148-493	(Capsicum_annum_XP_016565797.1_149-494	Capsicum_annum_XP_016565796.1_149-494))))	(Ricinus_communis_29986.m001651_156-502	(Populus_trichocarpa_Potri.014G126700_154-500	((Vitis_vinifera_GSVIVG01028045001_152-498	Medicago_truncatula_Medtr7g108940_151-497)	Arabidopsis_thaliana_NP_001329795.1_153-499))))))	(Smoellendorffii_89270_21-361	(Physcomitrella_patens_142546_e_gw1.194.45.1_132-480	Physcomitrella_patens_142688_e_gw1.195.2.1_112-462))))	(Chlorella_variabilis_XP_005843741.1_131-313	(Coccomyxa_subellipsoidea_C-169_XP_005643557.1_46-391	(Ostreococcus_tauri_XP_003079611.1_81-489
((((Symbiodinium_microadriaticum_OLP95483.1_40-438	Bigelowiella_natans_JGI_V11_85038_13-344)	Chlorella_variabilis_XP_005849048.1_248-455)	(Ostreococcus_lucimarinus_CCE9901_XP_001420831.1_98-554	(Smoellendorffii_52204_1-316	(((Chlamydomonas_reinhardtii_XP_001689858.1_86-262	Physcomitrella_patens_116207_e_gw1.15.321.1_23-365)	Mpolymorpha_Mapoly0035s0150.1_251-692)	(((Hordeum_vulgare_HORVU6Hr1G067890_115-550	Oryza_sativa_LOC_Os02g47120_143-570)	(Zea_mays_GRMZM2G106931_144-579	Sorghum_bicolor_Sobic.004G271600.1_145-580))	((((Populus_trichocarpa_Potri.013G089000_9-436	(Solanum_lyco_Solyc03g096900.2_139-573	(Capsicum_annum_XP_016564159.1_17-451	Capsicum_annum_XP_016564157.1_130-564)))	Vitis_vinifera_GSVIVG01024422001_127-561)	(Medicago_truncatula_Medtr5g007870_132-565	Ricinus_communis_30073.m002237_135-509))	Cucumis_melo_MELO3C024870.2.1_146-579))))))	(((Volvox_carteri_f._nagariensis_XP_002958643.1_198-523	Chlamydomonas_reinhardtii_XP_001697429.1_200-524)	(Cyanophora_paradoxa_ConsensusfromContig38252-abinit-gene-0.0_10-337	(((((((Paulinella_micropora_APP88130.1_42-359	Paulinella_chromatophora_YP_002048999.1_54-371)	Synechococcus_sp._WH_8102_WP_011129177.1_72-389)	(Gloeobacter_violaceus_WP_011142742.1_63-380	(Nostocaceae_WP_010995718.1_47-365	Thermosynechococcus_vulcanus_NIES-2134_BAY51563.1_37-355)))	Synechocystis_sp._PCC_6803_ALJ69438.1_33-351)	Emiliania_huxleyi_CCMP1516_XP_005769172.1_107-486)	((Dictyoglomus_thermophilum_WP_012547884.1_27-344	((Caldanaerobacter_subterraneus_subsp._pacificus_DSM_12653_KKC29792.1_27-344	Thermoanaerobacter_WP_013150236.1_25-342)	(Bacillus_subtilis_WP_087992279.1_31-348	(Streptococcus_pneumoniae_WP_061632868.1_31-347	Enterococcus_faecalis_WP_104859299.1_31-348))))	((((Pseudomonas_aeruginosa_PAO1_RelA_PA0934_47-370	(Escherichia_coli_WP_000226815.1_38-359	Salmonella_38-359))	Thermomicrobium_roseum_WP_081433447.1_51-377)	Symbiodinium_microadriaticum_OLP90598.1_316-659)	(((Thalassiosira_oceanica_EJK63859.1_259-553	(Cyclotella_cryptica_g9445.t1_250-573	(Thalassiosira_pseudonana_CCMP1335_XP_002294153.1_5-329	Thalassiosira_pseudonana_CCMP1335_XP_002297567.1_57-381)))	Guillardia_theta_CCMP2712_XP_005830237.1_5-324)	(((Synedra_acus_872_26-310	Synedra_acus_6453_130-448)	((Rhizobiales_WP_003527294.1_26-344
(((Chlamydomonas_reinhardtii_XP_001689858.1_86-262	Ostreococcus_lucimarinus_CCE9901_XP_001420831.1_98-554)	(Smoellendorffii_52204_1-316	((Mpolymorpha_Mapoly0035s0150.1_251-692	(((Hordeum_vulgare_HORVU6Hr1G067890_115-550	Oryza_sativa_LOC_Os02g47120_143-570)	(Zea_mays_GRMZM2G106931_144-579	Sorghum_bicolor_Sobic.004G271600.1_145-580))	((((Solanum_lyco_Solyc03g096900.2_139-573	(Capsicum_annum_XP_016564159.1_17-451	Capsicum_annum_XP_016564157.1_130-564))	Vitis_vinifera_GSVIVG01024422001_127-561)	(Cucumis_melo_MELO3C024870.2.1_146-579	Medicago_truncatula_Medtr5g007870_132-565))	(Populus_trichocarpa_Potri.013G089000_9-436	Ricinus_communis_30073.m002237_135-509))))	Physcomitrella_patens_116207_e_gw1.15.321.1_23-365)))	(((Smoellendorffii_100367_21-342	((Physcomitrella_patens_176108_estExt_gwp_gw1.C_150229_51-372	((Physcomitrella_patens_146184_e_gw1.240.52.1_1-233	Physcomitrella_patens_146168_e_gw1.240.61.1_36-357)	Physcomitrella_patens_200569_estExt_gwp_gw1.C_4400001_119-438))	Mpolymorpha_Mapoly0053s0013.1.p_307-628))	(((Arabidopsis_thaliana_AAF37282.1_214-535	Arabidopsis_thaliana_NP_564652.2_218-539)	(Cucumis_melo_MELO3C024351.2.1_232-553	((((Populus_trichocarpa_Potri.001G168200_236-556	Populus_trichocarpa_Potri.003G066000_238-558)	Ricinus_communis_29706.m001275_120-429)	(Cucumis_melo_MELO3C025801.2.1_242-563	Medicago_truncatula_Medtr8g020880_226-547))	((Solanum_lyco_Solyc03g123370.2_224-545	Capsicum_annum_NP_001311747.1_222-543)	(((Hordeum_vulgare_HORVU5Hr1G061710_172-493	(Oryza_sativa_LOC_Os09g27050_214-535	(Zea_mays_GRMZM2G086714_1-220	Sorghum_bicolor_Sobic.002G217400.1_217-538)))	(Oryza_sativa_LOC_Os08g35620_224-545	(Sorghum_bicolor_Sobic.007G150100.1_226-547	Zea_mays_GRMZM2G021074_222-543)))	Vitis_vinifera_GSVIVG01016749001_36-357)))))	(Hordeum_vulgare_HORVU2Hr1G031740_1-285	(Oryza_sativa_LOC_Os07g42160_113-434	(Sorghum_bicolor_Sobic.002G372300.2_107-428	Zea_mays_GRMZM2G417072_139-460)))))	(((Coccomyxa_subellipsoidea_C-169_XP_005643555.1_172-488	(Ostreococcus_tauri_CEG01219.1_157-479	Ostreococcus_lucimarinus_CCE9901_XP_001416051.1_39-361))	(Micromonas_pusilla_CCMP1545_XP_003060243.1_336-678	Micromonas_commoda_XP_002505076.1_154-477))
(((Chlamydomonas_reinhardtii_XP_001689858.1_86-262	Ostreococcus_lucimarinus_CCE9901_XP_001420831.1_98-554)	(Smoellendorffii_52204_1-316	((((Oryza_sativa_LOC_Os02g47120_143-570	((Zea_mays_GRMZM2G106931_144-579	Sorghum_bicolor_Sobic.004G271600.1_145-580)	Hordeum_vulgare_HORVU6Hr1G067890_115-550))	((Solanum_lyco_Solyc03g096900.2_139-573	(Capsicum_annum_XP_016564159.1_17-451	Capsicum_annum_XP_016564157.1_130-564))	((Vitis_vinifera_GSVIVG01024422001_127-561	(Cucumis_melo_MELO3C024870.2.1_146-579	Medicago_truncatula_Medtr5g007870_132-565))	(Populus_trichocarpa_Potri.013G089000_9-436	Ricinus_communis_30073.m002237_135-509))))	Physcomitrella_patens_116207_e_gw1.15.321.1_23-365)	Mpolymorpha_Mapoly0035s0150.1_251-692)))	(((((Physcomitrella_patens_200569_estExt_gwp_gw1.C_4400001_119-438	(Physcomitrella_patens_176108_estExt_gwp_gw1.C_150229_51-372	(Physcomitrella_patens_146184_e_gw1.240.52.1_1-233	Physcomitrella_patens_146168_e_gw1.240.61.1_36-357)))	Mpolymorpha_Mapoly0053s0013.1.p_307-628)	((((Medicago_truncatula_Medtr8g020880_226-547	(((Solanum_lyco_Solyc03g123370.2_224-545	Capsicum_annum_NP_001311747.1_222-543)	((Cucumis_melo_MELO3C024351.2.1_232-553	((((Zea_mays_GRMZM2G086714_1-220	Sorghum_bicolor_Sobic.002G217400.1_217-538)	(Hordeum_vulgare_HORVU5Hr1G061710_172-493	Oryza_sativa_LOC_Os09g27050_214-535))	(Oryza_sativa_LOC_Os08g35620_224-545	(Sorghum_bicolor_Sobic.007G150100.1_226-547	Zea_mays_GRMZM2G021074_222-543)))	((Populus_trichocarpa_Potri.001G168200_236-556	Populus_trichocarpa_Potri.003G066000_238-558)	Vitis_vinifera_GSVIVG01016749001_36-357)))	Ricinus_communis_29706.m001275_120-429))	(Arabidopsis_thaliana_AAF37282.1_214-535	Arabidopsis_thaliana_NP_564652.2_218-539)))	Cucumis_melo_MELO3C025801.2.1_242-563)	(Hordeum_vulgare_HORVU2Hr1G031740_1-285	(Oryza_sativa_LOC_Os07g42160_113-434	(Sorghum_bicolor_Sobic.002G372300.2_107-428	Zea_mays_GRMZM2G417072_139-460))))	Smoellendorffii_100367_21-342))	(((Symbiodinium_microadriaticum_OLP90598.1_316-659	Cyanophora_paradoxa_ConsensusfromContig38252-abinit-gene-0.0_10-337)	(Dictyoglomus_thermophilum_WP_012547884.1_27-344	((((Pseudomonas_aeruginosa_PAO1_RelA_PA0934_47-370	(Escherichia_coli_WP_000226815.1_38-359
(((Chlamydomonas_reinhardtii_XP_001689858.1_86-262	Ostreococcus_lucimarinus_CCE9901_XP_001420831.1_98-554)	(Smoellendorffii_52204_1-316	((((Zea_mays_GRMZM2G106931_144-579	(Sorghum_bicolor_Sobic.004G271600.1_145-580	(Hordeum_vulgare_HORVU6Hr1G067890_115-550	Oryza_sativa_LOC_Os02g47120_143-570)))	(((Capsicum_annum_XP_016564159.1_17-451	Capsicum_annum_XP_016564157.1_130-564)	Solanum_lyco_Solyc03g096900.2_139-573)	((Vitis_vinifera_GSVIVG01024422001_127-561	(Cucumis_melo_MELO3C024870.2.1_146-579	Medicago_truncatula_Medtr5g007870_132-565))	(Populus_trichocarpa_Potri.013G089000_9-436	Ricinus_communis_30073.m002237_135-509))))	Mpolymorpha_Mapoly0035s0150.1_251-692)	Physcomitrella_patens_116207_e_gw1.15.321.1_23-365)))	((((Coccomyxa_subellipsoidea_C-169_XP_005643555.1_172-488	(Volvox_carteri_f._nagariensis_XP_002958643.1_198-523	Chlamydomonas_reinhardtii_XP_001697429.1_200-524))	Chlorella_variabilis_XP_005849048.1_248-455)	((((((Pseudomonas_aeruginosa_PAO1_RelA_PA0934_47-370	(Escherichia_coli_WP_000226815.1_38-359	Salmonella_38-359))	Thermomicrobium_roseum_WP_081433447.1_51-377)	Cyanophora_paradoxa_ConsensusfromContig38252-abinit-gene-0.0_10-337)	(Emiliania_huxleyi_CCMP1516_XP_005769365.1_60-250	Symbiodinium_microadriaticum_OLP90598.1_316-659))	((Caldanaerobacter_subterraneus_subsp._pacificus_DSM_12653_KKC29792.1_27-344	Thermoanaerobacter_WP_013150236.1_25-342)	(((Xylella_fastidiosa_WP_004089929.1_46-363	((Pseudomonas_aeruginosa_WP_096249453.1_26-343	Pseudomonas_PAO1_SpoT_PA5338_26-343)	(Neisseria_meningitidis_WP_101294840.1_36-353	(Escherichia_coli_AJF45176.1_26-343	Salmonella_26-343))))	((((Thalassiosira_pseudonana_CCMP1335_XP_002294153.1_5-329	Thalassiosira_pseudonana_CCMP1335_XP_002297567.1_57-381)	(Thalassiosira_oceanica_EJK63859.1_259-553	Cyclotella_cryptica_g9445.t1_250-573))	Guillardia_theta_CCMP2712_XP_005830237.1_5-324)	(Emiliania_huxleyi_CCMP1516_XP_005769172.1_107-486	(Rhodobacter_capsulatus_WP_013069013.1_26-343	((Synedra_acus_872_26-310	Synedra_acus_6453_130-448)	(Caulobacter_vibrioides_WP_010919427.1_45-363	(Rhizobiales_WP_003527294.1_26-344	(Mesorhizobium_WP_010915098.1_26-343	Brucella_WP_004683389.1_26-343))))))))	((((((Paulinella_micropora_APP88130.1_42-359
((((Ostreococcus_tauri_CEG01219.1_157-479	Ostreococcus_lucimarinus_CCE9901_XP_001416051.1_39-361)	((Coccomyxa_subellipsoidea_C-169_XP_005643555.1_172-488	((Volvox_carteri_f._nagariensis_XP_002958643.1_198-523	Chlamydomonas_reinhardtii_XP_001697429.1_200-524)	Chlorella_variabilis_XP_005849048.1_248-455))	(Micromonas_pusilla_CCMP1545_XP_003060243.1_336-678	Micromonas_commoda_XP_002505076.1_154-477)))	(((Medicago_truncatula_Medtr8g020880_226-547	((Vitis_vinifera_GSVIVG01016749001_36-357	(Arabidopsis_thaliana_AAF37282.1_214-535	Arabidopsis_thaliana_NP_564652.2_218-539))	((Solanum_lyco_Solyc03g123370.2_224-545	Capsicum_annum_NP_001311747.1_222-543)	(Ricinus_communis_29706.m001275_120-429	((Populus_trichocarpa_Potri.003G066000_238-558	Populus_trichocarpa_Potri.001G168200_236-556)	((Cucumis_melo_MELO3C025801.2.1_242-563	(Oryza_sativa_LOC_Os09g27050_214-535	((Hordeum_vulgare_HORVU5Hr1G061710_172-493	(Oryza_sativa_LOC_Os08g35620_224-545	(Sorghum_bicolor_Sobic.007G150100.1_226-547	Zea_mays_GRMZM2G021074_222-543)))	(Zea_mays_GRMZM2G086714_1-220	Sorghum_bicolor_Sobic.002G217400.1_217-538))))	Cucumis_melo_MELO3C024351.2.1_232-553))))))	(((Sorghum_bicolor_Sobic.002G372300.2_107-428	Zea_mays_GRMZM2G417072_139-460)	Oryza_sativa_LOC_Os07g42160_113-434)	Hordeum_vulgare_HORVU2Hr1G031740_1-285))	(Smoellendorffii_100367_21-342	((Physcomitrella_patens_176108_estExt_gwp_gw1.C_150229_51-372	((Physcomitrella_patens_146184_e_gw1.240.52.1_1-233	Physcomitrella_patens_146168_e_gw1.240.61.1_36-357)	Physcomitrella_patens_200569_estExt_gwp_gw1.C_4400001_119-438))	Mpolymorpha_Mapoly0053s0013.1.p_307-628))))	(Cyanophora_paradoxa_ConsensusfromContig38252-abinit-gene-0.0_10-337	(((Thermomicrobium_roseum_WP_081433447.1_51-377	((Symbiodinium_microadriaticum_OLP90598.1_316-659	Emiliania_huxleyi_CCMP1516_XP_005769172.1_107-486)	(((Oceanithermus_profundus_WP_013457017.1_33-372	(((((Ostreococcus_tauri_XP_003079611.1_81-489	((Chrysochromulina_sp._CCMP291_KOO35751.1_59-242	Chrysochromulina_sp._CCMP291_KOO35032.1_235-473)	Micromonas_pusilla_CCMP1545_XP_003059515.1_12-360))	((Emiliania_huxleyi_CCMP1516_XP_005783324.1_38-223	((((Physcomitrella_patens_142546_e_gw1.194.45.1_132-480	Physcomitrella_patens_142688_e_gw1.195.2.1_112-462)	(((((Medicago_truncatula_Medtr7g108940_151-497	((Vitis_vinifera_GSVIVG01028045001_152-498
((((Ostreococcus_tauri_CEG01219.1_157-479	Ostreococcus_lucimarinus_CCE9901_XP_001416051.1_39-361)	((Coccomyxa_subellipsoidea_C-169_XP_005643555.1_172-488	((Volvox_carteri_f._nagariensis_XP_002958643.1_198-523	Chlamydomonas_reinhardtii_XP_001697429.1_200-524)	Chlorella_variabilis_XP_005849048.1_248-455))	(Micromonas_pusilla_CCMP1545_XP_003060243.1_336-678	Micromonas_commoda_XP_002505076.1_154-477)))	(((Medicago_truncatula_Medtr8g020880_226-547	((((Vitis_vinifera_GSVIVG01016749001_36-357	(Populus_trichocarpa_Potri.003G066000_238-558	Populus_trichocarpa_Potri.001G168200_236-556))	((Arabidopsis_thaliana_AAF37282.1_214-535	Arabidopsis_thaliana_NP_564652.2_218-539)	(Solanum_lyco_Solyc03g123370.2_224-545	Capsicum_annum_NP_001311747.1_222-543)))	Ricinus_communis_29706.m001275_120-429)	((Cucumis_melo_MELO3C025801.2.1_242-563	((Oryza_sativa_LOC_Os08g35620_224-545	(Sorghum_bicolor_Sobic.007G150100.1_226-547	Zea_mays_GRMZM2G021074_222-543))	((Zea_mays_GRMZM2G086714_1-220	Sorghum_bicolor_Sobic.002G217400.1_217-538)	(Hordeum_vulgare_HORVU5Hr1G061710_172-493	Oryza_sativa_LOC_Os09g27050_214-535))))	Cucumis_melo_MELO3C024351.2.1_232-553)))	(((Sorghum_bicolor_Sobic.002G372300.2_107-428	Zea_mays_GRMZM2G417072_139-460)	Oryza_sativa_LOC_Os07g42160_113-434)	Hordeum_vulgare_HORVU2Hr1G031740_1-285))	(Smoellendorffii_100367_21-342	((Physcomitrella_patens_176108_estExt_gwp_gw1.C_150229_51-372	((Physcomitrella_patens_146184_e_gw1.240.52.1_1-233	Physcomitrella_patens_146168_e_gw1.240.61.1_36-357)	Physcomitrella_patens_200569_estExt_gwp_gw1.C_4400001_119-438))	Mpolymorpha_Mapoly0053s0013.1.p_307-628))))	((Symbiodinium_microadriaticum_OLP95483.1_40-438	((Chlamydomonas_reinhardtii_XP_001689858.1_86-262	Ostreococcus_lucimarinus_CCE9901_XP_001420831.1_98-554)	(((Zea_mays_GRMZM2G106931_144-579	(Sorghum_bicolor_Sobic.004G271600.1_145-580	(Hordeum_vulgare_HORVU6Hr1G067890_115-550	Oryza_sativa_LOC_Os02g47120_143-570)))	(Populus_trichocarpa_Potri.013G089000_9-436	(Ricinus_communis_30073.m002237_135-509	(((Capsicum_annum_XP_016564159.1_17-451	Capsicum_annum_XP_016564157.1_130-564)	Solanum_lyco_Solyc03g096900.2_139-573)	(Medicago_truncatula_Medtr5g007870_132-565	(Vitis_vinifera_GSVIVG01024422001_127-561
(((((((Medicago_truncatula_Medtr8g020880_226-547	((((Arabidopsis_thaliana_AAF37282.1_214-535	Arabidopsis_thaliana_NP_564652.2_218-539)	(Solanum_lyco_Solyc03g123370.2_224-545	Capsicum_annum_NP_001311747.1_222-543))	(Cucumis_melo_MELO3C024351.2.1_232-553	(((Oryza_sativa_LOC_Os08g35620_224-545	(Sorghum_bicolor_Sobic.007G150100.1_226-547	Zea_mays_GRMZM2G021074_222-543))	((Zea_mays_GRMZM2G086714_1-220	Sorghum_bicolor_Sobic.002G217400.1_217-538)	(Hordeum_vulgare_HORVU5Hr1G061710_172-493	Oryza_sativa_LOC_Os09g27050_214-535)))	Vitis_vinifera_GSVIVG01016749001_36-357)))	((Populus_trichocarpa_Potri.003G066000_238-558	Populus_trichocarpa_Potri.001G168200_236-556)	Ricinus_communis_29706.m001275_120-429)))	Cucumis_melo_MELO3C025801.2.1_242-563)	((Hordeum_vulgare_HORVU2Hr1G031740_1-285	Oryza_sativa_LOC_Os07g42160_113-434)	(Sorghum_bicolor_Sobic.002G372300.2_107-428	Zea_mays_GRMZM2G417072_139-460)))	(Smoellendorffii_100367_21-342	((Physcomitrella_patens_200569_estExt_gwp_gw1.C_4400001_119-438	(Physcomitrella_patens_176108_estExt_gwp_gw1.C_150229_51-372	(Physcomitrella_patens_146184_e_gw1.240.52.1_1-233	Physcomitrella_patens_146168_e_gw1.240.61.1_36-357)))	Mpolymorpha_Mapoly0053s0013.1.p_307-628)))	((Ostreococcus_tauri_CEG01219.1_157-479	Ostreococcus_lucimarinus_CCE9901_XP_001416051.1_39-361)	((Chlorella_variabilis_XP_005849048.1_248-455	(Coccomyxa_subellipsoidea_C-169_XP_005643555.1_172-488	(Volvox_carteri_f._nagariensis_XP_002958643.1_198-523	Chlamydomonas_reinhardtii_XP_001697429.1_200-524)))	(Micromonas_pusilla_CCMP1545_XP_003060243.1_336-678	Micromonas_commoda_XP_002505076.1_154-477))))	((Emiliania_huxleyi_CCMP1516_XP_005769172.1_107-486	((Chlamydomonas_reinhardtii_XP_001689858.1_86-262	(Ostreococcus_lucimarinus_CCE9901_XP_001420831.1_98-554	Symbiodinium_microadriaticum_OLP95483.1_40-438))	(Physcomitrella_patens_116207_e_gw1.15.321.1_23-365	(Smoellendorffii_52204_1-316	(Mpolymorpha_Mapoly0035s0150.1_251-692	((Zea_mays_GRMZM2G106931_144-579	(Sorghum_bicolor_Sobic.004G271600.1_145-580	(Hordeum_vulgare_HORVU6Hr1G067890_115-550	Oryza_sativa_LOC_Os02g47120_143-570)))	((((((Capsicum_annum_XP_016564159.1_17-451	Capsicum_annum_XP_016564157.1_130-564)	Solanum_lyco_Solyc03g096900.2_139-573)
(((((((Mpolymorpha_Mapoly0053s0023.1.p_145-491	(((Chlorella_variabilis_XP_005843741.1_131-313	Coccomyxa_subellipsoidea_C-169_XP_005643557.1_46-391)	Klebsormidium_nitens_GAQ87841.1_146-496)	((Physcomitrella_patens_142546_e_gw1.194.45.1_132-480	Physcomitrella_patens_142688_e_gw1.195.2.1_112-462)	(((Oryza_sativa_LOC_Os03g22160_165-511	((Zea_mays_GRMZM2G353147_1-243	Sorghum_bicolor_Sobic.001G378100.2_1-243)	Hordeum_vulgare_HORVU4Hr1G047070_301-649))	((Ricinus_communis_29986.m001651_156-502	(Arabidopsis_thaliana_NP_001329795.1_153-499	(Solanum_lyco_Solyc09g098580.2_148-493	(Solanum_lyco_Solyc09g075390.2_146-491	(Capsicum_annum_XP_016565797.1_149-494	Capsicum_annum_XP_016565796.1_149-494)))))	(Medicago_truncatula_Medtr7g108940_151-497	(Cucumis_melo_MELO3C017941.2.1_153-499	(Vitis_vinifera_GSVIVG01028045001_152-498	Populus_trichocarpa_Potri.014G126700_154-500)))))	Smoellendorffii_89270_21-361))))	(Ostreococcus_tauri_XP_003079611.1_81-489	Micromonas_pusilla_CCMP1545_XP_003059515.1_12-360))	((((((Bigelowiella_natans_JGI_V11_85038_13-344	(((Thalassiosira_oceanica_EJK45244.1_118-512	(Cyclotella_cryptica_g5699.t1_115-622	Thalassiosira_pseudonana_CCMP1335_XP_002293072.1_15-277))	((Fragilariopsis_cylindrus_CCMP1102_OEU20746.1_1-292	(Pseudo-Nizschia_multistriata_0019220.1_1223-1795	Pseudo-nitzschia_multiseries_178926_1-258))	(((Fistulifera_solaris_GAX18927.1_114-542	Fistulifera_solaris_GAX12045.1_113-543)	Phaeodactylum_tricornutum_33947_mature_68-500)	(Synedra_acus_7671_166-610	Asterionella_formosa_AFBG1_08512-RA_107-553))))	((Asterionelle_formosa_AFBG1_05489-RA_100-491	(Synedra_acus_11925_1-375	(((Pseudo-Nizschia_multistriata_0074170.1_184-609	Pseudo-nitzschia_multiseries_193757_3-276)	Fragilariopsis_cylindrus_CCMP1102_OEU21949.1_1-283)	(Phaeodactylum_tricornutum_7629_mature_63-435	(Fistulifera_solaris_GAX10747.1_111-484	Fistulifera_solaris_GAX23555.1_110-483)))))	(Cyclotella_cryptica_g2078.t1_241-644	Thalassiosira_oceanica_EJK49442.1_14-467))))	(Aureococcus_anophagefferens_XP_009036518.1_1-381	(Nannochloropsis_gaditana_EWM27974.1_152-581	Ectocarpus_siliculosus_CBJ31981.1_163-615)))	((Ectocarpus_siliculosus_CBN78357.1_204-569	Symbiodinium_microadriaticum_OLP90598.1_316-659)
(((Coccomyxa_subellipsoidea_C-169_XP_005643555.1_172-488	Chlorella_variabilis_XP_005849048.1_248-455)	(Volvox_carteri_f._nagariensis_XP_002958643.1_198-523	Chlamydomonas_reinhardtii_XP_001697429.1_200-524))	(((Micromonas_pusilla_CCMP1545_XP_003060243.1_336-678	Micromonas_commoda_XP_002505076.1_154-477)	(Ostreococcus_tauri_CEG01219.1_157-479	Ostreococcus_lucimarinus_CCE9901_XP_001416051.1_39-361))	((((Chlamydomonas_reinhardtii_XP_001689858.1_86-262	Ostreococcus_lucimarinus_CCE9901_XP_001420831.1_98-554)	((Physcomitrella_patens_116207_e_gw1.15.321.1_23-365	Smoellendorffii_52204_1-316)	(Mpolymorpha_Mapoly0035s0150.1_251-692	(((Hordeum_vulgare_HORVU6Hr1G067890_115-550	Oryza_sativa_LOC_Os02g47120_143-570)	(Zea_mays_GRMZM2G106931_144-579	Sorghum_bicolor_Sobic.004G271600.1_145-580))	(Ricinus_communis_30073.m002237_135-509	((Populus_trichocarpa_Potri.013G089000_9-436	(((Capsicum_annum_XP_016564159.1_17-451	Capsicum_annum_XP_016564157.1_130-564)	Solanum_lyco_Solyc03g096900.2_139-573)	Vitis_vinifera_GSVIVG01024422001_127-561))	(Cucumis_melo_MELO3C024870.2.1_146-579	Medicago_truncatula_Medtr5g007870_132-565)))))))	((Emiliania_huxleyi_CCMP1516_XP_005769172.1_107-486	Cyanophora_paradoxa_ConsensusfromContig38252-abinit-gene-0.0_10-337)	((((Cyclotella_cryptica_g9445.t1_250-573	((Thalassiosira_pseudonana_CCMP1335_XP_002294153.1_5-329	Thalassiosira_pseudonana_CCMP1335_XP_002297567.1_57-381)	Thalassiosira_oceanica_EJK63859.1_259-553))	Guillardia_theta_CCMP2712_XP_005830237.1_5-324)	(((Synedra_acus_872_26-310	Synedra_acus_6453_130-448)	(((Symbiodinium_microadriaticum_OLP95483.1_40-438	Rhodobacter_capsulatus_WP_013069013.1_26-343)	(Rhizobiales_WP_003527294.1_26-344	(Mesorhizobium_WP_010915098.1_26-343	Brucella_WP_004683389.1_26-343)))	Caulobacter_vibrioides_WP_010919427.1_45-363))	((Neisseria_meningitidis_WP_101294840.1_36-353	Xylella_fastidiosa_WP_004089929.1_46-363)	((Escherichia_coli_AJF45176.1_26-343	Salmonella_26-343)	(Pseudomonas_aeruginosa_WP_096249453.1_26-343	Pseudomonas_PAO1_SpoT_PA5338_26-343)))))	((((Synechocystis_sp._PCC_6803_ALJ69438.1_33-351	(((Paulinella_micropora_APP88130.1_42-359	Paulinella_chromatophora_YP_002048999.1_54-371)	Synechococcus_sp._WH_8102_WP_011129177.1_72-389)
(((Chlamydomonas_reinhardtii_XP_001689858.1_86-262	Ostreococcus_lucimarinus_CCE9901_XP_001420831.1_98-554)	((((Hordeum_vulgare_HORVU6Hr1G067890_115-550	Oryza_sativa_LOC_Os02g47120_143-570)	(Zea_mays_GRMZM2G106931_144-579	Sorghum_bicolor_Sobic.004G271600.1_145-580))	((Ricinus_communis_30073.m002237_135-509	((Vitis_vinifera_GSVIVG01024422001_127-561	((Capsicum_annum_XP_016564159.1_17-451	Capsicum_annum_XP_016564157.1_130-564)	Solanum_lyco_Solyc03g096900.2_139-573))	(Cucumis_melo_MELO3C024870.2.1_146-579	Medicago_truncatula_Medtr5g007870_132-565)))	Populus_trichocarpa_Potri.013G089000_9-436))	((Physcomitrella_patens_116207_e_gw1.15.321.1_23-365	Smoellendorffii_52204_1-316)	Mpolymorpha_Mapoly0035s0150.1_251-692)))	((Cyanophora_paradoxa_ConsensusfromContig38252-abinit-gene-0.0_10-337	((Thermomicrobium_roseum_WP_081433447.1_51-377	(Symbiodinium_microadriaticum_OLP95483.1_40-438	(Pseudomonas_aeruginosa_PAO1_RelA_PA0934_47-370	(Escherichia_coli_WP_000226815.1_38-359	Salmonella_38-359))))	((((Caldanaerobacter_subterraneus_subsp._pacificus_DSM_12653_KKC29792.1_27-344	Thermoanaerobacter_WP_013150236.1_25-342)	(Bacillus_subtilis_WP_087992279.1_31-348	(Streptococcus_pneumoniae_WP_061632868.1_31-347	Enterococcus_faecalis_WP_104859299.1_31-348)))	(((Nostocaceae_WP_010995718.1_47-365	((Paulinella_micropora_APP88130.1_42-359	Paulinella_chromatophora_YP_002048999.1_54-371)	Synechococcus_sp._WH_8102_WP_011129177.1_72-389))	(Thermosynechococcus_vulcanus_NIES-2134_BAY51563.1_37-355	(Gloeobacter_violaceus_WP_011142742.1_63-380	Synechocystis_sp._PCC_6803_ALJ69438.1_33-351)))	(Dictyoglomus_thermophilum_WP_012547884.1_27-344	(((((Porphyra_umbilicalis_OSX69462.1_148-560	Chondrus_crispus_XP_005715321.1_1-394)	Galdieria_sulphuraria_XP_005707095.1_154-585)	Cyanidioschyzon_merolae_strain_10D_XP_005538788.1_116-571)	(((Ostreococcus_tauri_XP_003079611.1_81-489	Micromonas_pusilla_CCMP1545_XP_003059515.1_12-360)	(Chlorella_variabilis_XP_005843741.1_131-313	Coccomyxa_subellipsoidea_C-169_XP_005643557.1_46-391))	(Klebsormidium_nitens_GAQ87841.1_146-496	((Mpolymorpha_Mapoly0053s0023.1.p_145-491	(Smoellendorffii_89270_21-361	(Physcomitrella_patens_142546_e_gw1.194.45.1_132-480	Physcomitrella_patens_142688_e_gw1.195.2.1_112-462)))	((Oryza_sativa_LOC_Os03g22160_165-511
(((((Micromonas_pusilla_CCMP1545_XP_003060243.1_336-678	Micromonas_commoda_XP_002505076.1_154-477)	(Coccomyxa_subellipsoidea_C-169_XP_005643555.1_172-488	(Ostreococcus_lucimarinus_CCE9901_XP_001416051.1_39-361	Ostreococcus_tauri_CEG01219.1_157-479)))	(Chlorella_variabilis_XP_005849048.1_248-455	(Chlamydomonas_reinhardtii_XP_001697429.1_200-524	Volvox_carteri_f._nagariensis_XP_002958643.1_198-523)))	(((((Meiothermus_silvanus_WP_013156925.1_34-379	(Oceanithermus_profundus_WP_013457017.1_33-372	Marinithermus_hydrothermalis_WP_013704776.1_33-371))	((((Cyanidioschyzon_merolae_strain_10D_XP_005539556.1_250-609	Galdieria_sulphuraria_XP_005705328.1_109-462)	((Vitrella_brassicaformis_CCMP3155_CEL95797.1_343-863	(((Chrysochromulina_sp._CCMP291_KOO21806.1_2-241	(Emiliania_huxleyi_CCMP1516_XP_005759301.1_104-526	Emiliania_huxleyi_CCMP1516_XP_005763353.1_67-500))	(((((Cyanidioschyzon_merolae_strain_10D_XP_005536559.1_108-431	(Galdieria_sulphuraria_XP_005705135.1_157-573	Guillardia_theta_CCMP2712_XP_005834725.1_6-301))	((Chrysochromulina_sp._CCMP291_KOO27310.1_13-392	Emiliania_huxleyi_CCMP1516_XP_005779118.1_1-222)	(Bnatans_80753_308-908	(Nannochloropsis_gaditana_EWM28606.1_242-782	Ectocarpus_siliculosus_CBJ27227.1_253-833))))	(Cyanophora_paradoxa_ConsensusfromContig39422-abinit-gene-0.0_117-442	((Chlorella_variabilis_XP_005851775.1_154-550	(Chlamydomonas_reinhardtii_PNW86049.1_284-748	Volvox_carteri_f._nagariensis_XP_002950935.1_3-361))	(((Mpolymorpha_Mapoly0002s0095.1_329-673	(Klebsormidium_nitens_GAQ91082.1_238-579	(Smoellendorffii_83164_157-495	(((Oryza_sativa_LOC_Os05g06920_71-403	Oryza_sativa_LOC_Os05g06940_79-424)	(Oryza_sativa_LOC_Os05g06890_103-438	(Sorghum_bicolor_Sobic.009G054900.1_101-436	Zea_mays_GRMZM2G152040_92-427)))	(Medicago_truncatula_Medtr4g123930_95-434	(Cucumis_melo_MELO3C006759.2.1_184-520	((Populus_trichocarpa_Potri.010G002400_89-424	Ricinus_communis_29889.m003399_35-374)	(Vitis_vinifera_GSVIVG01017689001_94-433	(Arabidopsis_thaliana_OAP03147.1_92-431	(Solanum_lyco_Solyc12g098920.1_96-435	Capsicum_annum_XP_016551642.1_89-428))))))))))	(Physcomitrella_patens_113771_e_gw1.7.243.1_89-430	Physcomitrella_patens_140875_e_gw1.171.95.1_35-376))	(Ostreococcus_lucimarinus_CCE9901_XP_001416591.1_48-400	Ostreococcus_tauri_OUS43685.1_1-339)))))	(Cyanidioschyzon_merolae_strain_10D_XP_005537243.1_251-768
(((((((Xylella_fastidiosa_WP_004089929.1_46-363	((Salmonella_26-343	Escherichia_coli_AJF45176.1_26-343)	(Neisseria_meningitidis_WP_101294840.1_36-353	(Pseudomonas_PAO1_SpoT_PA5338_26-343	Pseudomonas_aeruginosa_WP_096249453.1_26-343))))	((Guillardia_theta_CCMP2712_XP_005830237.1_5-324	(Thalassiosira_oceanica_EJK63859.1_259-553	((Thalassiosira_pseudonana_CCMP1335_XP_002294153.1_5-329	Thalassiosira_pseudonana_CCMP1335_XP_002297567.1_57-381)	Cyclotella_cryptica_g9445.t1_250-573)))	((Synedra_acus_6453_130-448	Synedra_acus_872_26-310)	(Caulobacter_vibrioides_WP_010919427.1_45-363	(Rhodobacter_capsulatus_WP_013069013.1_26-343	(Rhizobiales_WP_003527294.1_26-344	(Brucella_WP_004683389.1_26-343	Mesorhizobium_WP_010915098.1_26-343)))))))	((((Caldanaerobacter_subterraneus_subsp._pacificus_DSM_12653_KKC29792.1_27-344	Thermoanaerobacter_WP_013150236.1_25-342)	(Bacillus_subtilis_WP_087992279.1_31-348	(Enterococcus_faecalis_WP_104859299.1_31-348	Streptococcus_pneumoniae_WP_061632868.1_31-347)))	(Thermomicrobium_roseum_WP_081433447.1_51-377	((Escherichia_coli_WP_000226815.1_38-359	Salmonella_38-359)	Pseudomonas_aeruginosa_PAO1_RelA_PA0934_47-370)))	((((Marinithermus_hydrothermalis_WP_013704776.1_33-371	(Meiothermus_silvanus_WP_013156925.1_34-379	Oceanithermus_profundus_WP_013457017.1_33-372))	((((Galdieria_sulphuraria_XP_005705328.1_109-462	(((((Vitrella_brassicaformis_CCMP3155_CEL95797.1_343-863	((Nannochloropsis_gaditana_EWM27974.1_152-581	((Aureococcus_anophagefferens_XP_009036518.1_1-381	(((Synedra_acus_11925_1-375	((Phaeodactylum_tricornutum_7629_mature_63-435	(Fistulifera_solaris_GAX23555.1_110-483	Fistulifera_solaris_GAX10747.1_111-484))	Asterionelle_formosa_AFBG1_05489-RA_100-491))	((Pseudo-nitzschia_multiseries_193757_3-276	Pseudo-Nizschia_multistriata_0074170.1_184-609)	Fragilariopsis_cylindrus_CCMP1102_OEU21949.1_1-283))	((Thalassiosira_oceanica_EJK49442.1_14-467	Cyclotella_cryptica_g2078.t1_241-644)	(((Fragilariopsis_cylindrus_CCMP1102_OEU20746.1_1-292	(Pseudo-Nizschia_multistriata_0019220.1_1223-1795	Pseudo-nitzschia_multiseries_178926_1-258))	(((Fistulifera_solaris_GAX18927.1_114-542	Fistulifera_solaris_GAX12045.1_113-543)	Phaeodactylum_tricornutum_33947_mature_68-500)
(((Smoellendorffii_52204_1-316	((Mpolymorpha_Mapoly0035s0150.1_251-692	((Ricinus_communis_30073.m002237_135-509	(((Capsicum_annum_XP_016564157.1_130-564	Capsicum_annum_XP_016564159.1_17-451)	Solanum_lyco_Solyc03g096900.2_139-573)	(((Medicago_truncatula_Medtr5g007870_132-565	Cucumis_melo_MELO3C024870.2.1_146-579)	Vitis_vinifera_GSVIVG01024422001_127-561)	Populus_trichocarpa_Potri.013G089000_9-436)))	((Oryza_sativa_LOC_Os02g47120_143-570	Hordeum_vulgare_HORVU6Hr1G067890_115-550)	(Zea_mays_GRMZM2G106931_144-579	Sorghum_bicolor_Sobic.004G271600.1_145-580))))	(Chlamydomonas_reinhardtii_XP_001689858.1_86-262	Physcomitrella_patens_116207_e_gw1.15.321.1_23-365)))	Ostreococcus_lucimarinus_CCE9901_XP_001420831.1_98-554)	((Thermomicrobium_roseum_WP_081433447.1_51-377	(((Escherichia_coli_WP_000226815.1_38-359	Salmonella_38-359)	Pseudomonas_aeruginosa_PAO1_RelA_PA0934_47-370)	(((((((((Aureococcus_anophagefferens_XP_009039283.1_9-345	(Synedra_acus_6972_124-458	((((Fistulifera_solaris_GAX14878.1_138-494	Phaeodactylum_tricornutum_11099_mature_129-476)	(Fragilariopsis_cylindrus_CCMP1102_OEU10076.1_34-376	(Pseudo-nitzschia_multiseries_195742_34-376	Pseudo-Nizschia_multistriata_0030810.1_244-586)))	Asterionella_formosa_AFBG1_04832-RA_237-582)	(Thalassiosira_oceanica_EJK46819.1_283-627	(Thalassiosira_pseudonana_CCMP1335_XP_002289042.1_27-369	((Cyclotella_cryptica_g11894.t1_220-520	Cyclotella_cryptica_g24705.t1_292-592)	Cyclotella_cryptica_g23670.t1_292-633))))))	(Cyanidioschyzon_merolae_strain_10D_XP_005539556.1_250-609	((((Ectocarpus_siliculosus_CBN78357.1_204-569	Nannochloropsis_gaditana_EWM29759.1_187-617)	(((Cyanidioschyzon_merolae_strain_10D_XP_005538788.1_116-571	(Galdieria_sulphuraria_XP_005707095.1_154-585	(Porphyra_umbilicalis_OSX69462.1_148-560	Chondrus_crispus_XP_005715321.1_1-394)))	(Nannochloropsis_gaditana_EWM27646.1_199-550	Symbiodinium_microadriaticum_OLP91394.1_123-497))	((Aureococcus_anophagefferens_XP_009042664.1_26-213	Aureococcus_anophagefferens_XP_009034630.1_26-363)	((Emiliania_huxleyi_CCMP1516_XP_005785512.1_137-627	Emiliania_huxleyi_CCMP1516_XP_005777229.1_138-452)	(Chrysochromulina_sp._CCMP291_KOO29868.1_269-619	Chrysochromulina_sp._CCMP291_KOO31885.1_1-323)))))	((Klebsormidium_nitens_GAQ87841.1_146-496
(((((Ricinus_communis_30073.m002237_135-509	((((Capsicum_annum_XP_016564157.1_130-564	Capsicum_annum_XP_016564159.1_17-451)	Solanum_lyco_Solyc03g096900.2_139-573)	((Medicago_truncatula_Medtr5g007870_132-565	Cucumis_melo_MELO3C024870.2.1_146-579)	Vitis_vinifera_GSVIVG01024422001_127-561))	Populus_trichocarpa_Potri.013G089000_9-436))	((Oryza_sativa_LOC_Os02g47120_143-570	Hordeum_vulgare_HORVU6Hr1G067890_115-550)	(Zea_mays_GRMZM2G106931_144-579	Sorghum_bicolor_Sobic.004G271600.1_145-580)))	(Physcomitrella_patens_116207_e_gw1.15.321.1_23-365	(Smoellendorffii_52204_1-316	Mpolymorpha_Mapoly0035s0150.1_251-692)))	(Chlamydomonas_reinhardtii_XP_001689858.1_86-262	Ostreococcus_lucimarinus_CCE9901_XP_001420831.1_98-554))	((((Hordeum_vulgare_HORVU2Hr1G031740_1-285	((Sorghum_bicolor_Sobic.002G372300.2_107-428	Zea_mays_GRMZM2G417072_139-460)	Oryza_sativa_LOC_Os07g42160_113-434))	((((Sorghum_bicolor_Sobic.007G150100.1_226-547	Zea_mays_GRMZM2G021074_222-543)	Oryza_sativa_LOC_Os08g35620_224-545)	((Zea_mays_GRMZM2G086714_1-220	Sorghum_bicolor_Sobic.002G217400.1_217-538)	(Oryza_sativa_LOC_Os09g27050_214-535	Hordeum_vulgare_HORVU5Hr1G061710_172-493)))	(Ricinus_communis_29706.m001275_120-429	((Medicago_truncatula_Medtr8g020880_226-547	(Cucumis_melo_MELO3C024351.2.1_232-553	(Cucumis_melo_MELO3C025801.2.1_242-563	Vitis_vinifera_GSVIVG01016749001_36-357)))	(((Arabidopsis_thaliana_NP_564652.2_218-539	Arabidopsis_thaliana_AAF37282.1_214-535)	(Capsicum_annum_NP_001311747.1_222-543	Solanum_lyco_Solyc03g123370.2_224-545))	(Populus_trichocarpa_Potri.001G168200_236-556	Populus_trichocarpa_Potri.003G066000_238-558))))))	(Smoellendorffii_100367_21-342	(Mpolymorpha_Mapoly0053s0013.1.p_307-628	(Physcomitrella_patens_176108_estExt_gwp_gw1.C_150229_51-372	((Physcomitrella_patens_146184_e_gw1.240.52.1_1-233	Physcomitrella_patens_146168_e_gw1.240.61.1_36-357)	Physcomitrella_patens_200569_estExt_gwp_gw1.C_4400001_119-438)))))	((((Micromonas_pusilla_CCMP1545_XP_003060243.1_336-678	Micromonas_commoda_XP_002505076.1_154-477)	(Ostreococcus_lucimarinus_CCE9901_XP_001416051.1_39-361	Ostreococcus_tauri_CEG01219.1_157-479))	(Chlorella_variabilis_XP_005849048.1_248-455
(((((Ricinus_communis_30073.m002237_135-509	((Medicago_truncatula_Medtr5g007870_132-565	Cucumis_melo_MELO3C024870.2.1_146-579)	((Vitis_vinifera_GSVIVG01024422001_127-561	((Capsicum_annum_XP_016564157.1_130-564	Capsicum_annum_XP_016564159.1_17-451)	Solanum_lyco_Solyc03g096900.2_139-573))	Populus_trichocarpa_Potri.013G089000_9-436)))	((Oryza_sativa_LOC_Os02g47120_143-570	Hordeum_vulgare_HORVU6Hr1G067890_115-550)	(Zea_mays_GRMZM2G106931_144-579	Sorghum_bicolor_Sobic.004G271600.1_145-580)))	(Physcomitrella_patens_116207_e_gw1.15.321.1_23-365	(Smoellendorffii_52204_1-316	Mpolymorpha_Mapoly0035s0150.1_251-692)))	(Chlamydomonas_reinhardtii_XP_001689858.1_86-262	Ostreococcus_lucimarinus_CCE9901_XP_001420831.1_98-554))	((((Thermomicrobium_roseum_WP_081433447.1_51-377	Symbiodinium_microadriaticum_OLP90598.1_316-659)	(((Escherichia_coli_WP_000226815.1_38-359	Salmonella_38-359)	Pseudomonas_aeruginosa_PAO1_RelA_PA0934_47-370)	(((((Salmonella_26-343	Escherichia_coli_AJF45176.1_26-343)	((Pseudomonas_PAO1_SpoT_PA5338_26-343	Pseudomonas_aeruginosa_WP_096249453.1_26-343)	(Neisseria_meningitidis_WP_101294840.1_36-353	Xylella_fastidiosa_WP_004089929.1_46-363)))	((Guillardia_theta_CCMP2712_XP_005830237.1_5-324	(Thalassiosira_oceanica_EJK63859.1_259-553	((Thalassiosira_pseudonana_CCMP1335_XP_002294153.1_5-329	Thalassiosira_pseudonana_CCMP1335_XP_002297567.1_57-381)	Cyclotella_cryptica_g9445.t1_250-573)))	((Caulobacter_vibrioides_WP_010919427.1_45-363	(Synedra_acus_6453_130-448	Synedra_acus_872_26-310))	((Rhizobiales_WP_003527294.1_26-344	(Brucella_WP_004683389.1_26-343	Mesorhizobium_WP_010915098.1_26-343))	Rhodobacter_capsulatus_WP_013069013.1_26-343))))	((Caldanaerobacter_subterraneus_subsp._pacificus_DSM_12653_KKC29792.1_27-344	Thermoanaerobacter_WP_013150236.1_25-342)	(Bacillus_subtilis_WP_087992279.1_31-348	(Enterococcus_faecalis_WP_104859299.1_31-348	Streptococcus_pneumoniae_WP_061632868.1_31-347))))	(Dictyoglomus_thermophilum_WP_012547884.1_27-344	((Cyanophora_paradoxa_ConsensusfromContig38252-abinit-gene-0.0_10-337	(Nostocaceae_WP_010995718.1_47-365	(((Synechocystis_sp._PCC_6803_ALJ69438.1_33-351	(Synechococcus_sp._WH_8102_WP_011129177.1_72-389
((((((Medicago_truncatula_Medtr5g007870_132-565	((Vitis_vinifera_GSVIVG01024422001_127-561	((Capsicum_annum_XP_016564157.1_130-564	Capsicum_annum_XP_016564159.1_17-451)	Solanum_lyco_Solyc03g096900.2_139-573))	(Populus_trichocarpa_Potri.013G089000_9-436	Ricinus_communis_30073.m002237_135-509)))	Cucumis_melo_MELO3C024870.2.1_146-579)	((Sorghum_bicolor_Sobic.004G271600.1_145-580	Zea_mays_GRMZM2G106931_144-579)	(Oryza_sativa_LOC_Os02g47120_143-570	Hordeum_vulgare_HORVU6Hr1G067890_115-550)))	(Smoellendorffii_52204_1-316	(Mpolymorpha_Mapoly0035s0150.1_251-692	Physcomitrella_patens_116207_e_gw1.15.321.1_23-365)))	(Chlamydomonas_reinhardtii_XP_001689858.1_86-262	Ostreococcus_lucimarinus_CCE9901_XP_001420831.1_98-554))	(((Thermomicrobium_roseum_WP_081433447.1_51-377	((Escherichia_coli_WP_000226815.1_38-359	Salmonella_38-359)	Pseudomonas_aeruginosa_PAO1_RelA_PA0934_47-370))	((Dictyoglomus_thermophilum_WP_012547884.1_27-344	(((Oceanithermus_profundus_WP_013457017.1_33-372	(Meiothermus_silvanus_WP_013156925.1_34-379	Marinithermus_hydrothermalis_WP_013704776.1_33-371))	((((Klebsormidium_nitens_GAQ87841.1_146-496	(((Hordeum_vulgare_HORVU4Hr1G047070_301-649	((Zea_mays_GRMZM2G353147_1-243	Sorghum_bicolor_Sobic.001G378100.2_1-243)	Oryza_sativa_LOC_Os03g22160_165-511))	((Ricinus_communis_29986.m001651_156-502	(Cucumis_melo_MELO3C017941.2.1_153-499	((Capsicum_annum_XP_016565796.1_149-494	Capsicum_annum_XP_016565797.1_149-494)	(Solanum_lyco_Solyc09g075390.2_146-491	Solanum_lyco_Solyc09g098580.2_148-493))))	((Populus_trichocarpa_Potri.014G126700_154-500	(Vitis_vinifera_GSVIVG01028045001_152-498	Arabidopsis_thaliana_NP_001329795.1_153-499))	Medicago_truncatula_Medtr7g108940_151-497)))	(Smoellendorffii_89270_21-361	(Mpolymorpha_Mapoly0053s0023.1.p_145-491	(Physcomitrella_patens_142546_e_gw1.194.45.1_132-480	Physcomitrella_patens_142688_e_gw1.195.2.1_112-462)))))	((Ostreococcus_tauri_XP_003079611.1_81-489	Micromonas_pusilla_CCMP1545_XP_003059515.1_12-360)	(Chlorella_variabilis_XP_005843741.1_131-313	Coccomyxa_subellipsoidea_C-169_XP_005643557.1_46-391)))	(Cyanidioschyzon_merolae_strain_10D_XP_005538788.1_116-571	(Galdieria_sulphuraria_XP_005707095.1_154-585
(((((((Vitis_vinifera_GSVIVG01024422001_127-561	((Capsicum_annum_XP_016564157.1_130-564	Capsicum_annum_XP_016564159.1_17-451)	Solanum_lyco_Solyc03g096900.2_139-573))	(Populus_trichocarpa_Potri.013G089000_9-436	Ricinus_communis_30073.m002237_135-509))	(Cucumis_melo_MELO3C024870.2.1_146-579	Medicago_truncatula_Medtr5g007870_132-565))	(Oryza_sativa_LOC_Os02g47120_143-570	(Hordeum_vulgare_HORVU6Hr1G067890_115-550	(Sorghum_bicolor_Sobic.004G271600.1_145-580	Zea_mays_GRMZM2G106931_144-579))))	(Mpolymorpha_Mapoly0035s0150.1_251-692	(Physcomitrella_patens_116207_e_gw1.15.321.1_23-365	Smoellendorffii_52204_1-316)))	(Chlamydomonas_reinhardtii_XP_001689858.1_86-262	Ostreococcus_lucimarinus_CCE9901_XP_001420831.1_98-554))	(((Emiliania_huxleyi_CCMP1516_XP_005769172.1_107-486	(Cyanophora_paradoxa_ConsensusfromContig38252-abinit-gene-0.0_10-337	Symbiodinium_microadriaticum_OLP90598.1_316-659))	(((Meiothermus_silvanus_WP_013156925.1_34-379	(Marinithermus_hydrothermalis_WP_013704776.1_33-371	Oceanithermus_profundus_WP_013457017.1_33-372))	((Cyanidioschyzon_merolae_strain_10D_XP_005539556.1_250-609	Galdieria_sulphuraria_XP_005705328.1_109-462)	((((((Galdieria_sulphuraria_XP_005706615.1_95-453	Cyanidioschyzon_merolae_strain_10D_XP_005537243.1_251-768)	(Emiliania_huxleyi_CCMP1516_XP_005759301.1_104-526	Emiliania_huxleyi_CCMP1516_XP_005763353.1_67-500))	((Symbiodinium_microadriaticum_OLP95483.1_40-438	Chrysochromulina_sp._CCMP291_KOO21806.1_2-241)	((Emiliania_huxleyi_CCMP1516_XP_005783324.1_38-223	((((Klebsormidium_nitens_GAQ91082.1_238-579	(((Physcomitrella_patens_113771_e_gw1.7.243.1_89-430	Physcomitrella_patens_140875_e_gw1.171.95.1_35-376)	(Mpolymorpha_Mapoly0002s0095.1_329-673	(((Oryza_sativa_LOC_Os05g06920_71-403	Oryza_sativa_LOC_Os05g06940_79-424)	((Zea_mays_GRMZM2G152040_92-427	Sorghum_bicolor_Sobic.009G054900.1_101-436)	Oryza_sativa_LOC_Os05g06890_103-438))	(((Arabidopsis_thaliana_OAP03147.1_92-431	(((Solanum_lyco_Solyc12g098920.1_96-435	Capsicum_annum_XP_016551642.1_89-428)	Vitis_vinifera_GSVIVG01017689001_94-433)	Cucumis_melo_MELO3C006759.2.1_184-520))	(Populus_trichocarpa_Potri.010G002400_89-424	Ricinus_communis_29889.m003399_35-374))	Medicago_truncatula_Medtr4g123930_95-434))))	Smoellendorffii_83164_157-495))
(((((Cucumis_melo_MELO3C024870.2.1_146-579	(((Populus_trichocarpa_Potri.013G089000_9-436	Ricinus_communis_30073.m002237_135-509)	(Medicago_truncatula_Medtr5g007870_132-565	Vitis_vinifera_GSVIVG01024422001_127-561))	((Capsicum_annum_XP_016564157.1_130-564	Capsicum_annum_XP_016564159.1_17-451)	Solanum_lyco_Solyc03g096900.2_139-573)))	((Sorghum_bicolor_Sobic.004G271600.1_145-580	Zea_mays_GRMZM2G106931_144-579)	(Oryza_sativa_LOC_Os02g47120_143-570	Hordeum_vulgare_HORVU6Hr1G067890_115-550)))	(Smoellendorffii_52204_1-316	(Mpolymorpha_Mapoly0035s0150.1_251-692	Physcomitrella_patens_116207_e_gw1.15.321.1_23-365)))	(Chlamydomonas_reinhardtii_XP_001689858.1_86-262	Ostreococcus_lucimarinus_CCE9901_XP_001420831.1_98-554))	(((Emiliania_huxleyi_CCMP1516_XP_005769172.1_107-486	Cyanophora_paradoxa_ConsensusfromContig38252-abinit-gene-0.0_10-337)	(((Meiothermus_silvanus_WP_013156925.1_34-379	(Marinithermus_hydrothermalis_WP_013704776.1_33-371	Oceanithermus_profundus_WP_013457017.1_33-372))	((((Klebsormidium_nitens_GAQ87841.1_146-496	(Mpolymorpha_Mapoly0053s0023.1.p_145-491	((Smoellendorffii_89270_21-361	(Physcomitrella_patens_142546_e_gw1.194.45.1_132-480	Physcomitrella_patens_142688_e_gw1.195.2.1_112-462))	(Cucumis_melo_MELO3C017941.2.1_153-499	((((Populus_trichocarpa_Potri.014G126700_154-500	Vitis_vinifera_GSVIVG01028045001_152-498)	Medicago_truncatula_Medtr7g108940_151-497)	Ricinus_communis_29986.m001651_156-502)	((Oryza_sativa_LOC_Os03g22160_165-511	(Hordeum_vulgare_HORVU4Hr1G047070_301-649	(Zea_mays_GRMZM2G353147_1-243	Sorghum_bicolor_Sobic.001G378100.2_1-243)))	((Solanum_lyco_Solyc09g075390.2_146-491	(Solanum_lyco_Solyc09g098580.2_148-493	(Capsicum_annum_XP_016565797.1_149-494	Capsicum_annum_XP_016565796.1_149-494)))	Arabidopsis_thaliana_NP_001329795.1_153-499)))))))	((Ostreococcus_tauri_XP_003079611.1_81-489	Micromonas_pusilla_CCMP1545_XP_003059515.1_12-360)	Coccomyxa_subellipsoidea_C-169_XP_005643557.1_46-391))	Chlorella_variabilis_XP_005843741.1_131-313)	((Cyanidioschyzon_merolae_strain_10D_XP_005538788.1_116-571	(Galdieria_sulphuraria_XP_005707095.1_154-585	(Porphyra_umbilicalis_OSX69462.1_148-560	Chondrus_crispus_XP_005715321.1_1-394)))	(((((Emiliania_huxleyi_CCMP1516_XP_005785512.1_137-627
((Chlorella_variabilis_XP_005849048.1_248-455	(Coccomyxa_subellipsoidea_C-169_XP_005643555.1_172-488	(Chlamydomonas_reinhardtii_XP_001697429.1_200-524	Volvox_carteri_f._nagariensis_XP_002958643.1_198-523)))	((((Symbiodinium_microadriaticum_OLP90598.1_316-659	Cyanophora_paradoxa_ConsensusfromContig38252-abinit-gene-0.0_10-337)	((Meiothermus_silvanus_WP_013156925.1_34-379	((Marinithermus_hydrothermalis_WP_013704776.1_33-371	Oceanithermus_profundus_WP_013457017.1_33-372)	(((Klebsormidium_nitens_GAQ87841.1_146-496	(Mpolymorpha_Mapoly0053s0023.1.p_145-491	((Smoellendorffii_89270_21-361	(Physcomitrella_patens_142546_e_gw1.194.45.1_132-480	Physcomitrella_patens_142688_e_gw1.195.2.1_112-462))	((Oryza_sativa_LOC_Os03g22160_165-511	(Hordeum_vulgare_HORVU4Hr1G047070_301-649	(Zea_mays_GRMZM2G353147_1-243	Sorghum_bicolor_Sobic.001G378100.2_1-243)))	(Medicago_truncatula_Medtr7g108940_151-497	(Cucumis_melo_MELO3C017941.2.1_153-499	((Ricinus_communis_29986.m001651_156-502	(Arabidopsis_thaliana_NP_001329795.1_153-499	(Populus_trichocarpa_Potri.014G126700_154-500	Vitis_vinifera_GSVIVG01028045001_152-498)))	((Capsicum_annum_XP_016565797.1_149-494	Capsicum_annum_XP_016565796.1_149-494)	(Solanum_lyco_Solyc09g075390.2_146-491	Solanum_lyco_Solyc09g098580.2_148-493)))))))))	((Ostreococcus_tauri_XP_003079611.1_81-489	Micromonas_pusilla_CCMP1545_XP_003059515.1_12-360)	Coccomyxa_subellipsoidea_C-169_XP_005643557.1_46-391))	((Cyanidioschyzon_merolae_strain_10D_XP_005538788.1_116-571	(Galdieria_sulphuraria_XP_005707095.1_154-585	(Porphyra_umbilicalis_OSX69462.1_148-560	Chondrus_crispus_XP_005715321.1_1-394)))	((((Emiliania_huxleyi_CCMP1516_XP_005769365.1_60-250	(Chrysochromulina_sp._CCMP291_KOO35751.1_59-242	Chrysochromulina_sp._CCMP291_KOO35032.1_235-473))	(Cyanidioschyzon_merolae_strain_10D_XP_005539556.1_250-609	(((Aureococcus_anophagefferens_XP_009039283.1_9-345	(((Asterionella_formosa_AFBG1_04832-RA_237-582	((Fistulifera_solaris_GAX14878.1_138-494	Phaeodactylum_tricornutum_11099_mature_129-476)	(Fragilariopsis_cylindrus_CCMP1102_OEU10076.1_34-376	(Pseudo-nitzschia_multiseries_195742_34-376	Pseudo-Nizschia_multistriata_0030810.1_244-586))))	Synedra_acus_6972_124-458)	(Thalassiosira_oceanica_EJK46819.1_283-627	(Thalassiosira_pseudonana_CCMP1335_XP_002289042.1_27-369	((Cyclotella_cryptica_g11894.t1_220-520
(((Chlamydomonas_reinhardtii_XP_001689858.1_86-262	Ostreococcus_lucimarinus_CCE9901_XP_001420831.1_98-554)	(((((Vitis_vinifera_GSVIVG01024422001_127-561	(Medicago_truncatula_Medtr5g007870_132-565	Cucumis_melo_MELO3C024870.2.1_146-579))	(Populus_trichocarpa_Potri.013G089000_9-436	((Capsicum_annum_XP_016564157.1_130-564	Capsicum_annum_XP_016564159.1_17-451)	Solanum_lyco_Solyc03g096900.2_139-573)))	Ricinus_communis_30073.m002237_135-509)	(Zea_mays_GRMZM2G106931_144-579	((Oryza_sativa_LOC_Os02g47120_143-570	Hordeum_vulgare_HORVU6Hr1G067890_115-550)	Sorghum_bicolor_Sobic.004G271600.1_145-580)))	(Mpolymorpha_Mapoly0035s0150.1_251-692	(Physcomitrella_patens_116207_e_gw1.15.321.1_23-365	Smoellendorffii_52204_1-316))))	((Cyanophora_paradoxa_ConsensusfromContig38252-abinit-gene-0.0_10-337	((((((Salmonella_26-343	Escherichia_coli_AJF45176.1_26-343)	((Pseudomonas_PAO1_SpoT_PA5338_26-343	Pseudomonas_aeruginosa_WP_096249453.1_26-343)	(Xylella_fastidiosa_WP_004089929.1_46-363	Neisseria_meningitidis_WP_101294840.1_36-353)))	(Guillardia_theta_CCMP2712_XP_005830237.1_5-324	(Thalassiosira_oceanica_EJK63859.1_259-553	((Thalassiosira_pseudonana_CCMP1335_XP_002294153.1_5-329	Thalassiosira_pseudonana_CCMP1335_XP_002297567.1_57-381)	Cyclotella_cryptica_g9445.t1_250-573))))	((((Caldanaerobacter_subterraneus_subsp._pacificus_DSM_12653_KKC29792.1_27-344	Thermoanaerobacter_WP_013150236.1_25-342)	(Bacillus_subtilis_WP_087992279.1_31-348	(Streptococcus_pneumoniae_WP_061632868.1_31-347	Enterococcus_faecalis_WP_104859299.1_31-348)))	(((Meiothermus_silvanus_WP_013156925.1_34-379	(Marinithermus_hydrothermalis_WP_013704776.1_33-371	Oceanithermus_profundus_WP_013457017.1_33-372))	((((((Emiliania_huxleyi_CCMP1516_XP_005785512.1_137-627	Emiliania_huxleyi_CCMP1516_XP_005777229.1_138-452)	(Chrysochromulina_sp._CCMP291_KOO31885.1_1-323	Chrysochromulina_sp._CCMP291_KOO29868.1_269-619))	(Aureococcus_anophagefferens_XP_009042664.1_26-213	Aureococcus_anophagefferens_XP_009034630.1_26-363))	(((((Galdieria_sulphuraria_XP_005706615.1_95-453	Cyanidioschyzon_merolae_strain_10D_XP_005537243.1_251-768)	(Emiliania_huxleyi_CCMP1516_XP_005759301.1_104-526	Emiliania_huxleyi_CCMP1516_XP_005763353.1_67-500))	(((Emiliania_huxleyi_CCMP1516_XP_005783324.1_38-223	(Symbiodinium_microadriaticum_OLP95483.1_40-438	Chrysochromulina_sp._CCMP291_KOO21806.1_2-241))
((((Ostreococcus_tauri_CEG01219.1_157-479	Ostreococcus_lucimarinus_CCE9901_XP_001416051.1_39-361)	((((Chlamydomonas_reinhardtii_XP_001697429.1_200-524	Volvox_carteri_f._nagariensis_XP_002958643.1_198-523)	Coccomyxa_subellipsoidea_C-169_XP_005643555.1_172-488)	(Chlorella_variabilis_XP_005849048.1_248-455	Symbiodinium_microadriaticum_OLP95483.1_40-438))	(Micromonas_pusilla_CCMP1545_XP_003060243.1_336-678	Micromonas_commoda_XP_002505076.1_154-477)))	(((Smoellendorffii_100367_21-342	(Mpolymorpha_Mapoly0053s0013.1.p_307-628	(Physcomitrella_patens_176108_estExt_gwp_gw1.C_150229_51-372	((Physcomitrella_patens_146184_e_gw1.240.52.1_1-233	Physcomitrella_patens_146168_e_gw1.240.61.1_36-357)	Physcomitrella_patens_200569_estExt_gwp_gw1.C_4400001_119-438))))	((Hordeum_vulgare_HORVU2Hr1G031740_1-285	(Oryza_sativa_LOC_Os07g42160_113-434	(Zea_mays_GRMZM2G417072_139-460	Sorghum_bicolor_Sobic.002G372300.2_107-428)))	(((((((Arabidopsis_thaliana_AAF37282.1_214-535	Arabidopsis_thaliana_NP_564652.2_218-539)	(Solanum_lyco_Solyc03g123370.2_224-545	Capsicum_annum_NP_001311747.1_222-543))	((((Sorghum_bicolor_Sobic.007G150100.1_226-547	Zea_mays_GRMZM2G021074_222-543)	Oryza_sativa_LOC_Os08g35620_224-545)	((Sorghum_bicolor_Sobic.002G217400.1_217-538	Zea_mays_GRMZM2G086714_1-220)	(Hordeum_vulgare_HORVU5Hr1G061710_172-493	Oryza_sativa_LOC_Os09g27050_214-535)))	(Populus_trichocarpa_Potri.001G168200_236-556	Populus_trichocarpa_Potri.003G066000_238-558)))	Ricinus_communis_29706.m001275_120-429)	Vitis_vinifera_GSVIVG01016749001_36-357)	(Medicago_truncatula_Medtr8g020880_226-547	Cucumis_melo_MELO3C025801.2.1_242-563))	Cucumis_melo_MELO3C024351.2.1_232-553)))	(((Symbiodinium_microadriaticum_OLP90598.1_316-659	((Meiothermus_silvanus_WP_013156925.1_34-379	(Marinithermus_hydrothermalis_WP_013704776.1_33-371	Oceanithermus_profundus_WP_013457017.1_33-372))	(((Klebsormidium_nitens_GAQ87841.1_146-496	(((Physcomitrella_patens_142688_e_gw1.195.2.1_112-462	Physcomitrella_patens_142546_e_gw1.194.45.1_132-480)	Mpolymorpha_Mapoly0053s0023.1.p_145-491)	(Smoellendorffii_89270_21-361	((((((Hordeum_vulgare_HORVU4Hr1G047070_301-649	(Oryza_sativa_LOC_Os03g22160_165-511	(Zea_mays_GRMZM2G353147_1-243	Sorghum_bicolor_Sobic.001G378100.2_1-243)))
((((((Meiothermus_silvanus_WP_013156925.1_34-379	(Marinithermus_hydrothermalis_WP_013704776.1_33-371	Oceanithermus_profundus_WP_013457017.1_33-372))	((((Micromonas_pusilla_CCMP1545_XP_003059515.1_12-360	Ostreococcus_tauri_XP_003079611.1_81-489)	(Chlorella_variabilis_XP_005843741.1_131-313	Coccomyxa_subellipsoidea_C-169_XP_005643557.1_46-391))	(Klebsormidium_nitens_GAQ87841.1_146-496	(((Oryza_sativa_LOC_Os03g22160_165-511	((Zea_mays_GRMZM2G353147_1-243	Sorghum_bicolor_Sobic.001G378100.2_1-243)	Hordeum_vulgare_HORVU4Hr1G047070_301-649))	(Medicago_truncatula_Medtr7g108940_151-497	(((((Capsicum_annum_XP_016565797.1_149-494	Capsicum_annum_XP_016565796.1_149-494)	(Solanum_lyco_Solyc09g075390.2_146-491	Solanum_lyco_Solyc09g098580.2_148-493))	Arabidopsis_thaliana_NP_001329795.1_153-499)	Cucumis_melo_MELO3C017941.2.1_153-499)	(Vitis_vinifera_GSVIVG01028045001_152-498	(Populus_trichocarpa_Potri.014G126700_154-500	Ricinus_communis_29986.m001651_156-502)))))	((Smoellendorffii_89270_21-361	(Physcomitrella_patens_142688_e_gw1.195.2.1_112-462	Physcomitrella_patens_142546_e_gw1.194.45.1_132-480))	Mpolymorpha_Mapoly0053s0023.1.p_145-491))))	((Cyanidioschyzon_merolae_strain_10D_XP_005538788.1_116-571	(Galdieria_sulphuraria_XP_005707095.1_154-585	(Porphyra_umbilicalis_OSX69462.1_148-560	Chondrus_crispus_XP_005715321.1_1-394)))	((Cyanidioschyzon_merolae_strain_10D_XP_005539556.1_250-609	((Bigelowiella_natans_JGI_V11_85038_13-344	((Ectocarpus_siliculosus_CBJ31981.1_163-615	(((Asterionella_formosa_AFBG1_08512-RA_107-553	Synedra_acus_7671_166-610)	((Phaeodactylum_tricornutum_33947_mature_68-500	(Fistulifera_solaris_GAX12045.1_113-543	Fistulifera_solaris_GAX18927.1_114-542))	(Pseudo-nitzschia_multiseries_178926_1-258	(Pseudo-Nizschia_multistriata_0019220.1_1223-1795	Fragilariopsis_cylindrus_CCMP1102_OEU20746.1_1-292))))	(((Thalassiosira_oceanica_EJK49442.1_14-467	Cyclotella_cryptica_g2078.t1_241-644)	((Synedra_acus_11925_1-375	((Phaeodactylum_tricornutum_7629_mature_63-435	(Fistulifera_solaris_GAX10747.1_111-484	Fistulifera_solaris_GAX23555.1_110-483))	(Fragilariopsis_cylindrus_CCMP1102_OEU21949.1_1-283	(Pseudo-nitzschia_multiseries_193757_3-276	Pseudo-Nizschia_multistriata_0074170.1_184-609))))
((((((Coccomyxa_subellipsoidea_C-169_XP_005643555.1_172-488	(Chlamydomonas_reinhardtii_XP_001697429.1_200-524	Volvox_carteri_f._nagariensis_XP_002958643.1_198-523))	Chlorella_variabilis_XP_005849048.1_248-455)	(Micromonas_pusilla_CCMP1545_XP_003060243.1_336-678	Micromonas_commoda_XP_002505076.1_154-477))	(((((Gloeobacter_violaceus_WP_011142742.1_63-380	(Nostocaceae_WP_010995718.1_47-365	(Thermosynechococcus_vulcanus_NIES-2134_BAY51563.1_37-355	((Synechococcus_sp._WH_8102_WP_011129177.1_72-389	(Paulinella_chromatophora_YP_002048999.1_54-371	Paulinella_micropora_APP88130.1_42-359))	Synechocystis_sp._PCC_6803_ALJ69438.1_33-351))))	(Dictyoglomus_thermophilum_WP_012547884.1_27-344	(((Meiothermus_silvanus_WP_013156925.1_34-379	(Marinithermus_hydrothermalis_WP_013704776.1_33-371	Oceanithermus_profundus_WP_013457017.1_33-372))	((Symbiodinium_microadriaticum_OLP90600.1_192-687	((((Bigelowiella_natans_JGI_V11_85038_13-344	Symbiodinium_microadriaticum_OLP95483.1_40-438)	((Thalassiosira_oceanica_EJK49442.1_14-467	Cyclotella_cryptica_g2078.t1_241-644)	(((Synedra_acus_11925_1-375	((Phaeodactylum_tricornutum_7629_mature_63-435	(Fistulifera_solaris_GAX10747.1_111-484	Fistulifera_solaris_GAX23555.1_110-483))	(Fragilariopsis_cylindrus_CCMP1102_OEU21949.1_1-283	(Pseudo-nitzschia_multiseries_193757_3-276	Pseudo-Nizschia_multistriata_0074170.1_184-609))))	Asterionelle_formosa_AFBG1_05489-RA_100-491)	((Thalassiosira_pseudonana_CCMP1335_XP_002293072.1_15-277	(Thalassiosira_oceanica_EJK45244.1_118-512	Cyclotella_cryptica_g5699.t1_115-622))	((Asterionella_formosa_AFBG1_08512-RA_107-553	Synedra_acus_7671_166-610)	((Phaeodactylum_tricornutum_33947_mature_68-500	(Fistulifera_solaris_GAX12045.1_113-543	Fistulifera_solaris_GAX18927.1_114-542))	(Pseudo-Nizschia_multistriata_0019220.1_1223-1795	(Fragilariopsis_cylindrus_CCMP1102_OEU20746.1_1-292	Pseudo-nitzschia_multiseries_178926_1-258))))))))	Nannochloropsis_gaditana_EWM27974.1_152-581)	((((Chrysochromulina_sp._CCMP291_KOO27310.1_13-392	Emiliania_huxleyi_CCMP1516_XP_005779118.1_1-222)	(((Cyanidioschyzon_merolae_strain_10D_XP_005537243.1_251-768	Bnatans_80753_308-908)	(Guillardia_theta_CCMP2712_XP_005834725.1_6-301	(Galdieria_sulphuraria_XP_005705135.1_157-573	(Cyanidioschyzon_merolae_strain_10D_XP_005536559.1_108-431	(Ectocarpus_siliculosus_CBJ27227.1_253-833
(((((((Nostocaceae_WP_010995718.1_47-365	(Thermosynechococcus_vulcanus_NIES-2134_BAY51563.1_37-355	(Gloeobacter_violaceus_WP_011142742.1_63-380	Synechocystis_sp._PCC_6803_ALJ69438.1_33-351)))	(Synechococcus_sp._WH_8102_WP_011129177.1_72-389	(Paulinella_chromatophora_YP_002048999.1_54-371	Paulinella_micropora_APP88130.1_42-359)))	((((Meiothermus_silvanus_WP_013156925.1_34-379	(Marinithermus_hydrothermalis_WP_013704776.1_33-371	Oceanithermus_profundus_WP_013457017.1_33-372))	((((Micromonas_pusilla_CCMP1545_XP_003059515.1_12-360	Ostreococcus_tauri_XP_003079611.1_81-489)	Coccomyxa_subellipsoidea_C-169_XP_005643557.1_46-391)	(Chlorella_variabilis_XP_005843741.1_131-313	(Klebsormidium_nitens_GAQ87841.1_146-496	((Smoellendorffii_89270_21-361	((Hordeum_vulgare_HORVU4Hr1G047070_301-649	(Oryza_sativa_LOC_Os03g22160_165-511	(Zea_mays_GRMZM2G353147_1-243	Sorghum_bicolor_Sobic.001G378100.2_1-243)))	((Medicago_truncatula_Medtr7g108940_151-497	Cucumis_melo_MELO3C017941.2.1_153-499)	((Vitis_vinifera_GSVIVG01028045001_152-498	(Populus_trichocarpa_Potri.014G126700_154-500	Ricinus_communis_29986.m001651_156-502))	(Arabidopsis_thaliana_NP_001329795.1_153-499	((Capsicum_annum_XP_016565797.1_149-494	Capsicum_annum_XP_016565796.1_149-494)	(Solanum_lyco_Solyc09g075390.2_146-491	Solanum_lyco_Solyc09g098580.2_148-493)))))))	((Physcomitrella_patens_142688_e_gw1.195.2.1_112-462	Physcomitrella_patens_142546_e_gw1.194.45.1_132-480)	Mpolymorpha_Mapoly0053s0023.1.p_145-491)))))	((Galdieria_sulphuraria_XP_005707095.1_154-585	((Porphyra_umbilicalis_OSX69462.1_148-560	Chondrus_crispus_XP_005715321.1_1-394)	Cyanidioschyzon_merolae_strain_10D_XP_005538788.1_116-571))	((((Vitrella_brassicaformis_CCMP3155_CEL95797.1_343-863	(Cyanidioschyzon_merolae_strain_10D_XP_005537243.1_251-768	Galdieria_sulphuraria_XP_005706615.1_95-453))	(((Symbiodinium_microadriaticum_OLP90600.1_192-687	(Emiliania_huxleyi_CCMP1516_XP_005759301.1_104-526	Emiliania_huxleyi_CCMP1516_XP_005763353.1_67-500))	(((((((Physcomitrella_patens_140875_e_gw1.171.95.1_35-376	Physcomitrella_patens_113771_e_gw1.7.243.1_89-430)	Mpolymorpha_Mapoly0002s0095.1_329-673)	((((Zea_mays_GRMZM2G152040_92-427	Sorghum_bicolor_Sobic.009G054900.1_101-436)	(Oryza_sativa_LOC_Os05g06890_103-438	(Oryza_sativa_LOC_Os05g06940_79-424
(((((Hordeum_vulgare_HORVU2Hr1G031740_1-285	(Oryza_sativa_LOC_Os07g42160_113-434	(Zea_mays_GRMZM2G417072_139-460	Sorghum_bicolor_Sobic.002G372300.2_107-428)))	(Medicago_truncatula_Medtr8g020880_226-547	((Cucumis_melo_MELO3C024351.2.1_232-553	(Vitis_vinifera_GSVIVG01016749001_36-357	(Cucumis_melo_MELO3C025801.2.1_242-563	(((Sorghum_bicolor_Sobic.007G150100.1_226-547	Zea_mays_GRMZM2G021074_222-543)	Oryza_sativa_LOC_Os08g35620_224-545)	(Hordeum_vulgare_HORVU5Hr1G061710_172-493	(Oryza_sativa_LOC_Os09g27050_214-535	(Sorghum_bicolor_Sobic.002G217400.1_217-538	Zea_mays_GRMZM2G086714_1-220)))))))	((Ricinus_communis_29706.m001275_120-429	(Populus_trichocarpa_Potri.001G168200_236-556	Populus_trichocarpa_Potri.003G066000_238-558))	((Arabidopsis_thaliana_AAF37282.1_214-535	Arabidopsis_thaliana_NP_564652.2_218-539)	(Solanum_lyco_Solyc03g123370.2_224-545	Capsicum_annum_NP_001311747.1_222-543))))))	((Mpolymorpha_Mapoly0053s0013.1.p_307-628	(Physcomitrella_patens_200569_estExt_gwp_gw1.C_4400001_119-438	(Physcomitrella_patens_176108_estExt_gwp_gw1.C_150229_51-372	(Physcomitrella_patens_146184_e_gw1.240.52.1_1-233	Physcomitrella_patens_146168_e_gw1.240.61.1_36-357))))	Smoellendorffii_100367_21-342))	((((Coccomyxa_subellipsoidea_C-169_XP_005643555.1_172-488	(Chlamydomonas_reinhardtii_XP_001697429.1_200-524	Volvox_carteri_f._nagariensis_XP_002958643.1_198-523))	Chlorella_variabilis_XP_005849048.1_248-455)	(Micromonas_pusilla_CCMP1545_XP_003060243.1_336-678	Micromonas_commoda_XP_002505076.1_154-477))	(Ostreococcus_tauri_CEG01219.1_157-479	Ostreococcus_lucimarinus_CCE9901_XP_001416051.1_39-361)))	((((((Oryza_sativa_LOC_Os02g47120_143-570	Hordeum_vulgare_HORVU6Hr1G067890_115-550)	(Sorghum_bicolor_Sobic.004G271600.1_145-580	Zea_mays_GRMZM2G106931_144-579))	(((Cucumis_melo_MELO3C024870.2.1_146-579	Medicago_truncatula_Medtr5g007870_132-565)	(((Capsicum_annum_XP_016564159.1_17-451	Capsicum_annum_XP_016564157.1_130-564)	Solanum_lyco_Solyc03g096900.2_139-573)	Vitis_vinifera_GSVIVG01024422001_127-561))	(Ricinus_communis_30073.m002237_135-509	Populus_trichocarpa_Potri.013G089000_9-436)))	(Physcomitrella_patens_116207_e_gw1.15.321.1_23-365	(Smoellendorffii_52204_1-316
(((((Hordeum_vulgare_HORVU2Hr1G031740_1-285	(Oryza_sativa_LOC_Os07g42160_113-434	(Zea_mays_GRMZM2G417072_139-460	Sorghum_bicolor_Sobic.002G372300.2_107-428)))	(Medicago_truncatula_Medtr8g020880_226-547	((Cucumis_melo_MELO3C024351.2.1_232-553	((((Sorghum_bicolor_Sobic.007G150100.1_226-547	Zea_mays_GRMZM2G021074_222-543)	Oryza_sativa_LOC_Os08g35620_224-545)	((Sorghum_bicolor_Sobic.002G217400.1_217-538	Zea_mays_GRMZM2G086714_1-220)	(Hordeum_vulgare_HORVU5Hr1G061710_172-493	Oryza_sativa_LOC_Os09g27050_214-535)))	Cucumis_melo_MELO3C025801.2.1_242-563))	(Ricinus_communis_29706.m001275_120-429	((Vitis_vinifera_GSVIVG01016749001_36-357	(Populus_trichocarpa_Potri.001G168200_236-556	Populus_trichocarpa_Potri.003G066000_238-558))	((Arabidopsis_thaliana_AAF37282.1_214-535	Arabidopsis_thaliana_NP_564652.2_218-539)	(Solanum_lyco_Solyc03g123370.2_224-545	Capsicum_annum_NP_001311747.1_222-543)))))))	((Mpolymorpha_Mapoly0053s0013.1.p_307-628	(Physcomitrella_patens_176108_estExt_gwp_gw1.C_150229_51-372	((Physcomitrella_patens_146184_e_gw1.240.52.1_1-233	Physcomitrella_patens_146168_e_gw1.240.61.1_36-357)	Physcomitrella_patens_200569_estExt_gwp_gw1.C_4400001_119-438)))	Smoellendorffii_100367_21-342))	(((Micromonas_pusilla_CCMP1545_XP_003060243.1_336-678	Micromonas_commoda_XP_002505076.1_154-477)	((Coccomyxa_subellipsoidea_C-169_XP_005643555.1_172-488	(Ostreococcus_tauri_CEG01219.1_157-479	Ostreococcus_lucimarinus_CCE9901_XP_001416051.1_39-361))	(Chlamydomonas_reinhardtii_XP_001697429.1_200-524	Volvox_carteri_f._nagariensis_XP_002958643.1_198-523)))	Chlorella_variabilis_XP_005849048.1_248-455))	((((((Oryza_sativa_LOC_Os02g47120_143-570	Hordeum_vulgare_HORVU6Hr1G067890_115-550)	(Sorghum_bicolor_Sobic.004G271600.1_145-580	Zea_mays_GRMZM2G106931_144-579))	(((Medicago_truncatula_Medtr5g007870_132-565	((Capsicum_annum_XP_016564157.1_130-564	(Solanum_lyco_Solyc03g096900.2_139-573	Capsicum_annum_XP_016564159.1_17-451))	Vitis_vinifera_GSVIVG01024422001_127-561))	(Ricinus_communis_30073.m002237_135-509	Populus_trichocarpa_Potri.013G089000_9-436))	Cucumis_melo_MELO3C024870.2.1_146-579))	(Physcomitrella_patens_116207_e_gw1.15.321.1_23-365	(Smoellendorffii_52204_1-316
((((((Oryza_sativa_LOC_Os02g47120_143-570	Hordeum_vulgare_HORVU6Hr1G067890_115-550)	(Sorghum_bicolor_Sobic.004G271600.1_145-580	Zea_mays_GRMZM2G106931_144-579))	(Medicago_truncatula_Medtr5g007870_132-565	((Cucumis_melo_MELO3C024870.2.1_146-579	((Solanum_lyco_Solyc03g096900.2_139-573	(Capsicum_annum_XP_016564159.1_17-451	Capsicum_annum_XP_016564157.1_130-564))	Vitis_vinifera_GSVIVG01024422001_127-561))	(Ricinus_communis_30073.m002237_135-509	Populus_trichocarpa_Potri.013G089000_9-436))))	(Mpolymorpha_Mapoly0035s0150.1_251-692	(Physcomitrella_patens_116207_e_gw1.15.321.1_23-365	Smoellendorffii_52204_1-316)))	(Ostreococcus_lucimarinus_CCE9901_XP_001420831.1_98-554	Chlamydomonas_reinhardtii_XP_001689858.1_86-262))	(((((Emiliania_huxleyi_CCMP1516_XP_005769172.1_107-486	((Meiothermus_silvanus_WP_013156925.1_34-379	(Marinithermus_hydrothermalis_WP_013704776.1_33-371	Oceanithermus_profundus_WP_013457017.1_33-372))	(((Cyanidioschyzon_merolae_strain_10D_XP_005538788.1_116-571	((Porphyra_umbilicalis_OSX69462.1_148-560	Chondrus_crispus_XP_005715321.1_1-394)	Galdieria_sulphuraria_XP_005707095.1_154-585))	(((Coccomyxa_subellipsoidea_C-169_XP_005643557.1_46-391	(Klebsormidium_nitens_GAQ87841.1_146-496	((Physcomitrella_patens_142688_e_gw1.195.2.1_112-462	Physcomitrella_patens_142546_e_gw1.194.45.1_132-480)	(Mpolymorpha_Mapoly0053s0023.1.p_145-491	(Smoellendorffii_89270_21-361	((Oryza_sativa_LOC_Os03g22160_165-511	((Zea_mays_GRMZM2G353147_1-243	Sorghum_bicolor_Sobic.001G378100.2_1-243)	Hordeum_vulgare_HORVU4Hr1G047070_301-649))	((Medicago_truncatula_Medtr7g108940_151-497	((((Capsicum_annum_XP_016565797.1_149-494	Capsicum_annum_XP_016565796.1_149-494)	(Solanum_lyco_Solyc09g075390.2_146-491	Solanum_lyco_Solyc09g098580.2_148-493))	(Arabidopsis_thaliana_NP_001329795.1_153-499	(Populus_trichocarpa_Potri.014G126700_154-500	Vitis_vinifera_GSVIVG01028045001_152-498)))	Ricinus_communis_29986.m001651_156-502))	Cucumis_melo_MELO3C017941.2.1_153-499)))))))	(Micromonas_pusilla_CCMP1545_XP_003059515.1_12-360	Ostreococcus_tauri_XP_003079611.1_81-489))	(Chlorella_variabilis_XP_005843741.1_131-313	(((Symbiodinium_microadriaticum_OLP90598.1_316-659	Emiliania_huxleyi_CCMP1516_XP_005769365.1_60-250)
((((((Oryza_sativa_LOC_Os02g47120_143-570	Hordeum_vulgare_HORVU6Hr1G067890_115-550)	(Sorghum_bicolor_Sobic.004G271600.1_145-580	Zea_mays_GRMZM2G106931_144-579))	(Medicago_truncatula_Medtr5g007870_132-565	((Cucumis_melo_MELO3C024870.2.1_146-579	((Solanum_lyco_Solyc03g096900.2_139-573	(Capsicum_annum_XP_016564159.1_17-451	Capsicum_annum_XP_016564157.1_130-564))	Vitis_vinifera_GSVIVG01024422001_127-561))	(Ricinus_communis_30073.m002237_135-509	Populus_trichocarpa_Potri.013G089000_9-436))))	(Mpolymorpha_Mapoly0035s0150.1_251-692	(Physcomitrella_patens_116207_e_gw1.15.321.1_23-365	Smoellendorffii_52204_1-316)))	(Ostreococcus_lucimarinus_CCE9901_XP_001420831.1_98-554	Chlamydomonas_reinhardtii_XP_001689858.1_86-262))	(((((Hordeum_vulgare_HORVU2Hr1G031740_1-285	(Oryza_sativa_LOC_Os07g42160_113-434	(Zea_mays_GRMZM2G417072_139-460	Sorghum_bicolor_Sobic.002G372300.2_107-428)))	((Medicago_truncatula_Medtr8g020880_226-547	((Ricinus_communis_29706.m001275_120-429	(Populus_trichocarpa_Potri.001G168200_236-556	Populus_trichocarpa_Potri.003G066000_238-558))	(((Arabidopsis_thaliana_AAF37282.1_214-535	Arabidopsis_thaliana_NP_564652.2_218-539)	(((((Sorghum_bicolor_Sobic.007G150100.1_226-547	Zea_mays_GRMZM2G021074_222-543)	Oryza_sativa_LOC_Os08g35620_224-545)	(Sorghum_bicolor_Sobic.002G217400.1_217-538	Zea_mays_GRMZM2G086714_1-220))	(Oryza_sativa_LOC_Os09g27050_214-535	Hordeum_vulgare_HORVU5Hr1G061710_172-493))	Vitis_vinifera_GSVIVG01016749001_36-357))	((Solanum_lyco_Solyc03g123370.2_224-545	Capsicum_annum_NP_001311747.1_222-543)	Cucumis_melo_MELO3C024351.2.1_232-553))))	Cucumis_melo_MELO3C025801.2.1_242-563))	((Mpolymorpha_Mapoly0053s0013.1.p_307-628	(Physcomitrella_patens_176108_estExt_gwp_gw1.C_150229_51-372	((Physcomitrella_patens_146184_e_gw1.240.52.1_1-233	Physcomitrella_patens_146168_e_gw1.240.61.1_36-357)	Physcomitrella_patens_200569_estExt_gwp_gw1.C_4400001_119-438)))	Smoellendorffii_100367_21-342))	(((Micromonas_pusilla_CCMP1545_XP_003060243.1_336-678	Micromonas_commoda_XP_002505076.1_154-477)	(Chlorella_variabilis_XP_005849048.1_248-455	(Coccomyxa_subellipsoidea_C-169_XP_005643555.1_172-488	(Chlamydomonas_reinhardtii_XP_001697429.1_200-524
(((((Zea_mays_GRMZM2G106931_144-579	((Oryza_sativa_LOC_Os02g47120_143-570	Hordeum_vulgare_HORVU6Hr1G067890_115-550)	Sorghum_bicolor_Sobic.004G271600.1_145-580))	(((Medicago_truncatula_Medtr5g007870_132-565	Cucumis_melo_MELO3C024870.2.1_146-579)	((Solanum_lyco_Solyc03g096900.2_139-573	(Capsicum_annum_XP_016564159.1_17-451	Capsicum_annum_XP_016564157.1_130-564))	Vitis_vinifera_GSVIVG01024422001_127-561))	(Ricinus_communis_30073.m002237_135-509	Populus_trichocarpa_Potri.013G089000_9-436)))	(Smoellendorffii_52204_1-316	(Mpolymorpha_Mapoly0035s0150.1_251-692	Physcomitrella_patens_116207_e_gw1.15.321.1_23-365)))	(Ostreococcus_lucimarinus_CCE9901_XP_001420831.1_98-554	Chlamydomonas_reinhardtii_XP_001689858.1_86-262))	(((Chlorella_variabilis_XP_005849048.1_248-455	(Chlamydomonas_reinhardtii_XP_001697429.1_200-524	Volvox_carteri_f._nagariensis_XP_002958643.1_198-523))	(Coccomyxa_subellipsoidea_C-169_XP_005643555.1_172-488	(Ostreococcus_tauri_CEG01219.1_157-479	Ostreococcus_lucimarinus_CCE9901_XP_001416051.1_39-361)))	((Micromonas_pusilla_CCMP1545_XP_003060243.1_336-678	Micromonas_commoda_XP_002505076.1_154-477)	((Dictyoglomus_thermophilum_WP_012547884.1_27-344	((((((((Emiliania_huxleyi_CCMP1516_XP_005769365.1_60-250	(Chrysochromulina_sp._CCMP291_KOO35032.1_235-473	Chrysochromulina_sp._CCMP291_KOO35751.1_59-242))	Symbiodinium_microadriaticum_OLP90598.1_316-659)	Emiliania_huxleyi_CCMP1516_XP_005769172.1_107-486)	((Micromonas_pusilla_CCMP1545_XP_003059515.1_12-360	Ostreococcus_tauri_XP_003079611.1_81-489)	((Chlorella_variabilis_XP_005843741.1_131-313	Coccomyxa_subellipsoidea_C-169_XP_005643557.1_46-391)	(Klebsormidium_nitens_GAQ87841.1_146-496	(((Hordeum_vulgare_HORVU4Hr1G047070_301-649	(Oryza_sativa_LOC_Os03g22160_165-511	(Zea_mays_GRMZM2G353147_1-243	Sorghum_bicolor_Sobic.001G378100.2_1-243)))	((Medicago_truncatula_Medtr7g108940_151-497	Arabidopsis_thaliana_NP_001329795.1_153-499)	(((Ricinus_communis_29986.m001651_156-502	(Populus_trichocarpa_Potri.014G126700_154-500	Vitis_vinifera_GSVIVG01028045001_152-498))	(Solanum_lyco_Solyc09g098580.2_148-493	((Capsicum_annum_XP_016565796.1_149-494	Capsicum_annum_XP_016565797.1_149-494)	Solanum_lyco_Solyc09g075390.2_146-491)))	Cucumis_melo_MELO3C017941.2.1_153-499)))
(((Smoellendorffii_52204_1-316	((Chlamydomonas_reinhardtii_XP_001689858.1_86-262	Physcomitrella_patens_116207_e_gw1.15.321.1_23-365)	(Mpolymorpha_Mapoly0035s0150.1_251-692	(((Oryza_sativa_LOC_Os02g47120_143-570	Hordeum_vulgare_HORVU6Hr1G067890_115-550)	(Sorghum_bicolor_Sobic.004G271600.1_145-580	Zea_mays_GRMZM2G106931_144-579))	(Ricinus_communis_30073.m002237_135-509	((Populus_trichocarpa_Potri.013G089000_9-436	((Solanum_lyco_Solyc03g096900.2_139-573	(Capsicum_annum_XP_016564159.1_17-451	Capsicum_annum_XP_016564157.1_130-564))	(Cucumis_melo_MELO3C024870.2.1_146-579	Vitis_vinifera_GSVIVG01024422001_127-561)))	Medicago_truncatula_Medtr5g007870_132-565))))))	Ostreococcus_lucimarinus_CCE9901_XP_001420831.1_98-554)	((((((((Cyanidioschyzon_merolae_strain_10D_XP_005539556.1_250-609	Galdieria_sulphuraria_XP_005705328.1_109-462)	((((((Emiliania_huxleyi_CCMP1516_XP_005759301.1_104-526	Emiliania_huxleyi_CCMP1516_XP_005763353.1_67-500)	((((Cyanidioschyzon_merolae_strain_10D_XP_005537243.1_251-768	Galdieria_sulphuraria_XP_005706615.1_95-453)	(((Galdieria_sulphuraria_XP_005705135.1_157-573	Guillardia_theta_CCMP2712_XP_005834725.1_6-301)	(Cyanidioschyzon_merolae_strain_10D_XP_005536559.1_108-431	(Bnatans_80753_308-908	(Ectocarpus_siliculosus_CBJ27227.1_253-833	Nannochloropsis_gaditana_EWM28606.1_242-782))))	((Emiliania_huxleyi_CCMP1516_XP_005783324.1_38-223	((Chrysochromulina_sp._CCMP291_KOO27310.1_13-392	Emiliania_huxleyi_CCMP1516_XP_005779118.1_1-222)	(((Ostreococcus_tauri_OUS43685.1_1-339	Ostreococcus_lucimarinus_CCE9901_XP_001416591.1_48-400)	(Chlorella_variabilis_XP_005851775.1_154-550	(Chlamydomonas_reinhardtii_PNW86049.1_284-748	Volvox_carteri_f._nagariensis_XP_002950935.1_3-361)))	(Klebsormidium_nitens_GAQ91082.1_238-579	((Smoellendorffii_83164_157-495	(((Oryza_sativa_LOC_Os05g06940_79-424	Oryza_sativa_LOC_Os05g06920_71-403)	(Zea_mays_GRMZM2G152040_92-427	(Sorghum_bicolor_Sobic.009G054900.1_101-436	Oryza_sativa_LOC_Os05g06890_103-438)))	(Medicago_truncatula_Medtr4g123930_95-434	(((Cucumis_melo_MELO3C006759.2.1_184-520	((Arabidopsis_thaliana_OAP03147.1_92-431	(Capsicum_annum_XP_016551642.1_89-428	Solanum_lyco_Solyc12g098920.1_96-435))	Vitis_vinifera_GSVIVG01017689001_94-433))
((((Chlamydomonas_reinhardtii_XP_001689858.1_86-262	Physcomitrella_patens_116207_e_gw1.15.321.1_23-365)	(Mpolymorpha_Mapoly0035s0150.1_251-692	Smoellendorffii_52204_1-316))	(((Sorghum_bicolor_Sobic.004G271600.1_145-580	Zea_mays_GRMZM2G106931_144-579)	(Oryza_sativa_LOC_Os02g47120_143-570	Hordeum_vulgare_HORVU6Hr1G067890_115-550))	((Ostreococcus_lucimarinus_CCE9901_XP_001420831.1_98-554	Ricinus_communis_30073.m002237_135-509)	((Vitis_vinifera_GSVIVG01024422001_127-561	(Solanum_lyco_Solyc03g096900.2_139-573	(Capsicum_annum_XP_016564157.1_130-564	Capsicum_annum_XP_016564159.1_17-451)))	(Populus_trichocarpa_Potri.013G089000_9-436	(Medicago_truncatula_Medtr5g007870_132-565	Cucumis_melo_MELO3C024870.2.1_146-579))))))	(Cyanophora_paradoxa_ConsensusfromContig38252-abinit-gene-0.0_10-337	(((((((Micromonas_commoda_XP_002505076.1_154-477	Micromonas_pusilla_CCMP1545_XP_003060243.1_336-678)	(Ostreococcus_lucimarinus_CCE9901_XP_001416051.1_39-361	Ostreococcus_tauri_CEG01219.1_157-479))	(Coccomyxa_subellipsoidea_C-169_XP_005643555.1_172-488	(Chlorella_variabilis_XP_005849048.1_248-455	(Volvox_carteri_f._nagariensis_XP_002958643.1_198-523	Chlamydomonas_reinhardtii_XP_001697429.1_200-524))))	((Smoellendorffii_100367_21-342	((Physcomitrella_patens_176108_estExt_gwp_gw1.C_150229_51-372	((Physcomitrella_patens_146168_e_gw1.240.61.1_36-357	Physcomitrella_patens_146184_e_gw1.240.52.1_1-233)	Physcomitrella_patens_200569_estExt_gwp_gw1.C_4400001_119-438))	Mpolymorpha_Mapoly0053s0013.1.p_307-628))	((Oryza_sativa_LOC_Os07g42160_113-434	((Zea_mays_GRMZM2G417072_139-460	Sorghum_bicolor_Sobic.002G372300.2_107-428)	Hordeum_vulgare_HORVU2Hr1G031740_1-285))	(Medicago_truncatula_Medtr8g020880_226-547	((Vitis_vinifera_GSVIVG01016749001_36-357	((Cucumis_melo_MELO3C025801.2.1_242-563	(((Sorghum_bicolor_Sobic.002G217400.1_217-538	Zea_mays_GRMZM2G086714_1-220)	(Hordeum_vulgare_HORVU5Hr1G061710_172-493	Oryza_sativa_LOC_Os09g27050_214-535))	(Oryza_sativa_LOC_Os08g35620_224-545	(Zea_mays_GRMZM2G021074_222-543	Sorghum_bicolor_Sobic.007G150100.1_226-547))))	Cucumis_melo_MELO3C024351.2.1_232-553))	((Arabidopsis_thaliana_AAF37282.1_214-535	Arabidopsis_thaliana_NP_564652.2_218-539)	((Solanum_lyco_Solyc03g123370.2_224-545
(((((Physcomitrella_patens_116207_e_gw1.15.321.1_23-365	Mpolymorpha_Mapoly0035s0150.1_251-692)	Smoellendorffii_52204_1-316)	(((Sorghum_bicolor_Sobic.004G271600.1_145-580	Zea_mays_GRMZM2G106931_144-579)	(Oryza_sativa_LOC_Os02g47120_143-570	Hordeum_vulgare_HORVU6Hr1G067890_115-550))	((Ricinus_communis_30073.m002237_135-509	((Vitis_vinifera_GSVIVG01024422001_127-561	(Solanum_lyco_Solyc03g096900.2_139-573	(Capsicum_annum_XP_016564157.1_130-564	Capsicum_annum_XP_016564159.1_17-451)))	(Medicago_truncatula_Medtr5g007870_132-565	Cucumis_melo_MELO3C024870.2.1_146-579)))	Populus_trichocarpa_Potri.013G089000_9-436)))	(Chlamydomonas_reinhardtii_XP_001689858.1_86-262	Ostreococcus_lucimarinus_CCE9901_XP_001420831.1_98-554))	(((((Micromonas_commoda_XP_002505076.1_154-477	Micromonas_pusilla_CCMP1545_XP_003060243.1_336-678)	(Ostreococcus_lucimarinus_CCE9901_XP_001416051.1_39-361	Ostreococcus_tauri_CEG01219.1_157-479))	(Chlorella_variabilis_XP_005849048.1_248-455	((Volvox_carteri_f._nagariensis_XP_002958643.1_198-523	Chlamydomonas_reinhardtii_XP_001697429.1_200-524)	Coccomyxa_subellipsoidea_C-169_XP_005643555.1_172-488)))	((Smoellendorffii_100367_21-342	(((Physcomitrella_patens_146168_e_gw1.240.61.1_36-357	Physcomitrella_patens_146184_e_gw1.240.52.1_1-233)	(Physcomitrella_patens_200569_estExt_gwp_gw1.C_4400001_119-438	Physcomitrella_patens_176108_estExt_gwp_gw1.C_150229_51-372))	Mpolymorpha_Mapoly0053s0013.1.p_307-628))	((Hordeum_vulgare_HORVU2Hr1G031740_1-285	(Oryza_sativa_LOC_Os07g42160_113-434	(Zea_mays_GRMZM2G417072_139-460	Sorghum_bicolor_Sobic.002G372300.2_107-428)))	(((Hordeum_vulgare_HORVU5Hr1G061710_172-493	(Oryza_sativa_LOC_Os09g27050_214-535	(Sorghum_bicolor_Sobic.002G217400.1_217-538	Zea_mays_GRMZM2G086714_1-220)))	((Oryza_sativa_LOC_Os08g35620_224-545	Sorghum_bicolor_Sobic.007G150100.1_226-547)	Zea_mays_GRMZM2G021074_222-543))	((((Populus_trichocarpa_Potri.003G066000_238-558	Populus_trichocarpa_Potri.001G168200_236-556)	(Vitis_vinifera_GSVIVG01016749001_36-357	(Arabidopsis_thaliana_AAF37282.1_214-535	Arabidopsis_thaliana_NP_564652.2_218-539)))	(((Solanum_lyco_Solyc03g123370.2_224-545	Capsicum_annum_NP_001311747.1_222-543)	Ricinus_communis_29706.m001275_120-429)
((((Physcomitrella_patens_116207_e_gw1.15.321.1_23-365	Smoellendorffii_52204_1-316)	(Mpolymorpha_Mapoly0035s0150.1_251-692	((Medicago_truncatula_Medtr5g007870_132-565	Cucumis_melo_MELO3C024870.2.1_146-579)	(Ricinus_communis_30073.m002237_135-509	((((Sorghum_bicolor_Sobic.004G271600.1_145-580	Zea_mays_GRMZM2G106931_144-579)	(Oryza_sativa_LOC_Os02g47120_143-570	Hordeum_vulgare_HORVU6Hr1G067890_115-550))	Populus_trichocarpa_Potri.013G089000_9-436)	(Vitis_vinifera_GSVIVG01024422001_127-561	(Solanum_lyco_Solyc03g096900.2_139-573	(Capsicum_annum_XP_016564157.1_130-564	Capsicum_annum_XP_016564159.1_17-451))))))))	(Chlamydomonas_reinhardtii_XP_001689858.1_86-262	Ostreococcus_lucimarinus_CCE9901_XP_001420831.1_98-554))	(((Volvox_carteri_f._nagariensis_XP_002958643.1_198-523	Chlamydomonas_reinhardtii_XP_001697429.1_200-524)	Coccomyxa_subellipsoidea_C-169_XP_005643555.1_172-488)	(((Chlorella_variabilis_XP_005849048.1_248-455	((Smoellendorffii_100367_21-342	((Physcomitrella_patens_176108_estExt_gwp_gw1.C_150229_51-372	((Physcomitrella_patens_146168_e_gw1.240.61.1_36-357	Physcomitrella_patens_146184_e_gw1.240.52.1_1-233)	Physcomitrella_patens_200569_estExt_gwp_gw1.C_4400001_119-438))	Mpolymorpha_Mapoly0053s0013.1.p_307-628))	((Hordeum_vulgare_HORVU2Hr1G031740_1-285	(Oryza_sativa_LOC_Os07g42160_113-434	(Zea_mays_GRMZM2G417072_139-460	Sorghum_bicolor_Sobic.002G372300.2_107-428)))	(Cucumis_melo_MELO3C025801.2.1_242-563	((Ricinus_communis_29706.m001275_120-429	((Cucumis_melo_MELO3C024351.2.1_232-553	(((Sorghum_bicolor_Sobic.002G217400.1_217-538	Zea_mays_GRMZM2G086714_1-220)	(Hordeum_vulgare_HORVU5Hr1G061710_172-493	Oryza_sativa_LOC_Os09g27050_214-535))	(Oryza_sativa_LOC_Os08g35620_224-545	(Sorghum_bicolor_Sobic.007G150100.1_226-547	Zea_mays_GRMZM2G021074_222-543))))	(((Solanum_lyco_Solyc03g123370.2_224-545	Capsicum_annum_NP_001311747.1_222-543)	(Arabidopsis_thaliana_AAF37282.1_214-535	Arabidopsis_thaliana_NP_564652.2_218-539))	((Populus_trichocarpa_Potri.003G066000_238-558	Populus_trichocarpa_Potri.001G168200_236-556)	Vitis_vinifera_GSVIVG01016749001_36-357))))	Medicago_truncatula_Medtr8g020880_226-547)))))	((Micromonas_commoda_XP_002505076.1_154-477
(((Chlorella_variabilis_XP_005849048.1_248-455	(Volvox_carteri_f._nagariensis_XP_002958643.1_198-523	Chlamydomonas_reinhardtii_XP_001697429.1_200-524))	((Micromonas_commoda_XP_002505076.1_154-477	Micromonas_pusilla_CCMP1545_XP_003060243.1_336-678)	(Coccomyxa_subellipsoidea_C-169_XP_005643555.1_172-488	(Ostreococcus_lucimarinus_CCE9901_XP_001416051.1_39-361	Ostreococcus_tauri_CEG01219.1_157-479))))	((((((Chlamydomonas_reinhardtii_XP_001689858.1_86-262	Physcomitrella_patens_116207_e_gw1.15.321.1_23-365)	(Smoellendorffii_52204_1-316	Mpolymorpha_Mapoly0035s0150.1_251-692))	(((Sorghum_bicolor_Sobic.004G271600.1_145-580	Zea_mays_GRMZM2G106931_144-579)	(Oryza_sativa_LOC_Os02g47120_143-570	Hordeum_vulgare_HORVU6Hr1G067890_115-550))	((Cucumis_melo_MELO3C024870.2.1_146-579	(((Medicago_truncatula_Medtr5g007870_132-565	Populus_trichocarpa_Potri.013G089000_9-436)	Vitis_vinifera_GSVIVG01024422001_127-561)	(Solanum_lyco_Solyc03g096900.2_139-573	(Capsicum_annum_XP_016564157.1_130-564	Capsicum_annum_XP_016564159.1_17-451))))	Ricinus_communis_30073.m002237_135-509)))	Ostreococcus_lucimarinus_CCE9901_XP_001420831.1_98-554)	((((Synechococcus_sp._WH_8102_WP_011129177.1_72-389	(Paulinella_chromatophora_YP_002048999.1_54-371	Paulinella_micropora_APP88130.1_42-359))	((Synechocystis_sp._PCC_6803_ALJ69438.1_33-351	(Nostocaceae_WP_010995718.1_47-365	Thermosynechococcus_vulcanus_NIES-2134_BAY51563.1_37-355))	Gloeobacter_violaceus_WP_011142742.1_63-380))	((((Guillardia_theta_CCMP2712_XP_005830237.1_5-324	(Thalassiosira_oceanica_EJK63859.1_259-553	(Cyclotella_cryptica_g9445.t1_250-573	(Thalassiosira_pseudonana_CCMP1335_XP_002297567.1_57-381	Thalassiosira_pseudonana_CCMP1335_XP_002294153.1_5-329))))	((Escherichia_coli_AJF45176.1_26-343	Salmonella_26-343)	(((Pseudomonas_aeruginosa_WP_096249453.1_26-343	Pseudomonas_PAO1_SpoT_PA5338_26-343)	Xylella_fastidiosa_WP_004089929.1_46-363)	Neisseria_meningitidis_WP_101294840.1_36-353)))	((((Synedra_acus_6453_130-448	Synedra_acus_872_26-310)	(Caulobacter_vibrioides_WP_010919427.1_45-363	(Rhodobacter_capsulatus_WP_013069013.1_26-343	((Mesorhizobium_WP_010915098.1_26-343	Brucella_WP_004683389.1_26-343)	Rhizobiales_WP_003527294.1_26-344))))
((((Mpolymorpha_Mapoly0035s0150.1_251-692	(Physcomitrella_patens_116207_e_gw1.15.321.1_23-365	Smoellendorffii_52204_1-316))	((Zea_mays_GRMZM2G106931_144-579	((Oryza_sativa_LOC_Os02g47120_143-570	Hordeum_vulgare_HORVU6Hr1G067890_115-550)	Sorghum_bicolor_Sobic.004G271600.1_145-580))	(((((Medicago_truncatula_Medtr5g007870_132-565	Cucumis_melo_MELO3C024870.2.1_146-579)	Vitis_vinifera_GSVIVG01024422001_127-561)	(Solanum_lyco_Solyc03g096900.2_139-573	(Capsicum_annum_XP_016564157.1_130-564	Capsicum_annum_XP_016564159.1_17-451)))	Ricinus_communis_30073.m002237_135-509)	Populus_trichocarpa_Potri.013G089000_9-436)))	(Chlamydomonas_reinhardtii_XP_001689858.1_86-262	Ostreococcus_lucimarinus_CCE9901_XP_001420831.1_98-554))	(((((((Marinithermus_hydrothermalis_WP_013704776.1_33-371	Oceanithermus_profundus_WP_013457017.1_33-372)	Meiothermus_silvanus_WP_013156925.1_34-379)	(((Mpolymorpha_Mapoly0053s0023.1.p_145-491	(((((Solanum_lyco_Solyc09g075390.2_146-491	Solanum_lyco_Solyc09g098580.2_148-493)	(Capsicum_annum_XP_016565796.1_149-494	Capsicum_annum_XP_016565797.1_149-494))	(Cucumis_melo_MELO3C017941.2.1_153-499	((Medicago_truncatula_Medtr7g108940_151-497	(Populus_trichocarpa_Potri.014G126700_154-500	Vitis_vinifera_GSVIVG01028045001_152-498))	(Arabidopsis_thaliana_NP_001329795.1_153-499	Ricinus_communis_29986.m001651_156-502))))	((Sorghum_bicolor_Sobic.001G378100.2_1-243	Zea_mays_GRMZM2G353147_1-243)	(Oryza_sativa_LOC_Os03g22160_165-511	Hordeum_vulgare_HORVU4Hr1G047070_301-649)))	(Smoellendorffii_89270_21-361	((Physcomitrella_patens_142546_e_gw1.194.45.1_132-480	Physcomitrella_patens_142688_e_gw1.195.2.1_112-462)	Klebsormidium_nitens_GAQ87841.1_146-496))))	((Ostreococcus_tauri_XP_003079611.1_81-489	Micromonas_pusilla_CCMP1545_XP_003059515.1_12-360)	(Chlorella_variabilis_XP_005843741.1_131-313	Coccomyxa_subellipsoidea_C-169_XP_005643557.1_46-391)))	(((((Nannochloropsis_gaditana_EWM27646.1_199-550	((Vitrella_brassicaformis_CCMP3155_CEL95797.1_343-863	Symbiodinium_microadriaticum_OLP91394.1_123-497)	(((Thalassiosira_oceanica_EJK46819.1_283-627	(Thalassiosira_pseudonana_CCMP1335_XP_002289042.1_27-369	((Cyclotella_cryptica_g24705.t1_292-592	Cyclotella_cryptica_g11894.t1_220-520)
((((Mpolymorpha_Mapoly0035s0150.1_251-692	(Physcomitrella_patens_116207_e_gw1.15.321.1_23-365	Smoellendorffii_52204_1-316))	(((Oryza_sativa_LOC_Os02g47120_143-570	Hordeum_vulgare_HORVU6Hr1G067890_115-550)	(Sorghum_bicolor_Sobic.004G271600.1_145-580	Zea_mays_GRMZM2G106931_144-579))	(((Ricinus_communis_30073.m002237_135-509	Populus_trichocarpa_Potri.013G089000_9-436)	((Medicago_truncatula_Medtr5g007870_132-565	Cucumis_melo_MELO3C024870.2.1_146-579)	Vitis_vinifera_GSVIVG01024422001_127-561))	((Capsicum_annum_XP_016564157.1_130-564	Capsicum_annum_XP_016564159.1_17-451)	Solanum_lyco_Solyc03g096900.2_139-573))))	(Chlamydomonas_reinhardtii_XP_001689858.1_86-262	Ostreococcus_lucimarinus_CCE9901_XP_001420831.1_98-554))	(((((Symbiodinium_microadriaticum_OLP90598.1_316-659	(Meiothermus_silvanus_WP_013156925.1_34-379	(((((((Nannochloropsis_gaditana_EWM29759.1_187-617	Nannochloropsis_gaditana_EWM27646.1_199-550)	((Vitrella_brassicaformis_CCMP3155_CEL95797.1_343-863	Symbiodinium_microadriaticum_OLP91394.1_123-497)	(((Thalassiosira_oceanica_EJK46819.1_283-627	(Thalassiosira_pseudonana_CCMP1335_XP_002289042.1_27-369	((Cyclotella_cryptica_g24705.t1_292-592	Cyclotella_cryptica_g11894.t1_220-520)	Cyclotella_cryptica_g23670.t1_292-633)))	((Asterionella_formosa_AFBG1_04832-RA_237-582	(((Pseudo-Nizschia_multistriata_0030810.1_244-586	Pseudo-nitzschia_multiseries_195742_34-376)	Fragilariopsis_cylindrus_CCMP1102_OEU10076.1_34-376)	(Fistulifera_solaris_GAX14878.1_138-494	Phaeodactylum_tricornutum_11099_mature_129-476)))	Synedra_acus_6972_124-458))	Aureococcus_anophagefferens_XP_009039283.1_9-345)))	((((((Chrysochromulina_sp._CCMP291_KOO21806.1_2-241	(((Emiliania_huxleyi_CCMP1516_XP_005783324.1_38-223	(Bnatans_80753_308-908	(Nannochloropsis_gaditana_EWM28606.1_242-782	Ectocarpus_siliculosus_CBJ27227.1_253-833)))	(Emiliania_huxleyi_CCMP1516_XP_005779118.1_1-222	Chrysochromulina_sp._CCMP291_KOO27310.1_13-392))	((Cyanidioschyzon_merolae_strain_10D_XP_005536559.1_108-431	Galdieria_sulphuraria_XP_005705135.1_157-573)	Guillardia_theta_CCMP2712_XP_005834725.1_6-301)))	((Symbiodinium_microadriaticum_OLP95483.1_40-438	Cyanophora_paradoxa_ConsensusfromContig39422-abinit-gene-0.0_117-442)	((Klebsormidium_nitens_GAQ91082.1_238-579	(Smoellendorffii_83164_157-495
(((Smoellendorffii_52204_1-316	(((Hordeum_vulgare_HORVU6Hr1G067890_115-550	((Sorghum_bicolor_Sobic.004G271600.1_145-580	Zea_mays_GRMZM2G106931_144-579)	Oryza_sativa_LOC_Os02g47120_143-570))	(Ricinus_communis_30073.m002237_135-509	(((Medicago_truncatula_Medtr5g007870_132-565	Cucumis_melo_MELO3C024870.2.1_146-579)	Vitis_vinifera_GSVIVG01024422001_127-561)	(Populus_trichocarpa_Potri.013G089000_9-436	((Capsicum_annum_XP_016564157.1_130-564	Capsicum_annum_XP_016564159.1_17-451)	Solanum_lyco_Solyc03g096900.2_139-573)))))	(Mpolymorpha_Mapoly0035s0150.1_251-692	Physcomitrella_patens_116207_e_gw1.15.321.1_23-365)))	(Chlamydomonas_reinhardtii_XP_001689858.1_86-262	Ostreococcus_lucimarinus_CCE9901_XP_001420831.1_98-554))	((((Pseudomonas_aeruginosa_PAO1_RelA_PA0934_47-370	(Escherichia_coli_WP_000226815.1_38-359	Salmonella_38-359))	((Bigelowiella_natans_JGI_V11_85038_13-344	Thermomicrobium_roseum_WP_081433447.1_51-377)	(((Rhodobacter_capsulatus_WP_013069013.1_26-343	((Synedra_acus_6453_130-448	Synedra_acus_872_26-310)	(((Mesorhizobium_WP_010915098.1_26-343	Brucella_WP_004683389.1_26-343)	Rhizobiales_WP_003527294.1_26-344)	Caulobacter_vibrioides_WP_010919427.1_45-363)))	(((Neisseria_meningitidis_WP_101294840.1_36-353	Xylella_fastidiosa_WP_004089929.1_46-363)	(Pseudomonas_aeruginosa_WP_096249453.1_26-343	Pseudomonas_PAO1_SpoT_PA5338_26-343))	(Escherichia_coli_AJF45176.1_26-343	Salmonella_26-343)))	(((Dictyoglomus_thermophilum_WP_012547884.1_27-344	(((Synechocystis_sp._PCC_6803_ALJ69438.1_33-351	Thermosynechococcus_vulcanus_NIES-2134_BAY51563.1_37-355)	((Synechococcus_sp._WH_8102_WP_011129177.1_72-389	(Paulinella_chromatophora_YP_002048999.1_54-371	Paulinella_micropora_APP88130.1_42-359))	Nostocaceae_WP_010995718.1_47-365))	Gloeobacter_violaceus_WP_011142742.1_63-380))	(((Emiliania_huxleyi_CCMP1516_XP_005769172.1_107-486	(((Chrysochromulina_sp._CCMP291_KOO35032.1_235-473	Chrysochromulina_sp._CCMP291_KOO35751.1_59-242)	Emiliania_huxleyi_CCMP1516_XP_005769365.1_60-250)	Symbiodinium_microadriaticum_OLP90598.1_316-659))	((((Cyanidioschyzon_merolae_strain_10D_XP_005539556.1_250-609	((Nannochloropsis_gaditana_EWM27974.1_152-581
(((((Zea_mays_GRMZM2G106931_144-579	((Oryza_sativa_LOC_Os02g47120_143-570	Hordeum_vulgare_HORVU6Hr1G067890_115-550)	Sorghum_bicolor_Sobic.004G271600.1_145-580))	((Ricinus_communis_30073.m002237_135-509	(((Medicago_truncatula_Medtr5g007870_132-565	Cucumis_melo_MELO3C024870.2.1_146-579)	Vitis_vinifera_GSVIVG01024422001_127-561)	((Capsicum_annum_XP_016564157.1_130-564	Capsicum_annum_XP_016564159.1_17-451)	Solanum_lyco_Solyc03g096900.2_139-573)))	Populus_trichocarpa_Potri.013G089000_9-436))	((Mpolymorpha_Mapoly0035s0150.1_251-692	Smoellendorffii_52204_1-316)	Physcomitrella_patens_116207_e_gw1.15.321.1_23-365))	(Chlamydomonas_reinhardtii_XP_001689858.1_86-262	Ostreococcus_lucimarinus_CCE9901_XP_001420831.1_98-554))	((((Pseudomonas_aeruginosa_PAO1_RelA_PA0934_47-370	(Escherichia_coli_WP_000226815.1_38-359	Salmonella_38-359))	(Thermomicrobium_roseum_WP_081433447.1_51-377	(((Guillardia_theta_CCMP2712_XP_005830237.1_5-324	((Thalassiosira_pseudonana_CCMP1335_XP_002297567.1_57-381	Thalassiosira_pseudonana_CCMP1335_XP_002294153.1_5-329)	(Thalassiosira_oceanica_EJK63859.1_259-553	Cyclotella_cryptica_g9445.t1_250-573)))	(((Synedra_acus_6453_130-448	Synedra_acus_872_26-310)	((Rhodobacter_capsulatus_WP_013069013.1_26-343	((Mesorhizobium_WP_010915098.1_26-343	Brucella_WP_004683389.1_26-343)	Rhizobiales_WP_003527294.1_26-344))	(Emiliania_huxleyi_CCMP1516_XP_005769172.1_107-486	Caulobacter_vibrioides_WP_010919427.1_45-363)))	(((Neisseria_meningitidis_WP_101294840.1_36-353	(Pseudomonas_aeruginosa_WP_096249453.1_26-343	Pseudomonas_PAO1_SpoT_PA5338_26-343))	(Escherichia_coli_AJF45176.1_26-343	Salmonella_26-343))	Xylella_fastidiosa_WP_004089929.1_46-363)))	(((Bacillus_subtilis_WP_087992279.1_31-348	(Streptococcus_pneumoniae_WP_061632868.1_31-347	Enterococcus_faecalis_WP_104859299.1_31-348))	(Thermoanaerobacter_WP_013150236.1_25-342	Caldanaerobacter_subterraneus_subsp._pacificus_DSM_12653_KKC29792.1_27-344))	(((Gloeobacter_violaceus_WP_011142742.1_63-380	(Thermosynechococcus_vulcanus_NIES-2134_BAY51563.1_37-355	((Synechococcus_sp._WH_8102_WP_011129177.1_72-389	(Paulinella_chromatophora_YP_002048999.1_54-371	Paulinella_micropora_APP88130.1_42-359))
((((((Oryza_sativa_LOC_Os02g47120_143-570	Hordeum_vulgare_HORVU6Hr1G067890_115-550)	(Sorghum_bicolor_Sobic.004G271600.1_145-580	Zea_mays_GRMZM2G106931_144-579))	((((Populus_trichocarpa_Potri.013G089000_9-436	(Medicago_truncatula_Medtr5g007870_132-565	Cucumis_melo_MELO3C024870.2.1_146-579))	Vitis_vinifera_GSVIVG01024422001_127-561)	((Capsicum_annum_XP_016564157.1_130-564	Capsicum_annum_XP_016564159.1_17-451)	Solanum_lyco_Solyc03g096900.2_139-573))	Ricinus_communis_30073.m002237_135-509))	((Mpolymorpha_Mapoly0035s0150.1_251-692	Smoellendorffii_52204_1-316)	Physcomitrella_patens_116207_e_gw1.15.321.1_23-365))	(Chlamydomonas_reinhardtii_XP_001689858.1_86-262	Ostreococcus_lucimarinus_CCE9901_XP_001420831.1_98-554))	(((((Guillardia_theta_CCMP2712_XP_005830237.1_5-324	(Thalassiosira_oceanica_EJK63859.1_259-553	(Cyclotella_cryptica_g9445.t1_250-573	(Thalassiosira_pseudonana_CCMP1335_XP_002297567.1_57-381	Thalassiosira_pseudonana_CCMP1335_XP_002294153.1_5-329))))	((Emiliania_huxleyi_CCMP1516_XP_005769365.1_60-250	Symbiodinium_microadriaticum_OLP90598.1_316-659)	(((Synedra_acus_6453_130-448	Synedra_acus_872_26-310)	((Rhodobacter_capsulatus_WP_013069013.1_26-343	((Mesorhizobium_WP_010915098.1_26-343	Brucella_WP_004683389.1_26-343)	Rhizobiales_WP_003527294.1_26-344))	Caulobacter_vibrioides_WP_010919427.1_45-363))	(((Pseudomonas_aeruginosa_WP_096249453.1_26-343	Pseudomonas_PAO1_SpoT_PA5338_26-343)	((Escherichia_coli_AJF45176.1_26-343	Salmonella_26-343)	Neisseria_meningitidis_WP_101294840.1_36-353))	Xylella_fastidiosa_WP_004089929.1_46-363))))	(((Bacillus_subtilis_WP_087992279.1_31-348	(Streptococcus_pneumoniae_WP_061632868.1_31-347	Enterococcus_faecalis_WP_104859299.1_31-348))	(Thermoanaerobacter_WP_013150236.1_25-342	Caldanaerobacter_subterraneus_subsp._pacificus_DSM_12653_KKC29792.1_27-344))	((((Meiothermus_silvanus_WP_013156925.1_34-379	(Marinithermus_hydrothermalis_WP_013704776.1_33-371	Oceanithermus_profundus_WP_013457017.1_33-372))	((Emiliania_huxleyi_CCMP1516_XP_005769172.1_107-486	(((Ostreococcus_tauri_XP_003079611.1_81-489	Micromonas_pusilla_CCMP1545_XP_003059515.1_12-360)	(Coccomyxa_subellipsoidea_C-169_XP_005643557.1_46-391	(Klebsormidium_nitens_GAQ87841.1_146-496
((((((Oryza_sativa_LOC_Os02g47120_143-570	Hordeum_vulgare_HORVU6Hr1G067890_115-550)	(Sorghum_bicolor_Sobic.004G271600.1_145-580	Zea_mays_GRMZM2G106931_144-579))	(((Capsicum_annum_XP_016564157.1_130-564	Capsicum_annum_XP_016564159.1_17-451)	Solanum_lyco_Solyc03g096900.2_139-573)	((Populus_trichocarpa_Potri.013G089000_9-436	Ricinus_communis_30073.m002237_135-509)	((Medicago_truncatula_Medtr5g007870_132-565	Cucumis_melo_MELO3C024870.2.1_146-579)	Vitis_vinifera_GSVIVG01024422001_127-561))))	((Mpolymorpha_Mapoly0035s0150.1_251-692	Physcomitrella_patens_116207_e_gw1.15.321.1_23-365)	Smoellendorffii_52204_1-316))	(Chlamydomonas_reinhardtii_XP_001689858.1_86-262	Ostreococcus_lucimarinus_CCE9901_XP_001420831.1_98-554))	(((Pseudomonas_aeruginosa_PAO1_RelA_PA0934_47-370	(Escherichia_coli_WP_000226815.1_38-359	Salmonella_38-359))	(Thermomicrobium_roseum_WP_081433447.1_51-377	((Symbiodinium_microadriaticum_OLP90598.1_316-659	Cyanophora_paradoxa_ConsensusfromContig38252-abinit-gene-0.0_10-337)	(Dictyoglomus_thermophilum_WP_012547884.1_27-344	(((Bacillus_subtilis_WP_087992279.1_31-348	(Streptococcus_pneumoniae_WP_061632868.1_31-347	Enterococcus_faecalis_WP_104859299.1_31-348))	(Thermoanaerobacter_WP_013150236.1_25-342	Caldanaerobacter_subterraneus_subsp._pacificus_DSM_12653_KKC29792.1_27-344))	((Gloeobacter_violaceus_WP_011142742.1_63-380	(Synechocystis_sp._PCC_6803_ALJ69438.1_33-351	(Thermosynechococcus_vulcanus_NIES-2134_BAY51563.1_37-355	((Synechococcus_sp._WH_8102_WP_011129177.1_72-389	(Paulinella_chromatophora_YP_002048999.1_54-371	Paulinella_micropora_APP88130.1_42-359))	Nostocaceae_WP_010995718.1_47-365))))	(((Meiothermus_silvanus_WP_013156925.1_34-379	((Marinithermus_hydrothermalis_WP_013704776.1_33-371	(Emiliania_huxleyi_CCMP1516_XP_005769365.1_60-250	Oceanithermus_profundus_WP_013457017.1_33-372))	(((Chlorella_variabilis_XP_005843741.1_131-313	Ectocarpus_siliculosus_CBN78357.1_204-569)	((Klebsormidium_nitens_GAQ87841.1_146-496	((Smoellendorffii_89270_21-361	(Cucumis_melo_MELO3C017941.2.1_153-499	(((Oryza_sativa_LOC_Os03g22160_165-511	((Sorghum_bicolor_Sobic.001G378100.2_1-243	Zea_mays_GRMZM2G353147_1-243)	Hordeum_vulgare_HORVU4Hr1G047070_301-649))	Medicago_truncatula_Medtr7g108940_151-497)
((((((Guillardia_theta_CCMP2712_XP_005830237.1_5-324	(Thalassiosira_oceanica_EJK63859.1_259-553	((Thalassiosira_pseudonana_CCMP1335_XP_002294153.1_5-329	Thalassiosira_pseudonana_CCMP1335_XP_002297567.1_57-381)	Cyclotella_cryptica_g9445.t1_250-573)))	((((((Salmonella_38-359	Escherichia_coli_WP_000226815.1_38-359)	Pseudomonas_aeruginosa_PAO1_RelA_PA0934_47-370)	Thermomicrobium_roseum_WP_081433447.1_51-377)	(Gloeobacter_violaceus_WP_011142742.1_63-380	(Thermosynechococcus_vulcanus_NIES-2134_BAY51563.1_37-355	(((Synechococcus_sp._WH_8102_WP_011129177.1_72-389	(Paulinella_micropora_APP88130.1_42-359	Paulinella_chromatophora_YP_002048999.1_54-371))	Nostocaceae_WP_010995718.1_47-365)	Synechocystis_sp._PCC_6803_ALJ69438.1_33-351))))	(((Thermoanaerobacter_WP_013150236.1_25-342	Caldanaerobacter_subterraneus_subsp._pacificus_DSM_12653_KKC29792.1_27-344)	(Bacillus_subtilis_WP_087992279.1_31-348	(Enterococcus_faecalis_WP_104859299.1_31-348	Streptococcus_pneumoniae_WP_061632868.1_31-347)))	Dictyoglomus_thermophilum_WP_012547884.1_27-344))	(((Synedra_acus_872_26-310	Synedra_acus_6453_130-448)	((Rhodobacter_capsulatus_WP_013069013.1_26-343	(Rhizobiales_WP_003527294.1_26-344	(Mesorhizobium_WP_010915098.1_26-343	Brucella_WP_004683389.1_26-343)))	Caulobacter_vibrioides_WP_010919427.1_45-363))	((Salmonella_26-343	Escherichia_coli_AJF45176.1_26-343)	((Xylella_fastidiosa_WP_004089929.1_46-363	Neisseria_meningitidis_WP_101294840.1_36-353)	(Pseudomonas_aeruginosa_WP_096249453.1_26-343	Pseudomonas_PAO1_SpoT_PA5338_26-343))))))	((((Emiliania_huxleyi_CCMP1516_XP_005769365.1_60-250	(Chrysochromulina_sp._CCMP291_KOO35032.1_235-473	Chrysochromulina_sp._CCMP291_KOO35751.1_59-242))	Symbiodinium_microadriaticum_OLP90598.1_316-659)	(((((Vitrella_brassicaformis_CCMP3155_CEL95797.1_343-863	(((Aureococcus_anophagefferens_XP_009039283.1_9-345	Symbiodinium_microadriaticum_OLP91394.1_123-497)	Nannochloropsis_gaditana_EWM27646.1_199-550)	(((Cyclotella_cryptica_g23670.t1_292-633	(Cyclotella_cryptica_g11894.t1_220-520	Cyclotella_cryptica_g24705.t1_292-592))	Thalassiosira_pseudonana_CCMP1335_XP_002289042.1_27-369)	((((Phaeodactylum_tricornutum_11099_mature_129-476	Fistulifera_solaris_GAX14878.1_138-494)	((Pseudo-Nizschia_multistriata_0030810.1_244-586
(((((Chlorella_variabilis_XP_005849048.1_248-455	(Coccomyxa_subellipsoidea_C-169_XP_005643555.1_172-488	(Chlamydomonas_reinhardtii_XP_001697429.1_200-524	Volvox_carteri_f._nagariensis_XP_002958643.1_198-523)))	((((Dictyoglomus_thermophilum_WP_012547884.1_27-344	(Nostocaceae_WP_010995718.1_47-365	(((Synechococcus_sp._WH_8102_WP_011129177.1_72-389	(Paulinella_micropora_APP88130.1_42-359	Paulinella_chromatophora_YP_002048999.1_54-371))	(Gloeobacter_violaceus_WP_011142742.1_63-380	Synechocystis_sp._PCC_6803_ALJ69438.1_33-351))	Thermosynechococcus_vulcanus_NIES-2134_BAY51563.1_37-355)))	((Thermoanaerobacter_WP_013150236.1_25-342	Caldanaerobacter_subterraneus_subsp._pacificus_DSM_12653_KKC29792.1_27-344)	(Bacillus_subtilis_WP_087992279.1_31-348	(Enterococcus_faecalis_WP_104859299.1_31-348	Streptococcus_pneumoniae_WP_061632868.1_31-347))))	((Guillardia_theta_CCMP2712_XP_005830237.1_5-324	(Thalassiosira_oceanica_EJK63859.1_259-553	((Thalassiosira_pseudonana_CCMP1335_XP_002294153.1_5-329	Thalassiosira_pseudonana_CCMP1335_XP_002297567.1_57-381)	Cyclotella_cryptica_g9445.t1_250-573)))	((Salmonella_26-343	Escherichia_coli_AJF45176.1_26-343)	((Xylella_fastidiosa_WP_004089929.1_46-363	Neisseria_meningitidis_WP_101294840.1_36-353)	(Pseudomonas_aeruginosa_WP_096249453.1_26-343	Pseudomonas_PAO1_SpoT_PA5338_26-343)))))	(((Meiothermus_silvanus_WP_013156925.1_34-379	(Oceanithermus_profundus_WP_013457017.1_33-372	Marinithermus_hydrothermalis_WP_013704776.1_33-371))	((((Coccomyxa_subellipsoidea_C-169_XP_005643557.1_46-391	((Ostreococcus_tauri_XP_003079611.1_81-489	Micromonas_pusilla_CCMP1545_XP_003059515.1_12-360)	Chlorella_variabilis_XP_005843741.1_131-313))	(Klebsormidium_nitens_GAQ87841.1_146-496	(Mpolymorpha_Mapoly0053s0023.1.p_145-491	((Smoellendorffii_89270_21-361	(Physcomitrella_patens_142546_e_gw1.194.45.1_132-480	Physcomitrella_patens_142688_e_gw1.195.2.1_112-462))	(Cucumis_melo_MELO3C017941.2.1_153-499	((Medicago_truncatula_Medtr7g108940_151-497	((((Sorghum_bicolor_Sobic.001G378100.2_1-243	Zea_mays_GRMZM2G353147_1-243)	Hordeum_vulgare_HORVU4Hr1G047070_301-649)	Oryza_sativa_LOC_Os03g22160_165-511)	(Populus_trichocarpa_Potri.014G126700_154-500	(((((Capsicum_annum_XP_016565797.1_149-494	Capsicum_annum_XP_016565796.1_149-494)	Solanum_lyco_Solyc09g098580.2_148-493)
(((Chlorella_variabilis_XP_005849048.1_248-455	(Coccomyxa_subellipsoidea_C-169_XP_005643555.1_172-488	(Chlamydomonas_reinhardtii_XP_001697429.1_200-524	Volvox_carteri_f._nagariensis_XP_002958643.1_198-523)))	((((Symbiodinium_microadriaticum_OLP90598.1_316-659	Cyanophora_paradoxa_ConsensusfromContig38252-abinit-gene-0.0_10-337)	((Bigelowiella_natans_JGI_V11_85038_13-344	Symbiodinium_microadriaticum_OLP95483.1_40-438)	(((Salmonella_38-359	Escherichia_coli_WP_000226815.1_38-359)	Pseudomonas_aeruginosa_PAO1_RelA_PA0934_47-370)	Thermomicrobium_roseum_WP_081433447.1_51-377)))	(((Dictyoglomus_thermophilum_WP_012547884.1_27-344	((Nostocaceae_WP_010995718.1_47-365	((Gloeobacter_violaceus_WP_011142742.1_63-380	(Synechocystis_sp._PCC_6803_ALJ69438.1_33-351	(Synechococcus_sp._WH_8102_WP_011129177.1_72-389	(Paulinella_micropora_APP88130.1_42-359	Paulinella_chromatophora_YP_002048999.1_54-371))))	Thermosynechococcus_vulcanus_NIES-2134_BAY51563.1_37-355))	((Thermoanaerobacter_WP_013150236.1_25-342	Caldanaerobacter_subterraneus_subsp._pacificus_DSM_12653_KKC29792.1_27-344)	(Bacillus_subtilis_WP_087992279.1_31-348	(Enterococcus_faecalis_WP_104859299.1_31-348	Streptococcus_pneumoniae_WP_061632868.1_31-347)))))	((Meiothermus_silvanus_WP_013156925.1_34-379	(Oceanithermus_profundus_WP_013457017.1_33-372	Marinithermus_hydrothermalis_WP_013704776.1_33-371))	(((Ostreococcus_tauri_XP_003079611.1_81-489	Micromonas_pusilla_CCMP1545_XP_003059515.1_12-360)	(Chlorella_variabilis_XP_005843741.1_131-313	(Coccomyxa_subellipsoidea_C-169_XP_005643557.1_46-391	(Klebsormidium_nitens_GAQ87841.1_146-496	(Mpolymorpha_Mapoly0053s0023.1.p_145-491	((Smoellendorffii_89270_21-361	(Physcomitrella_patens_142546_e_gw1.194.45.1_132-480	Physcomitrella_patens_142688_e_gw1.195.2.1_112-462))	(Cucumis_melo_MELO3C017941.2.1_153-499	((Ricinus_communis_29986.m001651_156-502	((((Sorghum_bicolor_Sobic.001G378100.2_1-243	Zea_mays_GRMZM2G353147_1-243)	Hordeum_vulgare_HORVU4Hr1G047070_301-649)	Oryza_sativa_LOC_Os03g22160_165-511)	(((Capsicum_annum_XP_016565797.1_149-494	Capsicum_annum_XP_016565796.1_149-494)	(Solanum_lyco_Solyc09g098580.2_148-493	Solanum_lyco_Solyc09g075390.2_146-491))	(Populus_trichocarpa_Potri.014G126700_154-500	(Vitis_vinifera_GSVIVG01028045001_152-498	Arabidopsis_thaliana_NP_001329795.1_153-499)))))
(((Chlorella_variabilis_XP_005849048.1_248-455	(Coccomyxa_subellipsoidea_C-169_XP_005643555.1_172-488	(Chlamydomonas_reinhardtii_XP_001697429.1_200-524	Volvox_carteri_f._nagariensis_XP_002958643.1_198-523)))	(((Micromonas_pusilla_CCMP1545_XP_003060243.1_336-678	Micromonas_commoda_XP_002505076.1_154-477)	(Ostreococcus_tauri_CEG01219.1_157-479	Ostreococcus_lucimarinus_CCE9901_XP_001416051.1_39-361))	(((((Salmonella_38-359	Escherichia_coli_WP_000226815.1_38-359)	Pseudomonas_aeruginosa_PAO1_RelA_PA0934_47-370)	Thermomicrobium_roseum_WP_081433447.1_51-377)	(((((Guillardia_theta_CCMP2712_XP_005830237.1_5-324	(Thalassiosira_oceanica_EJK63859.1_259-553	((Thalassiosira_pseudonana_CCMP1335_XP_002294153.1_5-329	Thalassiosira_pseudonana_CCMP1335_XP_002297567.1_57-381)	Cyclotella_cryptica_g9445.t1_250-573)))	((Pseudomonas_aeruginosa_WP_096249453.1_26-343	Pseudomonas_PAO1_SpoT_PA5338_26-343)	(Xylella_fastidiosa_WP_004089929.1_46-363	((Salmonella_26-343	Escherichia_coli_AJF45176.1_26-343)	Neisseria_meningitidis_WP_101294840.1_36-353))))	((((Synechococcus_sp._WH_8102_WP_011129177.1_72-389	(Paulinella_micropora_APP88130.1_42-359	Paulinella_chromatophora_YP_002048999.1_54-371))	(Thermosynechococcus_vulcanus_NIES-2134_BAY51563.1_37-355	Nostocaceae_WP_010995718.1_47-365))	Synechocystis_sp._PCC_6803_ALJ69438.1_33-351)	Gloeobacter_violaceus_WP_011142742.1_63-380))	((Dictyoglomus_thermophilum_WP_012547884.1_27-344	((((Chrysochromulina_sp._CCMP291_KOO21806.1_2-241	((Cyanophora_paradoxa_ConsensusfromContig39422-abinit-gene-0.0_117-442	((Ostreococcus_tauri_OUS43685.1_1-339	Ostreococcus_lucimarinus_CCE9901_XP_001416591.1_48-400)	((Klebsormidium_nitens_GAQ91082.1_238-579	(Chlorella_variabilis_XP_005851775.1_154-550	(Chlamydomonas_reinhardtii_PNW86049.1_284-748	Volvox_carteri_f._nagariensis_XP_002950935.1_3-361)))	(((((Oryza_sativa_LOC_Os05g06920_71-403	Oryza_sativa_LOC_Os05g06940_79-424)	((Zea_mays_GRMZM2G152040_92-427	Sorghum_bicolor_Sobic.009G054900.1_101-436)	Oryza_sativa_LOC_Os05g06890_103-438))	(Medicago_truncatula_Medtr4g123930_95-434	(((Ricinus_communis_29889.m003399_35-374	(Arabidopsis_thaliana_OAP03147.1_92-431	Populus_trichocarpa_Potri.010G002400_89-424))	Cucumis_melo_MELO3C006759.2.1_184-520)	((Solanum_lyco_Solyc12g098920.1_96-435
((((Mpolymorpha_Mapoly0053s0013.1.p_307-628	(Physcomitrella_patens_200569_estExt_gwp_gw1.C_4400001_119-438	(Physcomitrella_patens_176108_estExt_gwp_gw1.C_150229_51-372	(Physcomitrella_patens_146184_e_gw1.240.52.1_1-233	Physcomitrella_patens_146168_e_gw1.240.61.1_36-357))))	((((Zea_mays_GRMZM2G417072_139-460	Sorghum_bicolor_Sobic.002G372300.2_107-428)	(Hordeum_vulgare_HORVU2Hr1G031740_1-285	Oryza_sativa_LOC_Os07g42160_113-434))	(((((Ricinus_communis_29706.m001275_120-429	(Populus_trichocarpa_Potri.003G066000_238-558	Populus_trichocarpa_Potri.001G168200_236-556))	((Vitis_vinifera_GSVIVG01016749001_36-357	((Arabidopsis_thaliana_AAF37282.1_214-535	Arabidopsis_thaliana_NP_564652.2_218-539)	(Capsicum_annum_NP_001311747.1_222-543	Solanum_lyco_Solyc03g123370.2_224-545)))	Cucumis_melo_MELO3C024351.2.1_232-553))	Medicago_truncatula_Medtr8g020880_226-547)	Cucumis_melo_MELO3C025801.2.1_242-563)	(Oryza_sativa_LOC_Os09g27050_214-535	(((Zea_mays_GRMZM2G086714_1-220	Sorghum_bicolor_Sobic.002G217400.1_217-538)	(Oryza_sativa_LOC_Os08g35620_224-545	(Sorghum_bicolor_Sobic.007G150100.1_226-547	Zea_mays_GRMZM2G021074_222-543)))	Hordeum_vulgare_HORVU5Hr1G061710_172-493))))	Smoellendorffii_100367_21-342))	((((Coccomyxa_subellipsoidea_C-169_XP_005643555.1_172-488	(Ostreococcus_tauri_CEG01219.1_157-479	Ostreococcus_lucimarinus_CCE9901_XP_001416051.1_39-361))	(Chlorella_variabilis_XP_005849048.1_248-455	(Chlamydomonas_reinhardtii_XP_001697429.1_200-524	Volvox_carteri_f._nagariensis_XP_002958643.1_198-523)))	(Micromonas_pusilla_CCMP1545_XP_003060243.1_336-678	Micromonas_commoda_XP_002505076.1_154-477))	((Symbiodinium_microadriaticum_OLP95483.1_40-438	((Salmonella_38-359	Escherichia_coli_WP_000226815.1_38-359)	Pseudomonas_aeruginosa_PAO1_RelA_PA0934_47-370))	(((Thermomicrobium_roseum_WP_081433447.1_51-377	Symbiodinium_microadriaticum_OLP90598.1_316-659)	((Synedra_acus_872_26-310	Synedra_acus_6453_130-448)	(Caulobacter_vibrioides_WP_010919427.1_45-363	(Rhodobacter_capsulatus_WP_013069013.1_26-343	(Rhizobiales_WP_003527294.1_26-344	(Mesorhizobium_WP_010915098.1_26-343	Brucella_WP_004683389.1_26-343))))))	((((((Klebsormidium_nitens_GAQ87841.1_146-496
(((Micromonas_pusilla_CCMP1545_XP_003060243.1_336-678	Micromonas_commoda_XP_002505076.1_154-477)	(Chlorella_variabilis_XP_005849048.1_248-455	(Coccomyxa_subellipsoidea_C-169_XP_005643555.1_172-488	(Chlamydomonas_reinhardtii_XP_001697429.1_200-524	Volvox_carteri_f._nagariensis_XP_002958643.1_198-523))))	(((((((Ricinus_communis_30073.m002237_135-509	(Populus_trichocarpa_Potri.013G089000_9-436	(Medicago_truncatula_Medtr5g007870_132-565	((((Capsicum_annum_XP_016564159.1_17-451	Capsicum_annum_XP_016564157.1_130-564)	Solanum_lyco_Solyc03g096900.2_139-573)	Vitis_vinifera_GSVIVG01024422001_127-561)	Cucumis_melo_MELO3C024870.2.1_146-579))))	(Zea_mays_GRMZM2G106931_144-579	((Oryza_sativa_LOC_Os02g47120_143-570	Hordeum_vulgare_HORVU6Hr1G067890_115-550)	Sorghum_bicolor_Sobic.004G271600.1_145-580)))	((Smoellendorffii_52204_1-316	Mpolymorpha_Mapoly0035s0150.1_251-692)	Physcomitrella_patens_116207_e_gw1.15.321.1_23-365))	(Ostreococcus_lucimarinus_CCE9901_XP_001420831.1_98-554	Chlamydomonas_reinhardtii_XP_001689858.1_86-262))	((((Meiothermus_silvanus_WP_013156925.1_34-379	(Marinithermus_hydrothermalis_WP_013704776.1_33-371	Oceanithermus_profundus_WP_013457017.1_33-372))	(((Cyanidioschyzon_merolae_strain_10D_XP_005538788.1_116-571	((Porphyra_umbilicalis_OSX69462.1_148-560	Chondrus_crispus_XP_005715321.1_1-394)	Galdieria_sulphuraria_XP_005707095.1_154-585))	(((((Cyanidioschyzon_merolae_strain_10D_XP_005537243.1_251-768	Galdieria_sulphuraria_XP_005706615.1_95-453)	Vitrella_brassicaformis_CCMP3155_CEL95797.1_343-863)	((((Ectocarpus_siliculosus_CBJ31981.1_163-615	((Cyclotella_cryptica_g2078.t1_241-644	Thalassiosira_oceanica_EJK49442.1_14-467)	((((Phaeodactylum_tricornutum_7629_mature_63-435	(Fistulifera_solaris_GAX10747.1_111-484	Fistulifera_solaris_GAX23555.1_110-483))	(Asterionelle_formosa_AFBG1_05489-RA_100-491	Synedra_acus_11925_1-375))	(Fragilariopsis_cylindrus_CCMP1102_OEU21949.1_1-283	(Pseudo-Nizschia_multistriata_0074170.1_184-609	Pseudo-nitzschia_multiseries_193757_3-276)))	((Cyclotella_cryptica_g5699.t1_115-622	(Thalassiosira_pseudonana_CCMP1335_XP_002293072.1_15-277	Thalassiosira_oceanica_EJK45244.1_118-512))	(((Fistulifera_solaris_GAX12045.1_113-543	Fistulifera_solaris_GAX18927.1_114-542)	((Phaeodactylum_tricornutum_33947_mature_68-500
((((Symbiodinium_microadriaticum_OLP95483.1_40-438	((((Cucumis_melo_MELO3C024870.2.1_146-579	(Medicago_truncatula_Medtr5g007870_132-565	((Ricinus_communis_30073.m002237_135-509	Populus_trichocarpa_Potri.013G089000_9-436)	(((Capsicum_annum_XP_016564159.1_17-451	Capsicum_annum_XP_016564157.1_130-564)	Solanum_lyco_Solyc03g096900.2_139-573)	Vitis_vinifera_GSVIVG01024422001_127-561))))	((Oryza_sativa_LOC_Os02g47120_143-570	Hordeum_vulgare_HORVU6Hr1G067890_115-550)	(Sorghum_bicolor_Sobic.004G271600.1_145-580	Zea_mays_GRMZM2G106931_144-579)))	(Smoellendorffii_52204_1-316	(Mpolymorpha_Mapoly0035s0150.1_251-692	(Chlamydomonas_reinhardtii_XP_001689858.1_86-262	Physcomitrella_patens_116207_e_gw1.15.321.1_23-365))))	Ostreococcus_lucimarinus_CCE9901_XP_001420831.1_98-554))	Chlorella_variabilis_XP_005849048.1_248-455)	Coccomyxa_subellipsoidea_C-169_XP_005643555.1_172-488)	((((Physcomitrella_patens_176108_estExt_gwp_gw1.C_150229_51-372	((Physcomitrella_patens_146184_e_gw1.240.52.1_1-233	Physcomitrella_patens_146168_e_gw1.240.61.1_36-357)	Physcomitrella_patens_200569_estExt_gwp_gw1.C_4400001_119-438))	((Hordeum_vulgare_HORVU2Hr1G031740_1-285	(Oryza_sativa_LOC_Os07g42160_113-434	(Zea_mays_GRMZM2G417072_139-460	Sorghum_bicolor_Sobic.002G372300.2_107-428)))	(Medicago_truncatula_Medtr8g020880_226-547	(((Cucumis_melo_MELO3C025801.2.1_242-563	(Capsicum_annum_NP_001311747.1_222-543	Solanum_lyco_Solyc03g123370.2_224-545))	(Arabidopsis_thaliana_AAF37282.1_214-535	Arabidopsis_thaliana_NP_564652.2_218-539))	((Ricinus_communis_29706.m001275_120-429	(Populus_trichocarpa_Potri.003G066000_238-558	Populus_trichocarpa_Potri.001G168200_236-556))	(Cucumis_melo_MELO3C024351.2.1_232-553	((((Zea_mays_GRMZM2G021074_222-543	Sorghum_bicolor_Sobic.007G150100.1_226-547)	Oryza_sativa_LOC_Os08g35620_224-545)	((Zea_mays_GRMZM2G086714_1-220	Sorghum_bicolor_Sobic.002G217400.1_217-538)	(Hordeum_vulgare_HORVU5Hr1G061710_172-493	Oryza_sativa_LOC_Os09g27050_214-535)))	Vitis_vinifera_GSVIVG01016749001_36-357)))))))	(Mpolymorpha_Mapoly0053s0013.1.p_307-628	Smoellendorffii_100367_21-342))	(((Micromonas_pusilla_CCMP1545_XP_003060243.1_336-678	Micromonas_commoda_XP_002505076.1_154-477)
((((((Zea_mays_GRMZM2G417072_139-460	Sorghum_bicolor_Sobic.002G372300.2_107-428)	(Hordeum_vulgare_HORVU2Hr1G031740_1-285	Oryza_sativa_LOC_Os07g42160_113-434))	((((Ricinus_communis_29706.m001275_120-429	(Populus_trichocarpa_Potri.003G066000_238-558	Populus_trichocarpa_Potri.001G168200_236-556))	(Medicago_truncatula_Medtr8g020880_226-547	(Vitis_vinifera_GSVIVG01016749001_36-357	(Cucumis_melo_MELO3C024351.2.1_232-553	(Cucumis_melo_MELO3C025801.2.1_242-563	((Hordeum_vulgare_HORVU5Hr1G061710_172-493	Oryza_sativa_LOC_Os09g27050_214-535)	(((Zea_mays_GRMZM2G021074_222-543	Sorghum_bicolor_Sobic.007G150100.1_226-547)	Oryza_sativa_LOC_Os08g35620_224-545)	(Zea_mays_GRMZM2G086714_1-220	Sorghum_bicolor_Sobic.002G217400.1_217-538))))))))	(Capsicum_annum_NP_001311747.1_222-543	Solanum_lyco_Solyc03g123370.2_224-545))	(Arabidopsis_thaliana_AAF37282.1_214-535	Arabidopsis_thaliana_NP_564652.2_218-539)))	(((Physcomitrella_patens_200569_estExt_gwp_gw1.C_4400001_119-438	(Physcomitrella_patens_176108_estExt_gwp_gw1.C_150229_51-372	(Physcomitrella_patens_146184_e_gw1.240.52.1_1-233	Physcomitrella_patens_146168_e_gw1.240.61.1_36-357)))	Mpolymorpha_Mapoly0053s0013.1.p_307-628)	Smoellendorffii_100367_21-342))	(((Micromonas_pusilla_CCMP1545_XP_003060243.1_336-678	Micromonas_commoda_XP_002505076.1_154-477)	((Chlamydomonas_reinhardtii_XP_001697429.1_200-524	Volvox_carteri_f._nagariensis_XP_002958643.1_198-523)	Chlorella_variabilis_XP_005849048.1_248-455))	(((Symbiodinium_microadriaticum_OLP90598.1_316-659	Emiliania_huxleyi_CCMP1516_XP_005769172.1_107-486)	((Dictyoglomus_thermophilum_WP_012547884.1_27-344	((((((Meiothermus_silvanus_WP_013156925.1_34-379	Marinithermus_hydrothermalis_WP_013704776.1_33-371)	(((Cyanidioschyzon_merolae_strain_10D_XP_005539556.1_250-609	Galdieria_sulphuraria_XP_005705328.1_109-462)	(((Nannochloropsis_gaditana_EWM29759.1_187-617	Ectocarpus_siliculosus_CBN78357.1_204-569)	((Cyanidioschyzon_merolae_strain_10D_XP_005538788.1_116-571	(Chondrus_crispus_XP_005715321.1_1-394	Porphyra_umbilicalis_OSX69462.1_148-560))	Galdieria_sulphuraria_XP_005707095.1_154-585))	((((Aureococcus_anophagefferens_XP_009042664.1_26-213	Aureococcus_anophagefferens_XP_009034630.1_26-363)	(Chrysochromulina_sp._CCMP291_KOO31885.1_1-323	(Chrysochromulina_sp._CCMP291_KOO29868.1_269-619
(((((((Cucumis_melo_MELO3C024870.2.1_146-579	(Vitis_vinifera_GSVIVG01024422001_127-561	((Capsicum_annum_XP_016564159.1_17-451	Capsicum_annum_XP_016564157.1_130-564)	Solanum_lyco_Solyc03g096900.2_139-573)))	(Populus_trichocarpa_Potri.013G089000_9-436	Ricinus_communis_30073.m002237_135-509))	Medicago_truncatula_Medtr5g007870_132-565)	(Zea_mays_GRMZM2G106931_144-579	(Sorghum_bicolor_Sobic.004G271600.1_145-580	(Oryza_sativa_LOC_Os02g47120_143-570	Hordeum_vulgare_HORVU6Hr1G067890_115-550))))	(Smoellendorffii_52204_1-316	(Mpolymorpha_Mapoly0035s0150.1_251-692	Physcomitrella_patens_116207_e_gw1.15.321.1_23-365)))	(Chlamydomonas_reinhardtii_XP_001689858.1_86-262	Ostreococcus_lucimarinus_CCE9901_XP_001420831.1_98-554))	(((((((Cyanidioschyzon_merolae_strain_10D_XP_005539556.1_250-609	Galdieria_sulphuraria_XP_005705328.1_109-462)	((((Nannochloropsis_gaditana_EWM29759.1_187-617	((Aureococcus_anophagefferens_XP_009039283.1_9-345	Nannochloropsis_gaditana_EWM27646.1_199-550)	(Vitrella_brassicaformis_CCMP3155_CEL95797.1_343-863	((Synedra_acus_6972_124-458	(((Phaeodactylum_tricornutum_11099_mature_129-476	Fistulifera_solaris_GAX14878.1_138-494)	((Pseudo-Nizschia_multistriata_0030810.1_244-586	Pseudo-nitzschia_multiseries_195742_34-376)	Fragilariopsis_cylindrus_CCMP1102_OEU10076.1_34-376))	Asterionella_formosa_AFBG1_04832-RA_237-582))	(Thalassiosira_oceanica_EJK46819.1_283-627	(((Cyclotella_cryptica_g11894.t1_220-520	Cyclotella_cryptica_g24705.t1_292-592)	Cyclotella_cryptica_g23670.t1_292-633)	Thalassiosira_pseudonana_CCMP1335_XP_002289042.1_27-369))))))	Symbiodinium_microadriaticum_OLP91394.1_123-497)	(Chrysochromulina_sp._CCMP291_KOO29868.1_269-619	((Emiliania_huxleyi_CCMP1516_XP_005785512.1_137-627	Emiliania_huxleyi_CCMP1516_XP_005777229.1_138-452)	((Aureococcus_anophagefferens_XP_009042664.1_26-213	Aureococcus_anophagefferens_XP_009034630.1_26-363)	Chrysochromulina_sp._CCMP291_KOO31885.1_1-323))))	((((Cyanidioschyzon_merolae_strain_10D_XP_005537243.1_251-768	Galdieria_sulphuraria_XP_005706615.1_95-453)	(Aureococcus_anophagefferens_XP_009036518.1_1-381	((Symbiodinium_microadriaticum_OLP95483.1_40-438	Chrysochromulina_sp._CCMP291_KOO21806.1_2-241)	(Emiliania_huxleyi_CCMP1516_XP_005759301.1_104-526	Emiliania_huxleyi_CCMP1516_XP_005763353.1_67-500))))	((Nannochloropsis_gaditana_EWM27974.1_152-581
((((((Medicago_truncatula_Medtr5g007870_132-565	(Cucumis_melo_MELO3C024870.2.1_146-579	(Vitis_vinifera_GSVIVG01024422001_127-561	((Capsicum_annum_XP_016564159.1_17-451	Capsicum_annum_XP_016564157.1_130-564)	Solanum_lyco_Solyc03g096900.2_139-573))))	(Populus_trichocarpa_Potri.013G089000_9-436	Ricinus_communis_30073.m002237_135-509))	((Hordeum_vulgare_HORVU6Hr1G067890_115-550	(Zea_mays_GRMZM2G106931_144-579	Sorghum_bicolor_Sobic.004G271600.1_145-580))	Oryza_sativa_LOC_Os02g47120_143-570))	(Smoellendorffii_52204_1-316	(Mpolymorpha_Mapoly0035s0150.1_251-692	Physcomitrella_patens_116207_e_gw1.15.321.1_23-365)))	(Chlamydomonas_reinhardtii_XP_001689858.1_86-262	Ostreococcus_lucimarinus_CCE9901_XP_001420831.1_98-554))	((((Micromonas_pusilla_CCMP1545_XP_003060243.1_336-678	Micromonas_commoda_XP_002505076.1_154-477)	(Ostreococcus_tauri_CEG01219.1_157-479	Ostreococcus_lucimarinus_CCE9901_XP_001416051.1_39-361))	(((((((((Smoellendorffii_89270_21-361	((Oryza_sativa_LOC_Os03g22160_165-511	((Sorghum_bicolor_Sobic.001G378100.2_1-243	Zea_mays_GRMZM2G353147_1-243)	Hordeum_vulgare_HORVU4Hr1G047070_301-649))	(((Solanum_lyco_Solyc09g098580.2_148-493	(Capsicum_annum_XP_016565796.1_149-494	Capsicum_annum_XP_016565797.1_149-494))	Solanum_lyco_Solyc09g075390.2_146-491)	((((Arabidopsis_thaliana_NP_001329795.1_153-499	(Vitis_vinifera_GSVIVG01028045001_152-498	Populus_trichocarpa_Potri.014G126700_154-500))	Ricinus_communis_29986.m001651_156-502)	Cucumis_melo_MELO3C017941.2.1_153-499)	Medicago_truncatula_Medtr7g108940_151-497))))	(Mpolymorpha_Mapoly0053s0023.1.p_145-491	(Physcomitrella_patens_142546_e_gw1.194.45.1_132-480	Physcomitrella_patens_142688_e_gw1.195.2.1_112-462)))	Klebsormidium_nitens_GAQ87841.1_146-496)	((Ostreococcus_tauri_XP_003079611.1_81-489	Micromonas_pusilla_CCMP1545_XP_003059515.1_12-360)	(Chlorella_variabilis_XP_005843741.1_131-313	Coccomyxa_subellipsoidea_C-169_XP_005643557.1_46-391)))	Emiliania_huxleyi_CCMP1516_XP_005769172.1_107-486)	(Cyanidioschyzon_merolae_strain_10D_XP_005538788.1_116-571	((Chondrus_crispus_XP_005715321.1_1-394	Porphyra_umbilicalis_OSX69462.1_148-560)	Galdieria_sulphuraria_XP_005707095.1_154-585)))	(((Marinithermus_hydrothermalis_WP_013704776.1_33-371
(((Smoellendorffii_52204_1-316	(((((Sorghum_bicolor_Sobic.004G271600.1_145-580	Zea_mays_GRMZM2G106931_144-579)	(Hordeum_vulgare_HORVU6Hr1G067890_115-550	Oryza_sativa_LOC_Os02g47120_143-570))	(Populus_trichocarpa_Potri.013G089000_9-436	(((Solanum_lyco_Solyc03g096900.2_139-573	(Capsicum_annum_XP_016564157.1_130-564	Capsicum_annum_XP_016564159.1_17-451))	(Vitis_vinifera_GSVIVG01024422001_127-561	(Cucumis_melo_MELO3C024870.2.1_146-579	Medicago_truncatula_Medtr5g007870_132-565)))	Ricinus_communis_30073.m002237_135-509)))	Mpolymorpha_Mapoly0035s0150.1_251-692)	Physcomitrella_patens_116207_e_gw1.15.321.1_23-365))	(Chlamydomonas_reinhardtii_XP_001689858.1_86-262	Ostreococcus_lucimarinus_CCE9901_XP_001420831.1_98-554))	((((Chlamydomonas_reinhardtii_XP_001697429.1_200-524	Volvox_carteri_f._nagariensis_XP_002958643.1_198-523)	Coccomyxa_subellipsoidea_C-169_XP_005643555.1_172-488)	Chlorella_variabilis_XP_005849048.1_248-455)	(((Micromonas_commoda_XP_002505076.1_154-477	Micromonas_pusilla_CCMP1545_XP_003060243.1_336-678)	(Ostreococcus_tauri_CEG01219.1_157-479	Ostreococcus_lucimarinus_CCE9901_XP_001416051.1_39-361))	(((Cyanophora_paradoxa_ConsensusfromContig38252-abinit-gene-0.0_10-337	(Symbiodinium_microadriaticum_OLP90598.1_316-659	Emiliania_huxleyi_CCMP1516_XP_005769172.1_107-486))	((((((Thermoanaerobacter_WP_013150236.1_25-342	Caldanaerobacter_subterraneus_subsp._pacificus_DSM_12653_KKC29792.1_27-344)	(Bacillus_subtilis_WP_087992279.1_31-348	(Streptococcus_pneumoniae_WP_061632868.1_31-347	Enterococcus_faecalis_WP_104859299.1_31-348)))	(((Synechococcus_sp._WH_8102_WP_011129177.1_72-389	(Paulinella_chromatophora_YP_002048999.1_54-371	Paulinella_micropora_APP88130.1_42-359))	((Synechocystis_sp._PCC_6803_ALJ69438.1_33-351	(Thermosynechococcus_vulcanus_NIES-2134_BAY51563.1_37-355	Gloeobacter_violaceus_WP_011142742.1_63-380))	Nostocaceae_WP_010995718.1_47-365))	(((((Pseudomonas_PAO1_SpoT_PA5338_26-343	Pseudomonas_aeruginosa_WP_096249453.1_26-343)	(Neisseria_meningitidis_WP_101294840.1_36-353	(Escherichia_coli_AJF45176.1_26-343	Salmonella_26-343)))	Xylella_fastidiosa_WP_004089929.1_46-363)	(Rhodobacter_capsulatus_WP_013069013.1_26-343	((Synedra_acus_872_26-310	Synedra_acus_6453_130-448)	((Rhizobiales_WP_003527294.1_26-344
((((((Zea_mays_GRMZM2G106931_144-579	((Hordeum_vulgare_HORVU6Hr1G067890_115-550	Oryza_sativa_LOC_Os02g47120_143-570)	Sorghum_bicolor_Sobic.004G271600.1_145-580))	((Solanum_lyco_Solyc03g096900.2_139-573	(Capsicum_annum_XP_016564157.1_130-564	Capsicum_annum_XP_016564159.1_17-451))	((Ricinus_communis_30073.m002237_135-509	Populus_trichocarpa_Potri.013G089000_9-436)	(Vitis_vinifera_GSVIVG01024422001_127-561	(Cucumis_melo_MELO3C024870.2.1_146-579	Medicago_truncatula_Medtr5g007870_132-565)))))	(Smoellendorffii_52204_1-316	Mpolymorpha_Mapoly0035s0150.1_251-692))	Physcomitrella_patens_116207_e_gw1.15.321.1_23-365)	(Chlamydomonas_reinhardtii_XP_001689858.1_86-262	Ostreococcus_lucimarinus_CCE9901_XP_001420831.1_98-554))	(Cyanophora_paradoxa_ConsensusfromContig38252-abinit-gene-0.0_10-337	(((((((Smoellendorffii_100367_21-342	(Mpolymorpha_Mapoly0053s0013.1.p_307-628	(Physcomitrella_patens_176108_estExt_gwp_gw1.C_150229_51-372	(Physcomitrella_patens_200569_estExt_gwp_gw1.C_4400001_119-438	(Physcomitrella_patens_146168_e_gw1.240.61.1_36-357	Physcomitrella_patens_146184_e_gw1.240.52.1_1-233)))))	((Hordeum_vulgare_HORVU2Hr1G031740_1-285	((Sorghum_bicolor_Sobic.002G372300.2_107-428	Zea_mays_GRMZM2G417072_139-460)	Oryza_sativa_LOC_Os07g42160_113-434))	(Cucumis_melo_MELO3C025801.2.1_242-563	(((Arabidopsis_thaliana_NP_564652.2_218-539	Arabidopsis_thaliana_AAF37282.1_214-535)	(((Cucumis_melo_MELO3C024351.2.1_232-553	(((Zea_mays_GRMZM2G021074_222-543	Sorghum_bicolor_Sobic.007G150100.1_226-547)	Oryza_sativa_LOC_Os08g35620_224-545)	((Oryza_sativa_LOC_Os09g27050_214-535	(Zea_mays_GRMZM2G086714_1-220	Sorghum_bicolor_Sobic.002G217400.1_217-538))	Hordeum_vulgare_HORVU5Hr1G061710_172-493)))	((Solanum_lyco_Solyc03g123370.2_224-545	Capsicum_annum_NP_001311747.1_222-543)	Vitis_vinifera_GSVIVG01016749001_36-357))	(Ricinus_communis_29706.m001275_120-429	(Populus_trichocarpa_Potri.003G066000_238-558	Populus_trichocarpa_Potri.001G168200_236-556))))	Medicago_truncatula_Medtr8g020880_226-547))))	(Chlorella_variabilis_XP_005849048.1_248-455	((Micromonas_commoda_XP_002505076.1_154-477	Micromonas_pusilla_CCMP1545_XP_003060243.1_336-678)	(Coccomyxa_subellipsoidea_C-169_XP_005643555.1_172-488
(((((Zea_mays_GRMZM2G106931_144-579	((Hordeum_vulgare_HORVU6Hr1G067890_115-550	Oryza_sativa_LOC_Os02g47120_143-570)	Sorghum_bicolor_Sobic.004G271600.1_145-580))	((Solanum_lyco_Solyc03g096900.2_139-573	(Capsicum_annum_XP_016564157.1_130-564	Capsicum_annum_XP_016564159.1_17-451))	(Vitis_vinifera_GSVIVG01024422001_127-561	((Cucumis_melo_MELO3C024870.2.1_146-579	Medicago_truncatula_Medtr5g007870_132-565)	(Ricinus_communis_30073.m002237_135-509	Populus_trichocarpa_Potri.013G089000_9-436)))))	((Smoellendorffii_52204_1-316	Mpolymorpha_Mapoly0035s0150.1_251-692)	Physcomitrella_patens_116207_e_gw1.15.321.1_23-365))	(Chlamydomonas_reinhardtii_XP_001689858.1_86-262	Ostreococcus_lucimarinus_CCE9901_XP_001420831.1_98-554))	((((Emiliania_huxleyi_CCMP1516_XP_005769365.1_60-250	Symbiodinium_microadriaticum_OLP90598.1_316-659)	Emiliania_huxleyi_CCMP1516_XP_005769172.1_107-486)	Cyanophora_paradoxa_ConsensusfromContig38252-abinit-gene-0.0_10-337)	(((((Coccomyxa_subellipsoidea_C-169_XP_005643555.1_172-488	((Smoellendorffii_100367_21-342	(Mpolymorpha_Mapoly0053s0013.1.p_307-628	(Physcomitrella_patens_176108_estExt_gwp_gw1.C_150229_51-372	(Physcomitrella_patens_200569_estExt_gwp_gw1.C_4400001_119-438	(Physcomitrella_patens_146168_e_gw1.240.61.1_36-357	Physcomitrella_patens_146184_e_gw1.240.52.1_1-233)))))	((Emiliania_huxleyi_CCMP1516_XP_005783324.1_38-223	Bigelowiella_natans_JGI_V11_85038_13-344)	((Chlorella_variabilis_XP_005849048.1_248-455	(Hordeum_vulgare_HORVU2Hr1G031740_1-285	((Sorghum_bicolor_Sobic.002G372300.2_107-428	Zea_mays_GRMZM2G417072_139-460)	Oryza_sativa_LOC_Os07g42160_113-434)))	(Cucumis_melo_MELO3C025801.2.1_242-563	((Ricinus_communis_29706.m001275_120-429	((Arabidopsis_thaliana_NP_564652.2_218-539	Arabidopsis_thaliana_AAF37282.1_214-535)	((Cucumis_melo_MELO3C024351.2.1_232-553	(((Populus_trichocarpa_Potri.003G066000_238-558	Populus_trichocarpa_Potri.001G168200_236-556)	Vitis_vinifera_GSVIVG01016749001_36-357)	(((Zea_mays_GRMZM2G021074_222-543	Sorghum_bicolor_Sobic.007G150100.1_226-547)	Oryza_sativa_LOC_Os08g35620_224-545)	((Zea_mays_GRMZM2G086714_1-220	Sorghum_bicolor_Sobic.002G217400.1_217-538)	(Hordeum_vulgare_HORVU5Hr1G061710_172-493	Oryza_sativa_LOC_Os09g27050_214-535)))))
((((((Hordeum_vulgare_HORVU6Hr1G067890_115-550	Oryza_sativa_LOC_Os02g47120_143-570)	(Sorghum_bicolor_Sobic.004G271600.1_145-580	Zea_mays_GRMZM2G106931_144-579))	(Ricinus_communis_30073.m002237_135-509	(((Capsicum_annum_XP_016564157.1_130-564	Capsicum_annum_XP_016564159.1_17-451)	Solanum_lyco_Solyc03g096900.2_139-573)	((Populus_trichocarpa_Potri.013G089000_9-436	(Cucumis_melo_MELO3C024870.2.1_146-579	Medicago_truncatula_Medtr5g007870_132-565))	Vitis_vinifera_GSVIVG01024422001_127-561))))	((Smoellendorffii_52204_1-316	Mpolymorpha_Mapoly0035s0150.1_251-692)	Physcomitrella_patens_116207_e_gw1.15.321.1_23-365))	(Chlamydomonas_reinhardtii_XP_001689858.1_86-262	Ostreococcus_lucimarinus_CCE9901_XP_001420831.1_98-554))	(((Chlorella_variabilis_XP_005849048.1_248-455	(Coccomyxa_subellipsoidea_C-169_XP_005643555.1_172-488	(Chlamydomonas_reinhardtii_XP_001697429.1_200-524	Volvox_carteri_f._nagariensis_XP_002958643.1_198-523)))	((Micromonas_commoda_XP_002505076.1_154-477	Micromonas_pusilla_CCMP1545_XP_003060243.1_336-678)	(Ostreococcus_tauri_CEG01219.1_157-479	Ostreococcus_lucimarinus_CCE9901_XP_001416051.1_39-361)))	(((((Symbiodinium_microadriaticum_OLP90598.1_316-659	((Caulobacter_vibrioides_WP_010919427.1_45-363	((Rhizobiales_WP_003527294.1_26-344	(Mesorhizobium_WP_010915098.1_26-343	Brucella_WP_004683389.1_26-343))	Rhodobacter_capsulatus_WP_013069013.1_26-343))	(Synedra_acus_872_26-310	Synedra_acus_6453_130-448)))	Thermomicrobium_roseum_WP_081433447.1_51-377)	((Emiliania_huxleyi_CCMP1516_XP_005769172.1_107-486	Cyanophora_paradoxa_ConsensusfromContig38252-abinit-gene-0.0_10-337)	((((((Synechococcus_sp._WH_8102_WP_011129177.1_72-389	(Paulinella_chromatophora_YP_002048999.1_54-371	Paulinella_micropora_APP88130.1_42-359))	(Thermosynechococcus_vulcanus_NIES-2134_BAY51563.1_37-355	Nostocaceae_WP_010995718.1_47-365))	Synechocystis_sp._PCC_6803_ALJ69438.1_33-351)	Gloeobacter_violaceus_WP_011142742.1_63-380)	(((Escherichia_coli_AJF45176.1_26-343	Salmonella_26-343)	((Neisseria_meningitidis_WP_101294840.1_36-353	Xylella_fastidiosa_WP_004089929.1_46-363)	(Pseudomonas_PAO1_SpoT_PA5338_26-343	Pseudomonas_aeruginosa_WP_096249453.1_26-343)))	(Guillardia_theta_CCMP2712_XP_005830237.1_5-324
((((((Hordeum_vulgare_HORVU6Hr1G067890_115-550	Oryza_sativa_LOC_Os02g47120_143-570)	(Sorghum_bicolor_Sobic.004G271600.1_145-580	Zea_mays_GRMZM2G106931_144-579))	((((((Capsicum_annum_XP_016564157.1_130-564	Capsicum_annum_XP_016564159.1_17-451)	Solanum_lyco_Solyc03g096900.2_139-573)	Vitis_vinifera_GSVIVG01024422001_127-561)	Medicago_truncatula_Medtr5g007870_132-565)	(Populus_trichocarpa_Potri.013G089000_9-436	Ricinus_communis_30073.m002237_135-509))	Cucumis_melo_MELO3C024870.2.1_146-579))	((Smoellendorffii_52204_1-316	Mpolymorpha_Mapoly0035s0150.1_251-692)	Physcomitrella_patens_116207_e_gw1.15.321.1_23-365))	(Chlamydomonas_reinhardtii_XP_001689858.1_86-262	Ostreococcus_lucimarinus_CCE9901_XP_001420831.1_98-554))	((((Thermomicrobium_roseum_WP_081433447.1_51-377	(((Thermoanaerobacter_WP_013150236.1_25-342	Caldanaerobacter_subterraneus_subsp._pacificus_DSM_12653_KKC29792.1_27-344)	(Bacillus_subtilis_WP_087992279.1_31-348	(Streptococcus_pneumoniae_WP_061632868.1_31-347	Enterococcus_faecalis_WP_104859299.1_31-348)))	(((((Escherichia_coli_AJF45176.1_26-343	Salmonella_26-343)	(Neisseria_meningitidis_WP_101294840.1_36-353	(Pseudomonas_PAO1_SpoT_PA5338_26-343	Pseudomonas_aeruginosa_WP_096249453.1_26-343)))	Xylella_fastidiosa_WP_004089929.1_46-363)	((((Rhizobiales_WP_003527294.1_26-344	(Mesorhizobium_WP_010915098.1_26-343	Brucella_WP_004683389.1_26-343))	((Emiliania_huxleyi_CCMP1516_XP_005769172.1_107-486	(Synedra_acus_872_26-310	Synedra_acus_6453_130-448))	Caulobacter_vibrioides_WP_010919427.1_45-363))	Rhodobacter_capsulatus_WP_013069013.1_26-343)	(Guillardia_theta_CCMP2712_XP_005830237.1_5-324	((Cyclotella_cryptica_g9445.t1_250-573	(Thalassiosira_pseudonana_CCMP1335_XP_002297567.1_57-381	Thalassiosira_pseudonana_CCMP1335_XP_002294153.1_5-329))	Thalassiosira_oceanica_EJK63859.1_259-553))))	((((Meiothermus_silvanus_WP_013156925.1_34-379	(Oceanithermus_profundus_WP_013457017.1_33-372	Marinithermus_hydrothermalis_WP_013704776.1_33-371))	(((Ostreococcus_tauri_XP_003079611.1_81-489	Micromonas_pusilla_CCMP1545_XP_003059515.1_12-360)	((Klebsormidium_nitens_GAQ87841.1_146-496	(((((Medicago_truncatula_Medtr7g108940_151-497	(Vitis_vinifera_GSVIVG01028045001_152-498
((((Physcomitrella_patens_116207_e_gw1.15.321.1_23-365	((((Hordeum_vulgare_HORVU6Hr1G067890_115-550	Oryza_sativa_LOC_Os02g47120_143-570)	(Sorghum_bicolor_Sobic.004G271600.1_145-580	Zea_mays_GRMZM2G106931_144-579))	((((Capsicum_annum_XP_016564157.1_130-564	Capsicum_annum_XP_016564159.1_17-451)	Solanum_lyco_Solyc03g096900.2_139-573)	((Vitis_vinifera_GSVIVG01024422001_127-561	Cucumis_melo_MELO3C024870.2.1_146-579)	Medicago_truncatula_Medtr5g007870_132-565))	(Populus_trichocarpa_Potri.013G089000_9-436	Ricinus_communis_30073.m002237_135-509)))	Mpolymorpha_Mapoly0035s0150.1_251-692))	Smoellendorffii_52204_1-316)	(Chlamydomonas_reinhardtii_XP_001689858.1_86-262	Ostreococcus_lucimarinus_CCE9901_XP_001420831.1_98-554))	((Cyanophora_paradoxa_ConsensusfromContig38252-abinit-gene-0.0_10-337	((Pseudomonas_aeruginosa_PAO1_RelA_PA0934_47-370	(Escherichia_coli_WP_000226815.1_38-359	Salmonella_38-359))	(((((Pseudomonas_PAO1_SpoT_PA5338_26-343	Pseudomonas_aeruginosa_WP_096249453.1_26-343)	((Escherichia_coli_AJF45176.1_26-343	Salmonella_26-343)	Neisseria_meningitidis_WP_101294840.1_36-353))	Xylella_fastidiosa_WP_004089929.1_46-363)	((Thermomicrobium_roseum_WP_081433447.1_51-377	((((Rhizobiales_WP_003527294.1_26-344	(Mesorhizobium_WP_010915098.1_26-343	Brucella_WP_004683389.1_26-343))	((Synedra_acus_872_26-310	Synedra_acus_6453_130-448)	Caulobacter_vibrioides_WP_010919427.1_45-363))	Rhodobacter_capsulatus_WP_013069013.1_26-343)	(Guillardia_theta_CCMP2712_XP_005830237.1_5-324	((Cyclotella_cryptica_g9445.t1_250-573	(Thalassiosira_pseudonana_CCMP1335_XP_002297567.1_57-381	Thalassiosira_pseudonana_CCMP1335_XP_002294153.1_5-329))	Thalassiosira_oceanica_EJK63859.1_259-553))))	Symbiodinium_microadriaticum_OLP90598.1_316-659))	((((((Synechococcus_sp._WH_8102_WP_011129177.1_72-389	(Paulinella_chromatophora_YP_002048999.1_54-371	Paulinella_micropora_APP88130.1_42-359))	(Thermosynechococcus_vulcanus_NIES-2134_BAY51563.1_37-355	Nostocaceae_WP_010995718.1_47-365))	Synechocystis_sp._PCC_6803_ALJ69438.1_33-351)	Gloeobacter_violaceus_WP_011142742.1_63-380)	(Dictyoglomus_thermophilum_WP_012547884.1_27-344	(Meiothermus_silvanus_WP_013156925.1_34-379
((((((Hordeum_vulgare_HORVU6Hr1G067890_115-550	Oryza_sativa_LOC_Os02g47120_143-570)	(Sorghum_bicolor_Sobic.004G271600.1_145-580	Zea_mays_GRMZM2G106931_144-579))	((((Capsicum_annum_XP_016564157.1_130-564	Capsicum_annum_XP_016564159.1_17-451)	Solanum_lyco_Solyc03g096900.2_139-573)	((Cucumis_melo_MELO3C024870.2.1_146-579	Vitis_vinifera_GSVIVG01024422001_127-561)	(Medicago_truncatula_Medtr5g007870_132-565	Populus_trichocarpa_Potri.013G089000_9-436)))	Ricinus_communis_30073.m002237_135-509))	((Smoellendorffii_52204_1-316	Mpolymorpha_Mapoly0035s0150.1_251-692)	Physcomitrella_patens_116207_e_gw1.15.321.1_23-365))	(Chlamydomonas_reinhardtii_XP_001689858.1_86-262	Ostreococcus_lucimarinus_CCE9901_XP_001420831.1_98-554))	(((Emiliania_huxleyi_CCMP1516_XP_005769172.1_107-486	Cyanophora_paradoxa_ConsensusfromContig38252-abinit-gene-0.0_10-337)	((Chlamydomonas_reinhardtii_XP_001697429.1_200-524	Volvox_carteri_f._nagariensis_XP_002958643.1_198-523)	(((Symbiodinium_microadriaticum_OLP90598.1_316-659	(((Synedra_acus_872_26-310	Synedra_acus_6453_130-448)	((Rhizobiales_WP_003527294.1_26-344	(Mesorhizobium_WP_010915098.1_26-343	Brucella_WP_004683389.1_26-343))	Caulobacter_vibrioides_WP_010919427.1_45-363))	Rhodobacter_capsulatus_WP_013069013.1_26-343))	(((Escherichia_coli_AJF45176.1_26-343	Salmonella_26-343)	((Xylella_fastidiosa_WP_004089929.1_46-363	Neisseria_meningitidis_WP_101294840.1_36-353)	(Pseudomonas_PAO1_SpoT_PA5338_26-343	Pseudomonas_aeruginosa_WP_096249453.1_26-343)))	(Guillardia_theta_CCMP2712_XP_005830237.1_5-324	((Cyclotella_cryptica_g9445.t1_250-573	(Thalassiosira_pseudonana_CCMP1335_XP_002297567.1_57-381	Thalassiosira_pseudonana_CCMP1335_XP_002294153.1_5-329))	Thalassiosira_oceanica_EJK63859.1_259-553))))	((((Meiothermus_silvanus_WP_013156925.1_34-379	(((Coccomyxa_subellipsoidea_C-169_XP_005643557.1_46-391	(Ostreococcus_tauri_XP_003079611.1_81-489	Micromonas_pusilla_CCMP1545_XP_003059515.1_12-360))	((Mpolymorpha_Mapoly0053s0023.1.p_145-491	(((((Zea_mays_GRMZM2G353147_1-243	Sorghum_bicolor_Sobic.001G378100.2_1-243)	(Oryza_sativa_LOC_Os03g22160_165-511	Hordeum_vulgare_HORVU4Hr1G047070_301-649))	(((((Populus_trichocarpa_Potri.014G126700_154-500
((((Smoellendorffii_52204_1-316	(((Zea_mays_GRMZM2G106931_144-579	((Hordeum_vulgare_HORVU6Hr1G067890_115-550	Oryza_sativa_LOC_Os02g47120_143-570)	Sorghum_bicolor_Sobic.004G271600.1_145-580))	(((Populus_trichocarpa_Potri.013G089000_9-436	(Vitis_vinifera_GSVIVG01024422001_127-561	((Capsicum_annum_XP_016564157.1_130-564	Capsicum_annum_XP_016564159.1_17-451)	Solanum_lyco_Solyc03g096900.2_139-573)))	(Cucumis_melo_MELO3C024870.2.1_146-579	Medicago_truncatula_Medtr5g007870_132-565))	Ricinus_communis_30073.m002237_135-509))	Mpolymorpha_Mapoly0035s0150.1_251-692))	Physcomitrella_patens_116207_e_gw1.15.321.1_23-365)	(Chlamydomonas_reinhardtii_XP_001689858.1_86-262	Ostreococcus_lucimarinus_CCE9901_XP_001420831.1_98-554))	(((Coccomyxa_subellipsoidea_C-169_XP_005643555.1_172-488	Chlorella_variabilis_XP_005849048.1_248-455)	(Chlamydomonas_reinhardtii_XP_001697429.1_200-524	Volvox_carteri_f._nagariensis_XP_002958643.1_198-523))	((((Symbiodinium_microadriaticum_OLP90598.1_316-659	(Thermomicrobium_roseum_WP_081433447.1_51-377	(Pseudomonas_aeruginosa_PAO1_RelA_PA0934_47-370	(Escherichia_coli_WP_000226815.1_38-359	Salmonella_38-359))))	(((Thermoanaerobacter_WP_013150236.1_25-342	Caldanaerobacter_subterraneus_subsp._pacificus_DSM_12653_KKC29792.1_27-344)	(((Xylella_fastidiosa_WP_004089929.1_46-363	((Pseudomonas_PAO1_SpoT_PA5338_26-343	Pseudomonas_aeruginosa_WP_096249453.1_26-343)	(Neisseria_meningitidis_WP_101294840.1_36-353	(Escherichia_coli_AJF45176.1_26-343	Salmonella_26-343))))	((Guillardia_theta_CCMP2712_XP_005830237.1_5-324	((Cyclotella_cryptica_g9445.t1_250-573	(Thalassiosira_pseudonana_CCMP1335_XP_002297567.1_57-381	Thalassiosira_pseudonana_CCMP1335_XP_002294153.1_5-329))	Thalassiosira_oceanica_EJK63859.1_259-553))	(Rhodobacter_capsulatus_WP_013069013.1_26-343	((Synedra_acus_872_26-310	Synedra_acus_6453_130-448)	((Emiliania_huxleyi_CCMP1516_XP_005769172.1_107-486	Caulobacter_vibrioides_WP_010919427.1_45-363)	(Rhizobiales_WP_003527294.1_26-344	(Mesorhizobium_WP_010915098.1_26-343	Brucella_WP_004683389.1_26-343)))))))	(Streptococcus_pneumoniae_WP_061632868.1_31-347	(Enterococcus_faecalis_WP_104859299.1_31-348	Bacillus_subtilis_WP_087992279.1_31-348))))
(((((Zea_mays_GRMZM2G106931_144-579	((Hordeum_vulgare_HORVU6Hr1G067890_115-550	Oryza_sativa_LOC_Os02g47120_143-570)	Sorghum_bicolor_Sobic.004G271600.1_145-580))	((Medicago_truncatula_Medtr5g007870_132-565	(Cucumis_melo_MELO3C024870.2.1_146-579	(Vitis_vinifera_GSVIVG01024422001_127-561	((Capsicum_annum_XP_016564157.1_130-564	Capsicum_annum_XP_016564159.1_17-451)	Solanum_lyco_Solyc03g096900.2_139-573))))	(Populus_trichocarpa_Potri.013G089000_9-436	Ricinus_communis_30073.m002237_135-509)))	(Physcomitrella_patens_116207_e_gw1.15.321.1_23-365	(Smoellendorffii_52204_1-316	Mpolymorpha_Mapoly0035s0150.1_251-692)))	(Chlamydomonas_reinhardtii_XP_001689858.1_86-262	Ostreococcus_lucimarinus_CCE9901_XP_001420831.1_98-554))	(((((Hordeum_vulgare_HORVU2Hr1G031740_1-285	((Sorghum_bicolor_Sobic.002G372300.2_107-428	Zea_mays_GRMZM2G417072_139-460)	Oryza_sativa_LOC_Os07g42160_113-434))	(Cucumis_melo_MELO3C025801.2.1_242-563	(((Cucumis_melo_MELO3C024351.2.1_232-553	(((Hordeum_vulgare_HORVU5Hr1G061710_172-493	Oryza_sativa_LOC_Os09g27050_214-535)	(((Zea_mays_GRMZM2G021074_222-543	Sorghum_bicolor_Sobic.007G150100.1_226-547)	Oryza_sativa_LOC_Os08g35620_224-545)	(Zea_mays_GRMZM2G086714_1-220	Sorghum_bicolor_Sobic.002G217400.1_217-538)))	Vitis_vinifera_GSVIVG01016749001_36-357))	((Ricinus_communis_29706.m001275_120-429	(Populus_trichocarpa_Potri.003G066000_238-558	Populus_trichocarpa_Potri.001G168200_236-556))	((Solanum_lyco_Solyc03g123370.2_224-545	Capsicum_annum_NP_001311747.1_222-543)	(Arabidopsis_thaliana_NP_564652.2_218-539	Arabidopsis_thaliana_AAF37282.1_214-535))))	Medicago_truncatula_Medtr8g020880_226-547)))	(Smoellendorffii_100367_21-342	(Mpolymorpha_Mapoly0053s0013.1.p_307-628	(Physcomitrella_patens_200569_estExt_gwp_gw1.C_4400001_119-438	((Physcomitrella_patens_146168_e_gw1.240.61.1_36-357	Physcomitrella_patens_146184_e_gw1.240.52.1_1-233)	Physcomitrella_patens_176108_estExt_gwp_gw1.C_150229_51-372)))))	((Chlorella_variabilis_XP_005849048.1_248-455	(Chlamydomonas_reinhardtii_XP_001697429.1_200-524	Volvox_carteri_f._nagariensis_XP_002958643.1_198-523))	((Coccomyxa_subellipsoidea_C-169_XP_005643555.1_172-488	(Ostreococcus_tauri_CEG01219.1_157-479
((((((Hordeum_vulgare_HORVU6Hr1G067890_115-550	Oryza_sativa_LOC_Os02g47120_143-570)	(Sorghum_bicolor_Sobic.004G271600.1_145-580	Zea_mays_GRMZM2G106931_144-579))	(Ricinus_communis_30073.m002237_135-509	(((((Capsicum_annum_XP_016564157.1_130-564	Capsicum_annum_XP_016564159.1_17-451)	Solanum_lyco_Solyc03g096900.2_139-573)	(Vitis_vinifera_GSVIVG01024422001_127-561	Cucumis_melo_MELO3C024870.2.1_146-579))	Populus_trichocarpa_Potri.013G089000_9-436)	Medicago_truncatula_Medtr5g007870_132-565)))	(Mpolymorpha_Mapoly0035s0150.1_251-692	(Physcomitrella_patens_116207_e_gw1.15.321.1_23-365	Smoellendorffii_52204_1-316)))	(Chlamydomonas_reinhardtii_XP_001689858.1_86-262	Ostreococcus_lucimarinus_CCE9901_XP_001420831.1_98-554))	((((Ostreococcus_tauri_CEG01219.1_157-479	Ostreococcus_lucimarinus_CCE9901_XP_001416051.1_39-361)	(((Mpolymorpha_Mapoly0053s0013.1.p_307-628	(Physcomitrella_patens_200569_estExt_gwp_gw1.C_4400001_119-438	((Physcomitrella_patens_146168_e_gw1.240.61.1_36-357	Physcomitrella_patens_146184_e_gw1.240.52.1_1-233)	Physcomitrella_patens_176108_estExt_gwp_gw1.C_150229_51-372)))	(((Hordeum_vulgare_HORVU2Hr1G031740_1-285	((Sorghum_bicolor_Sobic.002G372300.2_107-428	Zea_mays_GRMZM2G417072_139-460)	Oryza_sativa_LOC_Os07g42160_113-434))	((((Zea_mays_GRMZM2G021074_222-543	Sorghum_bicolor_Sobic.007G150100.1_226-547)	Oryza_sativa_LOC_Os08g35620_224-545)	(((Zea_mays_GRMZM2G086714_1-220	Sorghum_bicolor_Sobic.002G217400.1_217-538)	Oryza_sativa_LOC_Os09g27050_214-535)	Hordeum_vulgare_HORVU5Hr1G061710_172-493))	((((((Ricinus_communis_29706.m001275_120-429	(Populus_trichocarpa_Potri.003G066000_238-558	Populus_trichocarpa_Potri.001G168200_236-556))	((Solanum_lyco_Solyc03g123370.2_224-545	Capsicum_annum_NP_001311747.1_222-543)	(Arabidopsis_thaliana_NP_564652.2_218-539	Arabidopsis_thaliana_AAF37282.1_214-535)))	Medicago_truncatula_Medtr8g020880_226-547)	Vitis_vinifera_GSVIVG01016749001_36-357)	Cucumis_melo_MELO3C024351.2.1_232-553)	Cucumis_melo_MELO3C025801.2.1_242-563)))	Smoellendorffii_100367_21-342))	(Micromonas_commoda_XP_002505076.1_154-477	Micromonas_pusilla_CCMP1545_XP_003060243.1_336-678)))	(((((((Synedra_acus_872_26-310
[truncated: 166 more columns]
